# Supplementary material for: Shared metabolism between a bacterial and fungal species that reside in the human gut
Source: Proc Natl Acad Sci U S A. 2025 Aug 25;122(35):e2504785122. doi: 10.1073/pnas.2504785122 (PMC12415286; doi:10.1073/pnas.2504785122)
Supplement: Supplementary file 2 — Dataset S01 (XLSX) [file pnas.2504785122.sd01.xlsx]

## Sheet: Guide
Tab Title	Tab Contents	Notes
Guide	Guide	A guide to the information contained in this Data Set
Dataset S1A	invitro_CaEf_v_Ca_DE_allgenes	DESeq2 results of in vitro dataset, comparing C. albicans + E. faecalis vs. C. albicans samples. Results shown for all genes that have greater than 5 raw counts in more than 3 samples. Genes with a (+) value in column "log2FoldChange" are up-regulated in C. albicans + E. faecalis samples compared to C. albicans alone.
Dataset S1B	mouse_CaEf_v_Ca_DE_allgenes	DESeq2 results of mouse dataset, comparing C. albicans + E. faecalis vs. C. albicans samples. Results shown for all genes that have greater than 5 raw counts in more than 8 samples. Genes with a (+) value in column "log2FoldChange" are up-regulated in C. albicans + E. faecalis samples compared to C. albicans alone.
Dataset S1C	invitro_CaEf_v_Ca_DEthreshold	DESeq2 results of in vitro dataset, comparing C. albicans + E. faecalis vs. C. albicans samples. Only genes with a log2FoldChange value >= 2 or <=- 2 and padj <= 0.05.
Dataset S1D	mouse_CaEf_v_Ca_DEthreshold	DESeq2 results of in vitro dataset, comparing C. albicans + E. faecalis vs. C. albicans samples. Only genes with a log2FoldChange value >= 1.5 or <=- 1.5 and padj <= 0.05.
Dataset S1E	up_invitro&mouse_CaEf_v_Ca	DESeq2 results of in vitro and mouse datasets, comparing C. albicans + E. faecalis vs. C. albicans samples. Only genes with padj <0.05 in both mouse and in vitro datasets, and passing DE thresholds (invitro: L2FC >= 2, mouse: L2FC >= 1.5)
Dataset S1F	down_invitro&mouse_CaEf_v_Ca	DESeq2 results of in vitro and mouse datasets, comparing C. albicans + E. faecalis vs. C. albicans samples. Only genes with padj <0.05 in both mouse and in vitro datasets, and passing DE thresholds (invitro: L2FC <= -2, mouse: L2FC <= -1.5)
Definitions
CaEf	C. albicans + E. faecalis
Ca	C. albicans

## Sheet: Dataset S1A
Dataset S1A - invitro_CaEf_v_CA_DE_allgenes
gene_ORF19	gene_CaOID	Assembly22	KEGG	ORF19_ID	CaO19_ID	genename	function.	sc_genename	baseMean	log2FoldChange	lfcSE	pvalue	padj
orf19.6114	CaO19.6114	C1_00020C_A	CAALFM_C100020CA	orf19.6114	CaO19.6114		Protein of unknown function; transcript detected on high-resolution tiling arrays		95.2686	-0.805787	0.355757	0.0128046	0.0279197
orf19.6113	CaO19.6113	C1_00030C_A	CAALFM_C100030CA	orf19.6113	CaO19.6113		Protein of unknown function; transcript detected on high-resolution tiling arrays		9.40886	-0.0338232	0.600763	0.942498	0.960019
CTA2	CTA2	C1_00040W_A	CAALFM_C100040WA	orf19.6112	CaO19.6112	CTA2	Putative transcription factor; Med2 mediator domain; activates transcription in 1-hybrid assay in S. cerevisiae; repressed by Efg1; member of a family of telomere-proximal genes; Tbf1-induced		78.1649	-1.87223	0.38779	1.47282e-07	8.00822e-07
TUP1	TUP1	C1_00060W_A	CAALFM_C100060WA	orf19.6109	CaO19.6109	TUP1	Transcriptional corepressor; represses filamentous growth; regulates switching; role in germ tube induction, farnesol response; in repression pathways with Nrg1, Rfg1; farnesol upregulated in biofilm; rat catheter, Spider biofilm repressed	TUP1	532.814	-1.60156	0.264984	2.45496e-10	1.89621e-09
MVD	MVD	C1_00070W_A	CAALFM_C100070WA	orf19.6105	CaO19.6105	MVD	Mevalonate diphosphate decarboxylase; functional homolog of S. cerevisiae Erg19; possible drug target; regulated by carbon source, yeast-hypha switch, growth phase, antifungals; gene has intron; rat catheter, Spider biofilm repressed	MVD1	49.0321	-0.257352	0.876787	0.628958	0.713872
RCA1	RCA1	C1_00080C_A	CAALFM_C100080CA	orf19.6102	CaO19.6102	RCA1	Protein involved in regulation of carbonic anhydrases; controls CO2 sensing; bZIP domain-containing transcription factor of the ATF/CREB family; null mutant displays slow growth, abnormal colony morphology and invasive growth	CST6	95.9157	1.10043	0.304765	0.000118492	0.000407909
orf19.6103	CaO19.6103	C1_00090W_A	CAALFM_C100090WA	orf19.6103	CaO19.6103		Ortholog(s) have role in ascospore formation, ascospore wall assembly, ascospore-type prospore membrane formation and cytosol, prospore membrane localization	SPO73	8.37852	-0.324848	0.731841	0.529507	0.624113
orf19.6100	CaO19.6100	C1_00100C_A	CAALFM_C100100CA	orf19.6100	CaO19.6100		Cardiolipin synthase; ortholog of S. cerevisiae Crd1; transcript is upregulated in clinical isolates from HIV+ patients with oral candidiasis; mutants are viable; Spider biofilm repressed	CRD1	7.87996	0.215536	0.674903	0.665385	0.74437
CCT8	CCT8	C1_00110W_A	CAALFM_C100110WA	orf19.6099	CaO19.6099	CCT8	Chaperonin-containing T-complex subunit; role in hyphal morphogenesis, particularly starvation-induced; essential; expression in S. cerevisiae inhibits Ras2-mediated pathways; CCT8 and TRP1 overlap; Spider biofilm repressed	CCT8	119.893	-1.29112	0.305034	6.50487e-06	2.75403e-05
TRP1	TRP1	C1_00120C_A	CAALFM_C100120CA	orf19.6096	CaO19.6096	TRP1	Phosphoribosylanthranilate isomerase; tryptophan biosynthesis; expected unifunctional, unlike trifunctional enzyme of some other fungi; complements E. coli trpC, S. cerevisiae trp1 mutant; CCT1 and TRP1 overlap; Spider biofilm repressed	TRP1	99.5186	-1.21087	0.289713	9.49638e-06	3.933e-05
VPS53	VPS53	C1_00130C_A	CAALFM_C100130CA	orf19.6094	CaO19.6094	VPS53	Ortholog(s) have role in Golgi to vacuole transport, cellular sphingolipid homeostasis, retrograde transport, endosome to Golgi and GARP complex, Golgi apparatus localization	VPS53	419.986	-0.197658	0.160166	0.179004	0.265336
KEL1	KEL1	C1_00140W_A	CAALFM_C100140WA	orf19.6092	CaO19.6092	KEL1	Kelch repeat domain-containing protein; localizes to sites of polarized growth; mutant colonies exhibit slightly decreased filamentation ratio; not required for buccal epithelial cell adherence or virulence in mice	KEL1	135.803	-1.37064	0.538933	0.00249215	0.0064836
RIM8	RIM8	C1_00150C_A	CAALFM_C100150CA	orf19.6091	CaO19.6091	RIM8	Beta-arrestin-like protein; involved in pH response; required for pathogenesis, activation of Rim101 and alkaline pH-induced hyphal growth; colony morphology-related gene regulation by Ssn6p negative feedback regulation target	RIM8	54.7347	1.00083	0.41166	0.00630128	0.0148787
orf19.6090	CaO19.6090	C1_00160C_A	CAALFM_C100160CA	orf19.6090	CaO19.6090		Putative nucleolar protein with a predicted role in pre-rRNA processing and ribosome biogenesis; repressed by nitric oxide; required for flow model biofilm formation; Spider biofilm repressed	NSR1	80.0943	-1.07886	0.343681	0.000665096	0.0019634
LEU4	LEU4	C1_00170W_A	CAALFM_C100170WA	orf19.6086	CaO19.6086	LEU4	Putative 2-isopropylmalate synthase; regulated by Nrg1, Mig1, Tup1, Gcn4; induced by human whole blood or PMNs; macrophage/pseudohyphal-repressed after 16h; Spider biofilm repressed	LEU4	11.3129	-0.471912	0.803726	0.378525	0.483056
RPL16A	RPL16A	C1_00180W_A	CAALFM_C100180WA	orf19.6085	CaO19.6085	RPL16A	Ribosomal protein; transposon mutation affects filamentous growth; repressed upon phagocytosis by murine macrophages; Hap43-induced; Spider biofilm repressed	RPL16A	660.034	-2.75052	0.312396	5.84948e-20	1.0713e-18
orf19.6084	CaO19.6084	C1_00190C_A	CAALFM_C100190CA	orf19.6084	CaO19.6084		Protein of unknown function; flow model biofilm induced; Spider biofilm induced		159.352	-0.0879787	0.32306	0.763414	0.822853
orf19.6083	CaO19.6083	C1_00200C_A	CAALFM_C100200CA	orf19.6083	CaO19.6083		Has domain(s) with predicted nucleic acid binding, nucleotide binding activity		17.8439	-0.569269	0.517967	0.184015	0.271301
orf19.6082	CaO19.6082	C1_00210C_A	CAALFM_C100210CA	orf19.6082	CaO19.6082		Ortholog(s) have unfolded protein binding activity, role in protein folding, protein localization to cell surface and integral component of endoplasmic reticulum membrane localization	GSF2	240.063	-3.20492	0.391018	6.06591e-18	9.73105e-17
PHR2	PHR2	C1_00220W_A	CAALFM_C100220WA	orf19.6081	CaO19.6081	PHR2	Glycosidase; role in vaginal not systemic infection (low pH not neutral); low pH, high iron, fluconazole, Hap43-induced; Rim101-repressed at pH8; rat catheter biofilm induced; Bcr1-repressed in RPMI a/a biofilms	GAS1	216.706	2.1281	0.232773	5.04519e-21	1.00053e-19
BFA1	BFA1	C1_00230C_A	CAALFM_C100230CA	orf19.6080	CaO19.6080	BFA1	Ortholog(s) have GDP-dissociation inhibitor activity, GTPase activator activity, role in mitotic spindle orientation checkpoint, negative regulation of exit from mitosis and Bfa1-Bub2 complex, spindle pole body localization	BFA1	117.788	-0.198762	0.279019	0.435067	0.536981
orf19.6079	CaO19.6079	C1_00270W_A	CAALFM_C100270WA	orf19.6079	CaO19.6079		Predicted ORF in retrotransposon Tca8 with similarity to the Gag region encoding nucleocapsid-like protein; repressed by ciclopirox olamine; filament induced; regulated by Rfg1, Tup1; overlaps orf19.6078.1		141.16	-0.743219	0.243205	0.00141483	0.00390907
POL93	POL93	C1_00290W_A	CAALFM_C100290WA	orf19.6078	CaO19.6078	POL93	Predicted ORF in retrotransposon Tca8 with similarity to the Pol region of retrotransposons encoding reverse transcriptase, protease and integrase; downregulated in response to ciclopirox olamine; F-12/CO2 early biofilm induced		187.078	-0.100008	0.279928	0.696297	0.769239
orf19.6077	CaO19.6077	C1_00310W_A	CAALFM_C100310WA	orf19.6077	CaO19.6077		Putative protein of unknown function; shows colony morphology-related gene regulation by Ssn6p	PNS1	441.737	-0.293482	0.285201	0.258621	0.356045
orf19.6076	CaO19.6076	C1_00320W_A	CAALFM_C100320WA	orf19.6076	CaO19.6076		Ortholog(s) have cargo adaptor activity, role in intracellular protein transport, retrograde transport, endosome to Golgi and endosome, retromer complex, retromer, cargo-selective complex localization	VPS29	96.4761	0.12721	0.23033	0.548904	0.642527
orf19.6075	CaO19.6075	C1_00330C_A	CAALFM_C100330CA	orf19.6075	CaO19.6075		Putative CCR4-Not complex transcription factor; ortholog of S. cerevisiae Cdc36; Hap43-repressed gene	CDC36	244.531	0.154508	0.233196	0.471375	0.570896
HBR1	HBR1	C1_00340W_A	CAALFM_C100340WA	orf19.6074	CaO19.6074	HBR1	Essential protein involved in regulation of MTL gene expression; hemoglobin-regulated inhibitor of white-opaque switching, may affect survival in host; activator of MTLalpha1 and MTLalpha2; transcript activated by hemoglobin	FAP7	198.785	0.0560442	0.19249	0.753427	0.814669
HMX1	HMX1	C1_00350C_A	CAALFM_C100350CA	orf19.6073	CaO19.6073	HMX1	Heme oxygenase; utilization of hemin iron; transcript induced by heat, low iron, or hemin; repressed by Efg1; induced by low iron; upregulated by Rim101 at pH 8; Hap43-induced; Spider and flow model biofilm induced	HMX1	2760.1	1.96974	0.236752	8.55798e-18	1.35939e-16
CDC13	CDC13	C1_00360W_A	CAALFM_C100360WA	orf19.6072	CaO19.6072	CDC13	Essential protein with similarity to S. cerevisiae Cdc13p, involved in telomere maintenance		9.23748	1.01767	0.735466	0.0585681	0.103942
orf19.6072.1	CaO19.6072.1	C1_00370W_A	CAALFM_C100370WA	orf19.6072.1	CaO19.6072.1		Protein of unknown function		129.929	0.881241	0.266611	0.000510326	0.00154532
NAA25	NAA25	C1_00380C_A	CAALFM_C100380CA	orf19.6071	CaO19.6071	NAA25	Ortholog(s) have peptide alpha-N-acetyltransferase activity and role in N-terminal peptidyl-methionine acetylation, cytoskeleton organization, mitochondrion inheritance, regulation of actin cytoskeleton organization	MDM20	448.84	0.194011	0.172695	0.221282	0.313313
ENA2	ENA2	C1_00390W_A	CAALFM_C100390WA	orf19.6070	CaO19.6070	ENA2	Putative sodium transporter; induced by ciclopirox olamine; alkaline induced by Rim101; repressed by high-level peroxide stress; induced in oral candidiasis clinical isolates; possibly essential gene; rat catheter and Spider biofilm induced	ENA2	1024.57	-2.37462	0.286242	6.93398e-18	1.10961e-16
SVF1	SVF1	C1_00400W_A	CAALFM_C100400WA	orf19.6068	CaO19.6068	SVF1	Putative survival factor; stationary phase enriched protein; fluconazole-induced; regulated by Gcn4p; repressed in response to amino acid starvation (3-AT treatment); fungal-specific (no human or murine homolog)	SVF1	371.131	0.0327938	0.222459	0.873554	0.908986
orf19.6066	CaO19.6066	C1_00410C_A	CAALFM_C100410CA	orf19.6066	CaO19.6066		Hexadecenal dehydrogenase; involved in the conversion of sphingosine 1-phosphate breakdown product hexadecenal to hexadecenoic acid; Spider biofilm induced	HFD1	185.069	0.0822296	0.215588	0.680012	0.757641
orf19.6065	CaO19.6065	C1_00420W_A	CAALFM_C100420WA	orf19.6065	CaO19.6065		RNA polymerase II holoenzyme/mediator subunit; regulated by Mig1, Tup1; amphotericin B, caspofungin repressed; protein present in exponential and stationary growth phase yeast; Hap43-repressed; Spider biofilm repressed		340.69	-0.00958743	0.177034	0.953496	0.96802
orf19.6064	CaO19.6064	C1_00430W_A	CAALFM_C100430WA	orf19.6064	CaO19.6064		Ortholog(s) have phosphatidylinositol-3,5-bisphosphate binding, phosphatidylinositol-3-phosphate binding, phosphatidylinositol-4-phosphate binding, ubiquitin binding activity	ATG18	162.412	1.22437	0.294404	1.01503e-05	4.17974e-05
UBP6	UBP6	C1_00440W_A	CAALFM_C100440WA	orf19.6063	CaO19.6063	UBP6	Putative ubiquitin-specific protease of the 26S proteasome; oxidative stress-induced via Cap1p	UBP6	1494.09	0.496165	0.14549	0.000526937	0.00158966
orf19.6062.3	CaO19.6062.3	C1_00450C_A	CAALFM_C100450CA	orf19.6062.3	CaO19.6062.3		Mitochondrial protein; component of the mitochondrial inner membrane organizing system ; role in maintenance of crista junctions and inner membrane architecture; Spider biofilm repressed	MIC19	177.043	-0.300283	0.25052	0.191701	0.280458
orf19.6062	CaO19.6062	C1_00460W_A	CAALFM_C100460WA	orf19.6062	CaO19.6062		Putative TIM23 translocase complex subunit; membrane-localized; Hap43-repressed	MGR2	207.872	-0.958116	0.258865	0.000105179	0.000366764
orf19.6061	CaO19.6061	C1_00470C_A	CAALFM_C100470CA	orf19.6061	CaO19.6061		Ortholog(s) have role in N-acylethanolamine metabolic process, N-acylphosphatidylethanolamine metabolic process and integral component of mitochondrial inner membrane localization	FMP30	148.511	0.467618	0.281805	0.0716492	0.123134
GCN20	GCN20	C1_00480C_A	CAALFM_C100480CA	orf19.6060	CaO19.6060	GCN20	YEF3-subfamily ABC family protein, predicted not to be a transporter	GCN20	267.256	-2.17235	0.333482	5.51781e-12	5.20009e-11
TTR1	TTR1	C1_00490C_A	CAALFM_C100490CA	orf19.6059	CaO19.6059	TTR1	Putative glutaredoxin; described as a glutathione reductase; induced by human neutrophils and benomyl treatment; alkaline repressed; regulated by Gcn2 and Gcn4; required for virulence in mouse model; Spider biofilm induced	GRX2	850.36	0.654161	0.239416	0.0042328	0.0104288
GLO1	GLO1	C1_00500C_A	CAALFM_C100500CA	orf19.6058	CaO19.6058	GLO1	Putative monomeric glyoxalase I; oxidative stress-induced via Cap1; flow model and rat catheter biofilm repressed	GLO1	694.305	-0.540049	0.134819	4.99683e-05	0.000182408
orf19.6057	CaO19.6057	C1_00510W_A	CAALFM_C100510WA	orf19.6057	CaO19.6057		Ortholog(s) have 3-methyl-2-oxobutanoate hydroxymethyltransferase activity, role in pantothenate biosynthetic process and mitochondrion localization	ECM31	73.592	-0.880802	0.32862	0.00376496	0.00940148
orf19.6056	CaO19.6056	C1_00520W_A	CAALFM_C100520WA	orf19.6056	CaO19.6056		Ortholog(s) have phosphatase activity and role in dephosphorylation	YOR283W	77.6975	0.0788917	0.322636	0.787015	0.842671
orf19.6055	CaO19.6055	C1_00530C_A	CAALFM_C100530CA	orf19.6055	CaO19.6055		Ortholog of C. dubliniensis CD36 : Cd36_00460, C. parapsilosis CDC317 : CPAR2_800010, Candida tenuis NRRL Y-1498 : CANTEDRAFT_125085 and Debaryomyces hansenii CBS767 : DEHA2D09086g		200.821	-0.27936	0.307799	0.316249	0.420863
orf19.6054	CaO19.6054	C1_00540C_A	CAALFM_C100540CA	orf19.6054	CaO19.6054		Protein with a Bul1 domain; binds the ubiquitin ligase Rsp5 and is involved in intracellular trafficking of a general amino acid permease Gap1; repressed in an azole-resistant strain overexpressing MDR1; Spider biofilm induced		78.5313	-1.56888	0.342605	8.04321e-07	3.91561e-06
CIS2	CIS2	C1_00550W_A	CAALFM_C100550WA	orf19.6053	CaO19.6053	CIS2	Putative role in regulation of biogenesis of the cell wall; upregulated in biofilm; Gcn4p-regulated	ECM38	64.2569	1.20701	0.275388	3.84384e-06	1.68136e-05
CNS1	CNS1	C1_00560W_A	CAALFM_C100560WA	orf19.6052	CaO19.6052	CNS1	Putative co-chaperone; Hap43p-induced gene; mutation confers hypersensitivity to radicicol	CNS1	37.8533	-0.843287	0.430335	0.0252931	0.0501903
orf19.6049	CaO19.6049	C1_00570C_A	CAALFM_C100570CA	orf19.6049	CaO19.6049		Ortholog(s) have protein kinase activator activity and role in chromosome segregation, protein phosphorylation, regulation of cytokinesis	SLI15	315.215	0.183974	0.159363	0.207944	0.298879
orf19.6048	CaO19.6048	C1_00580W_A	CAALFM_C100580WA	orf19.6048	CaO19.6048		Protein of unknown function; Spider biofilm induced		269.519	0.914684	0.234524	5.06265e-05	0.000184602
TUF1	TUF1	C1_00590W_A	CAALFM_C100590WA	orf19.6047	CaO19.6047	TUF1	Translation elongation factor TU; macrophage/pseudohyphal-induced; repressed upon phagocytosis by murine macrophage; levels decrease in stationary phase cells; Spider biofilm repressed	TUF1	540.049	-1.87199	0.24546	2.63426e-15	3.4405e-14
APC1	APC1	C1_00600W_A	CAALFM_C100600WA	orf19.6046	CaO19.6046	APC1	Putative Anaphase-Promoting Complex/Cyclosome subunit; essential for growth; periodic mRNA expression, peak at cell-cycle S/G2 phase	APC1	540.411	0.128785	0.189093	0.459683	0.559987
PSD1	PSD1	C1_00610W_A	CAALFM_C100610WA	orf19.6045	CaO19.6045	PSD1	Phosphatidylserine decarboxylase; involved in phosphatidylethanolamine synthesis; Spider biofilm repressed	PSD1	637.29	0.898238	0.176656	2.02285e-07	1.07724e-06
MOB2	MOB2	C1_00620W_A	CAALFM_C100620WA	orf19.6044	CaO19.6044	MOB2	Mob1/phocein domain protein of RAM signaling network; cell wall integrity; role in cell separation, cortical actin polarization; required for hyphal growth; phosphorylated by Cdc28 on hyphal induction; activates Cbk1; mRNA binds She3	MOB2	208.662	-0.0940479	0.188903	0.589969	0.677469
orf19.6043	CaO19.6043	C1_00630W_A	CAALFM_C100630WA	orf19.6043	CaO19.6043		Has domain(s) with predicted UDP-N-acetylmuramate dehydrogenase activity, catalytic activity, flavin adenine dinucleotide binding activity and role in oxidation-reduction process		64.9532	-0.683856	0.385478	0.0464501	0.0849024
RPO41	RPO41	C1_00640C_A	CAALFM_C100640CA	orf19.6041	CaO19.6041	RPO41	Putative mitochondrial RNA polymerase; repressed in core stress response; Spider biofilm induced	RPO41	333.572	-1.22903	0.201037	3.11081e-10	2.36326e-09
SNF7	SNF7	C1_00650C_A	CAALFM_C100650CA	orf19.6040	CaO19.6040	SNF7	ESCRT III complex protein; role in proteolytic activation of Rim101 and Rim8 processing/activation; separable roles in RIM101 pathway and in transport from MVB to vacuole; involved in echinocandin and azole sensitivity	SNF7	581.302	2.10709	0.147239	1.62801e-47	1.1826e-45
orf19.6039	CaO19.6039	C1_00660C_A	CAALFM_C100660CA	orf19.6039	CaO19.6039		Ortholog(s) have SNAP receptor activity	SED5	157.412	0.482331	0.222612	0.022158	0.0449911
UGA32	UGA32	C1_00670C_A	CAALFM_C100670CA	orf19.6038	CaO19.6038	UGA32	Predicted Zn(II)2Cys6 transcription factor; has similarity to S. cerevisiae Uga3, a transcription factor involved in the regulation of gamma-aminobutyrate metabolism genes; rat catheter biofilm induced		116.436	-0.745675	0.305297	0.00867857	0.0197699
ASM3	ASM3	C1_00680W_A	CAALFM_C100680WA	orf19.6037	CaO19.6037	ASM3	Putative secreted acid sphingomyelin phosphodiesterase; possible Kex2 substrate; transcript increased in an azole-resistant strain that overexpresses MDR1; flow model biofilm induced; F-12/CO2 early biofilm induced		60.1293	-1.91414	0.421164	5.49415e-07	2.73018e-06
RIC1	RIC1	C1_00690W_A	CAALFM_C100690WA	orf19.6036	CaO19.6036	RIC1	Ortholog of S. cerevisiae Ric1 guanyl-nucleotide exchange factor; mutant is viable; rat catheter biofilm repressed	RIC1	225.885	-0.42351	0.185618	0.0170335	0.0358585
orf19.6035	CaO19.6035	C1_00700W_A	CAALFM_C100700WA	orf19.6035	CaO19.6035		Protein of unknown function; repressed by nitric oxide		310.802	0.418728	0.199205	0.0267173	0.0525967
TUB2	TUB2	C1_00710C_A	CAALFM_C100710CA	orf19.6034	CaO19.6034	TUB2	Beta-tubulin; functional homolog of ScTub2; overproduction makes S. cerevisiae inviable; has two introns; GlcNAc, hypha fluconazole-induced; slow growth, ectopic expression increases white-to opaque switch; rat catheter biofilm repressed	TUB2	381.51	-1.8193	0.201618	2.13991e-20	4.02166e-19
CMP1	CMP1	C1_00730C_A	CAALFM_C100730CA	orf19.6033	CaO19.6033	CMP1	Catalytic subunit of calcineurin (Ca[2+]-calmodulin-regulated S/T protein phosphatase); required for wild-type virulence, resistance to high pH, Na(+), Li(+), Mn(2+), and fluconazole tolerance; micafungin is fungicidal to null mutant	CMP2	84.9767	-1.45337	0.455978	0.000294861	0.000938589
SPE1	SPE1	C1_00740C_A	CAALFM_C100740CA	orf19.6032	CaO19.6032	SPE1	Ornithine decarboxylase; enzyme of polyamine biosynthesis; mutant is viable; functionally complements polyamine auxotrophy of S. cerevisiae spe1 mutant; downregulated upon adherence to polystyrene	SPE1	193.815	-1.40753	0.233675	3.92389e-10	2.96009e-09
VPS27	VPS27	C1_00750C_A	CAALFM_C100750CA	orf19.6031	CaO19.6031	VPS27	Putative ESCRT-0 complex protein with a role in multivesicular body (MVB) trafficking	VPS27	813.317	0.119743	0.180828	0.472118	0.571474
orf19.6030	CaO19.6030	C1_00760W_A	CAALFM_C100760WA	orf19.6030	CaO19.6030		Protein of unknown function; transcript detected on high-resolution tiling arrays		306.774	-0.0887257	0.19462	0.621957	0.707914
ROT1	ROT1	C1_00770C_A	CAALFM_C100770CA	orf19.6029	CaO19.6029	ROT1	Similar to S. cerevisiae Rot1p, which is involved in cell wall 1,6-beta-glucan biosynthesis; has predicted transmembrane region; possibly an essential gene, disruptants not obtained by UAU1 method	ROT1	51.2558	-0.721623	0.346844	0.0222798	0.0451532
HGC1	HGC1	C1_00780C_A	CAALFM_C100780CA	orf19.6028	CaO19.6028	HGC1	Hypha-specific G1 cyclin-related protein involved in regulation of morphogenesis, biofilm formation; Cdc28-Hgc1 maintains Cdc11 S394 phosphorylation during hyphal growth; required for virulence in mice; regulated by Nrg1, Tup1, farnesol	CLN2	40.9588	-0.291024	0.366986	0.372033	0.476572
orf19.6027	CaO19.6027	C1_00790W_A	CAALFM_C100790WA	orf19.6027	CaO19.6027		Ortholog of C. dubliniensis CD36 : Cd36_00740, C. parapsilosis CDC317 : CPAR2_110170, C. auris B8441 : B9J08_004945 and Candida tenuis NRRL Y-1498 : CANTEDRAFT_133175		188.786	3.92462	0.214327	6.15494e-77	1.24349e-74
ERG2	ERG2	C1_00800C_A	CAALFM_C100800CA	orf19.6026	CaO19.6026	ERG2	C-8 sterol isomerase; enzyme of ergosterol biosynthesis; converts fecosterol to episterol; mutant is hypersensitive to multiple drugs; ketoconazole-induced; flow model and Spider biofilm repressed	ERG2	12.8466	-0.940326	0.712725	0.074474	0.127072
orf19.6025	CaO19.6025	C1_00810W_A	CAALFM_C100810WA	orf19.6025	CaO19.6025		Ortholog(s) have N-acetylglucosaminyldiphosphodolichol N-acetylglucosaminyltransferase activity and role in dolichol-linked oligosaccharide biosynthetic process	ALG13	8.08396	-1.72363	1.09374	0.00937273	0.0211795
orf19.6024	CaO19.6024	C1_00820W_A	CAALFM_C100820WA	orf19.6024	CaO19.6024		Ortholog of C. dubliniensis CD36 : Cd36_00770, C. auris B8441 : B9J08_004942, Candida tenuis NRRL Y-1498 : CANTEDRAFT_112621 and Debaryomyces hansenii CBS767 : DEHA2D09812g		54.5013	0.762224	0.409623	0.0350701	0.0665868
orf19.6023	CaO19.6023	C1_00830W_A	CAALFM_C100830WA	orf19.6023	CaO19.6023		Protein with a predicted multidrug transporter domain; Hap43-repressed gene		87.9661	0.559378	0.263472	0.0234632	0.0470939
NRM1	NRM1	C1_00840C_A	CAALFM_C100840CA	orf19.6022	CaO19.6022	NRM1	Transcriptional regulator of cell cycle gene expression; regulates expression of genes involved in DNA replication stress; interacts with Swi4 and Swi6; repressed during core stress response; Spider biofilm repressed		24.2618	0.498903	0.573865	0.276302	0.376132
IHD2	IHD2	C1_00850W_A	CAALFM_C100850WA	orf19.6021	CaO19.6021	IHD2	Protein of unknown function; induced during hyphae development; induced in low iron; Spider biofilm induced		25.7685	-1.44706	0.641699	0.00462504	0.0113004
orf19.6020	CaO19.6020	C1_00860W_A	CAALFM_C100860WA	orf19.6020	CaO19.6020		Ortholog(s) have Atg8 ligase activity	ATG3	140.622	0.564492	0.266077	0.0234616	0.0470939
LRO1	LRO1	C1_00870W_A	CAALFM_C100870WA	orf19.6018	CaO19.6018	LRO1	Acyltransferase that catalyzes diacylglycerol esterification of phospholipids; role in lipid storage, triglyceride biosynthesis; flow model biofilm repressed	LRO1	242.311	-0.307308	0.20699	0.109457	0.175549
orf19.6017	CaO19.6017	C1_00880W_A	CAALFM_C100880WA	orf19.6017	CaO19.6017		Protein of unknown function; Spider biofilm induced		46.3447	0.591717	0.408578	0.0987778	0.161076
GEM1	GEM1	C1_00890W_A	CAALFM_C100890WA	orf19.6016	CaO19.6016	GEM1	Putative outer mitochondrial membrane GTPase, subunit of the ERMES complex; required for mitochondrial morphology and invasive growth	GEM1	212.435	-0.601067	0.221518	0.00469354	0.0114505
RRS1	RRS1	C1_00900W_A	CAALFM_C100900WA	orf19.6014	CaO19.6014	RRS1	Putative ribosome biogenesis and nuclear export protein; Hap43p-induced gene; mutation confers hypersensitivity to 5-fluorocytosine (5-FC), 5-fluorouracil (5-FU), and tubercidin (7-deazaadenosine)	RRS1	19.7645	-0.754026	0.562398	0.0976832	0.159717
TRI1	TRI1	C1_00910W_A	CAALFM_C100910WA	orf19.6013	CaO19.6013	TRI1	Has domain(s) with predicted DNA binding activity	TRI1	60.4771	-0.084587	0.387902	0.804942	0.856552
orf19.6012	CaO19.6012	C1_00920W_A	CAALFM_C100920WA	orf19.6012	CaO19.6012		Ortholog(s) have phosphatidylinositol-4,5-bisphosphate binding, phosphatidylserine binding activity and role in endocytosis, site selection	YOR296W	419.723	0.189625	0.165821	0.212753	0.303698
SIN3	SIN3	C1_00930C_A	CAALFM_C100930CA	orf19.6011	CaO19.6011	SIN3	Protein similar to S. cerevisiae Sin3p (transcriptional corepressor involved in histone deacetylase recruitment); has paired amphipathic helix PAH1 domain; interacts with ScOpi1p, not CaOpi1p; transposon mutation affects filamentous growth	SIN3	2005.31	0.31132	0.125883	0.010502	0.0234608
RPB11	RPB11	C1_00940W_A	CAALFM_C100940WA	orf19.6010.1	CaO19.6010.1	RPB11	Putative RNA polymerase II subunit; flucytosine induced	RPB11	170.752	1.04905	0.257746	2.01502e-05	7.87136e-05
CDC5	CDC5	C1_00950C_A	CAALFM_C100950CA	orf19.6010	CaO19.6010	CDC5	Polo-like kinase; member of conserved Mcm1 regulon; depletion causes defects in spindle elongation and Cdc35-dependent filamentation; virulence-group-correlated expression; likely essential (UAU1 method); Spider biofilm repressed	CDC5	208.787	-1.23366	0.227999	1.97945e-08	1.19823e-07
SET1	SET1	C1_00960C_A	CAALFM_C100960CA	orf19.6009	CaO19.6009	SET1	Lysine histone methyltransferase; methylates histone H3 K4; regulates of white-opaque switch, epithelial cell adhesion, agar-embedded filamentation, virulence in mice; unique N-terminus immunogenic in human; rat catheter biofilm repressed	SET1	542.117	0.756462	0.149114	2.5886e-07	1.35289e-06
orf19.6008.3	CaO19.6008.3	C1_00970W_A	CAALFM_C100970WA	orf19.6008.3	CaO19.6008.3		Ortholog of C. dubliniensis CD36 : Cd36_00920, Debaryomyces hansenii CBS767 : DEHA2F20724g, Pichia stipitis Pignal : PICST_32745 and Candida tropicalis NEW ASSEMBLY : CTRG1_CGOB_00170		41.8774	0.0522364	0.342237	0.865227	0.903228
orf19.6008.4	CaO19.6008.4	C1_00980W_A	CAALFM_C100980WA	orf19.6008.4	CaO19.6008.4		Ortholog(s) have structural constituent of ribosome activity and mitochondrial large ribosomal subunit, mitochondrion localization	YNL122C	159.259	-0.143295	0.241729	0.519216	0.615011
NMA111	NMA111	C1_00990C_A	CAALFM_C100990CA	orf19.3288	CaO19.3288	NMA111	Putative serine protease and general molecular chaperone; macrophage-induced gene; repressed in core stress response; merged with orf19.3288.1 in Assembly 21	NMA111	140.174	-0.221685	0.370576	0.500399	0.597098
orf19.3289	CaO19.3289	C1_01000C_A	CAALFM_C101000CA	orf19.3289	CaO19.3289		Phosphorylated protein of unknown function	ORC6	119.523	0.199952	0.246551	0.376649	0.481233
orf19.3290	CaO19.3290	C1_01010W_A	CAALFM_C101010WA	orf19.3290	CaO19.3290		Plasma membrane-localized protein; repressed by nitric oxide; Hap43p-repressed gene		216.572	1.52103	0.221479	1.22365e-12	1.23802e-11
HMT1	HMT1	C1_01030W_A	CAALFM_C101030WA	orf19.3291	CaO19.3291	HMT1	Major type I protein arginine methyltransferase (PRMT); involved in asymmetric dimethylation of arginine residues; involved in nuclear export of Npl3p; Spider biofilm repressed	HMT1	34.2923	-1.74633	0.680937	0.00120849	0.00338806
orf19.3292	CaO19.3292	C1_01040W_A	CAALFM_C101040WA	orf19.3292	CaO19.3292		Ortholog(s) have peptide-methionine (R)-S-oxide reductase activity, role in cellular response to oxidative stress and mitochondrion localization	MXR2	269.676	0.0960203	0.189619	0.583573	0.672393
orf19.3293	CaO19.3293	C1_01050C_A	CAALFM_C101050CA	orf19.3293	CaO19.3293		Putative enoyl reductase involved in very long chain fatty acid elongation; possibly an essential gene, disruptants not obtained by UAU1 method	TSC13	162.628	-1.55742	0.248731	6.71225e-11	5.56342e-10
MBF1	MBF1	C1_01060W_A	CAALFM_C101060WA	orf19.3294	CaO19.3294	MBF1	Putative transcriptional coactivator; caspofungin repressed; involved in virulence	MBF1	1994.15	-0.143438	0.157481	0.319585	0.424744
orf19.3295	CaO19.3295	C1_01070C_A	CAALFM_C101070CA	orf19.3295	CaO19.3295		Has domain(s) with predicted role in cell division, chromosome segregation and MIS12/MIND type complex localization		125.02	0.893664	0.205491	7.50254e-06	3.15165e-05
orf19.3296	CaO19.3296	C1_01080W_A	CAALFM_C101080WA	orf19.3296	CaO19.3296		Ortholog of C. dubliniensis CD36 : Cd36_01020, C. parapsilosis CDC317 : CPAR2_110130, C. auris B8441 : B9J08_003399 and Candida tenuis NRRL Y-1498 : CANTEDRAFT_93515		89.0073	0.544673	0.324706	0.0652835	0.114131
orf19.3297	CaO19.3297	C1_01090C_A	CAALFM_C101090CA	orf19.3297	CaO19.3297		Ortholog(s) have structural constituent of ribosome activity and mitochondrial small ribosomal subunit localization	RSM27	188.069	-0.180467	0.251739	0.434471	0.53686
CCH1	CCH1	C1_01100W_A	CAALFM_C101100WA	orf19.3298	CaO19.3298	CCH1	Voltage-gated Ca2+ channel of the high affinity calcium uptake system; roles in thigmotropism, establishment of galvanotropism; transcript regulated by Nrg1 and Mig1; flow model biofilm repressed	CCH1	1762.05	0.471445	0.144264	0.000883833	0.00254181
ZPR1	ZPR1	C1_01110C_A	CAALFM_C101110CA	orf19.3300	CaO19.3300	ZPR1	Protein with putative zinc finger; regulated by Gcn4p; repressed in response to amino acid starvation (3-aminotriazole treatment); upregulation correlates with clinical development of fluconazole resistance	ZPR1	533.967	0.954576	0.173567	1.92785e-08	1.17249e-07
orf19.3301	CaO19.3301	C1_01130W_A	CAALFM_C101130WA	orf19.3301	CaO19.3301		Putative ubiquitin ligase complex component; induced by heavy metal (cadmium) stress; Hog1-induced; transcript induced by Mnl1p under weak acid stress; flow model biofilm induced; Spider biofilm induced	MET30	438.525	2.11081	0.143696	6.52622e-50	5.47948e-48
orf19.3302	CaO19.3302	C1_01140C_A	CAALFM_C101140CA	orf19.3302	CaO19.3302		Putative type-1 protein phosphatase targeting subunit; transcript repressed by yeast-hyphal switch; transcript induced by Mnl1p under weak acid stress; flow model biofilm induced		1011.77	0.586372	0.229903	0.00755518	0.0175195
orf19.3303	CaO19.3303	C1_01150C_A	CAALFM_C101150CA	orf19.3303	CaO19.3303		Ortholog(s) have tRNA methyltransferase activity and role in tRNA methylation, wybutosine biosynthetic process	PPM2	104.508	-0.654235	0.358455	0.0429473	0.0792845
orf19.3304	CaO19.3304	C1_01160C_A	CAALFM_C101160CA	orf19.3304	CaO19.3304		Exosome non-catalytic core component; involved in 3'-5' RNA processing and degradation in the nucleus and cytoplasm; Spider biofilm induced	RRP40	76.8148	-0.231247	0.3334	0.440528	0.542065
ZCF17	ZCF17	C1_01170C_A	CAALFM_C101170CA	orf19.3305	CaO19.3305	ZCF17	Putative Zn(II)2Cys6 transcription factor		77.6151	0.35497	0.302483	0.196257	0.285895
orf19.3307	CaO19.3307	C1_01190C_A	CAALFM_C101190CA	orf19.3307	CaO19.3307		Flavin-containing monooxygenase; catalyzes oxidation of biological thiols to maintain the ER redox buffer ratio for correct folding of disulfide-bonded proteins; Spider biofilm repressed	FMO1	147.031	-0.240854	0.220746	0.235509	0.329846
STB5	STB5	C1_01200W_A	CAALFM_C101200WA	orf19.3308	CaO19.3308	STB5	Putative transcription factor with zinc cluster DNA-binding motif; hyperactive mutation causes YOR1 overexpression and resistance to beauvericin; Hap43p-repressed gene	STB5	332.156	-0.0543725	0.22307	0.792278	0.846765
orf19.3309	CaO19.3309	C1_01210W_A	CAALFM_C101210WA	orf19.3309	CaO19.3309		Ortholog of Candida tropicalis NEW ASSEMBLY : CTRG1_04422, Candida tropicalis MYA-3404 : CTRG_04422 and Candida albicans WO-1 : CAWG_01254		124.454	-0.767271	0.356333	0.0177243	0.0371314
orf19.3310	CaO19.3310	C1_01220C_A	CAALFM_C101220CA	orf19.3310	CaO19.3310		Protein of unknown function; Hap43-repressed; rat catheter and Spider biofilm induced		414.849	0.024663	0.180602	0.88305	0.915213
IFD3	IFD3	C1_01240W_A	CAALFM_C101240WA	orf19.3311	CaO19.3311	IFD3	Putative aldo/keto reductase; Mig1-regulated		69.9323	0.601856	0.351467	0.0576533	0.102538
orf19.3312	CaO19.3312	C1_01250W_A	CAALFM_C101250WA	orf19.3312	CaO19.3312		Protein of unknown function; flow model and Spider biofilm repressed	AIM9	886.447	0.0771714	0.176235	0.635691	0.719367
TRS20	TRS20	C1_01260C_A	CAALFM_C101260CA	orf19.3314	CaO19.3314	TRS20	Ortholog(s) have role in cellular protein-containing complex assembly, endoplasmic reticulum to Golgi vesicle-mediated transport and TRAPPI protein complex, TRAPPII protein complex, TRAPPIII protein complex localization	TRS20	59.635	0.0913289	0.306551	0.743164	0.806133
CTA9	CTA9	C1_01270W_A	CAALFM_C101270WA	orf19.3315	CaO19.3315	CTA9	Protein required for normal filamentous growth; induced during the mating process; mRNA binds She3; activates transcription in 1-hybrid assay in S. cerevisiae		168.241	-1.72021	0.314801	6.25757e-09	4.08638e-08
MED22	MED22	C1_01280C_A	CAALFM_C101280CA	orf19.3317	CaO19.3317	MED22	RNA polymerase II mediator complex subunit		26.8767	0.644397	0.406286	0.0715072	0.122983
orf19.3318	CaO19.3318	C1_01290C_A	CAALFM_C101290CA	orf19.3318	CaO19.3318		Ortholog(s) have lipid droplet, peroxisome localization	MTC4	70.0737	-0.261245	0.4603	0.505325	0.601755
orf19.3319	CaO19.3319	C1_01300W_A	CAALFM_C101300WA	orf19.3319	CaO19.3319		Putative thioredoxin; Spider biofilm repressed		313.653	-0.583025	0.235414	0.00928	0.0210067
MRS7	MRS7	C1_01320W_A	CAALFM_C101320WA	orf19.3321	CaO19.3321	MRS7	Member of the LETM1-like protein family, mitochondrial membrane protein	YLH47	1256.28	0.441733	0.185051	0.0128587	0.0279998
DUT1	DUT1	C1_01330C_A	CAALFM_C101330CA	orf19.3322	CaO19.3322	DUT1	dUTP pyrophosphatase; cell-cycle regulated if expressed in S. cerevisiae; upstream MluI and SCB elements; 17-beta-estradiol, ethynyl estradiol, macrophage induced; decreased in stationary phase yeast; rat catheter, Spider biofilm repressed	DUT1	19.8912	-1.67136	0.751106	0.00329336	0.00837591
orf19.3323	CaO19.3323	C1_01340C_A	CAALFM_C101340CA	orf19.3323	CaO19.3323		Ortholog of C. dubliniensis CD36 : Cd36_01240, C. parapsilosis CDC317 : CPAR2_109140, C. auris B8441 : B9J08_002021 and Candida tenuis NRRL Y-1498 : CANTEDRAFT_114227		85.9709	-0.0983671	0.254527	0.674416	0.752681
TIF	TIF	C1_01350C_A	CAALFM_C101350CA	orf19.3324	CaO19.3324	TIF	Translation initiation factor; upregulated in highly virulent strain compared to less virulent strain; antigenic in human; flucytosine induced; downregulated upon phagocytosis by macrophages; Spider biofilm repressed	TIF2	711.373	-1.54161	0.21424	1.12361e-13	1.26113e-12
orf19.3325	CaO19.3325	C1_01360C_A	CAALFM_C101360CA	orf19.3325	CaO19.3325		Putative glycogen synthesis initiator; regulated by Efg1 and Efh1; Hog1-repressed; colony morphology-related gene regulation by Ssn6; induced by prostaglandins; flow model biofilm induced	GLG2	608.469	-1.70124	0.200236	2.72579e-18	4.49546e-17
RPS21B	RPS21B	C1_01370C_A	CAALFM_C101370CA	orf19.3325.3	CaO19.3325.3	RPS21B	Ribosomal protein S21; regulated by Nrg1, Tup1; colony morphology-related gene regulation by Ssn6; positively regulated by Tbf1, Hap43; Spider biofilm repressed	RPS21B	153.107	-0.989027	0.427302	0.00870105	0.0198071
TRM2	TRM2	C1_01380C_A	CAALFM_C101380CA	orf19.3327	CaO19.3327	TRM2	Putative tRNA methyltransferase; repressed by prostaglandins; Spider biofilm induced	TRM2	27.7884	-0.654718	0.509351	0.122817	0.193519
HOT1	HOT1	C1_01390C_A	CAALFM_C101390CA	orf19.3328	CaO19.3328	HOT1	Putative transcription factor; required for inhibition of filamentous growth by farnesoic acid and for expression of PHO81; filament induced	HOT1	65.6319	0.823613	0.291827	0.0026704	0.00688913
orf19.3329	CaO19.3329	C1_01400C_A	CAALFM_C101400CA	orf19.3329	CaO19.3329		Ortholog(s) have sphingosine-1-phosphate phosphatase activity, role in calcium-mediated signaling and endoplasmic reticulum localization	LCB3	173.831	-0.529316	0.252008	0.0253318	0.0502516
CRL1	CRL1	C1_01420C_A	CAALFM_C101420CA	orf19.3330	CaO19.3330	CRL1	Predicted GTPase of RHO family; CAAX motif geranylgeranylated; expression in S. cerevisiae causes dominant-negative inhibition of pheromone response	RHO4	77.9311	0.806408	0.260718	0.00116068	0.00326251
POX18	POX18	C1_01440C_A	CAALFM_C101440CA	orf19.3330.3	CaO19.3330.3	POX18	Similar to Pox18, a peroxisomal protein; induced during chlamydospore formation in C. albicans and C. dubliniensis; A21 sequence updated based on new sequence and analysis, the allelic orf19.10841 was reinstated; Spider biofilm induced		8.5003	1.91804	0.897927	0.00249486	0.00648803
ABC1	ABC1	C1_01450W_A	CAALFM_C101450WA	orf19.3331	CaO19.3331	ABC1	Putative ubiquinol-cytochrome-c reductase; induced upon adherence to polystyrene; flow model biofilm induced; Spider biofilm induced	COQ8	487.979	0.17317	0.330227	0.56061	0.65233
orf19.3332	CaO19.3332	C1_01460W_A	CAALFM_C101460WA	orf19.3332	CaO19.3332		Ortholog of Bre4 in S. cerevisiae has a role in brefeldin A resistence; a drug that affect intracellular transport; Spider biofilm induced	BRE4	581.474	-0.909907	0.223359	2.46495e-05	9.50828e-05
orf19.3333	CaO19.3333	C1_01470W_A	CAALFM_C101470WA	orf19.3333	CaO19.3333		Ortholog(s) have 5S rRNA binding, 7S RNA binding, poly(A) binding, ribonuclease P RNA binding, tRNA binding activity	NAB2	238.881	-0.259858	0.242056	0.2422	0.33768
RPS21	RPS21	C1_01480C_A	CAALFM_C101480CA	orf19.3334	CaO19.3334	RPS21	Protein component of the small (40S) subunit; repressed upon phagocytosis by murine macrophage; positively regulated by Tbf1; Spider biofilm repressed	RPS2	141.983	-1.7752	0.434204	5.31338e-06	2.2749e-05
orf19.3335	CaO19.3335	C1_01490W_A	CAALFM_C101490WA	orf19.3335	CaO19.3335		Plasma membrane protein of unknown function; colony morphology-related gene regulation by Ssn6; repressed by nitric oxide		1551.22	-0.42966	0.196163	0.0214057	0.0436829
orf19.3337	CaO19.3337	C1_01510W_A	CAALFM_C101510WA	orf19.3337	CaO19.3337		Protein of unknown function; merged with orf19.3338; rat catheter, flow and Spider model biofilm induced; promoter bound by Bcr1, Efg1, Ndt80, and Rob1; orf19.3338 Bcr1-repressed in RPMI a/a biofilms		12.8634	2.03145	1.26335	0.00401034	0.00993746
SOD2	SOD2	C1_01520C_A	CAALFM_C101520CA	orf19.3340	CaO19.3340	SOD2	Mitochondrial Mn-containing superoxide dismutase; protection against oxidative stress; homotetramer active; N-terminal 34 amino acids removed on mitochondrial import; H2O2-induced via Cap1p; Hap43p-, alkaline-downregulated, farnesol-induced	SOD2	175.736	0.239662	0.297812	0.375553	0.480022
orf19.3341	CaO19.3341	C1_01530C_A	CAALFM_C101530CA	orf19.3341	CaO19.3341		Putative tRNA-Arg synthetase; essential; genes encoding ribosomal subunits, translation factors, and tRNA synthetases are downregulated upon phagocytosis by murine macrophage; downregulated by growth in the mouse cecum	YDR341C	352.777	-1.93728	0.239095	5.42549e-17	8.25312e-16
orf19.3342	CaO19.3342	C1_01540W_A	CAALFM_C101540WA	orf19.3342	CaO19.3342		Ortholog(s) have role in positive regulation of protein autoubiquitination, protein deubiquitination	RUP1	438.369	0.0982831	0.178529	0.550691	0.643335
VPS17	VPS17	C1_01550W_A	CAALFM_C101550WA	orf19.3344	CaO19.3344	VPS17	Ortholog(s) have phosphatidylinositol-3-phosphate binding, protein carrier activity	VPS17	318.359	0.674759	0.171295	5.83231e-05	0.000210311
SIZ1	SIZ1	C1_01560W_A	CAALFM_C101560WA	orf19.3345	CaO19.3345	SIZ1	Possible SUMO/Smt3 ligase; Rim101-repressed	SIZ1	410.543	-1.49646	0.329821	1.11398e-06	5.27996e-06
RPB7	RPB7	C1_01570C_A	CAALFM_C101570CA	orf19.3347	CaO19.3347	RPB7	Functional homolog of S. cerevisiae Rpb7; essential subunit of RNA Polymerase II; enhances hyperfilamentation of an S. cerevisiae rpb4 mutant; suppresses defects of S. cerevisiae rpb4 and ess1 mutants; Spider biofilm repressed	RPB7	91.829	-0.0332638	0.260637	0.889749	0.920879
orf19.3348	CaO19.3348	C1_01580W_A	CAALFM_C101580WA	orf19.3348	CaO19.3348		Ortholog(s) have structural constituent of ribosome activity and fungal-type vacuole, mitochondrial large ribosomal subunit localization	MRPL23	291.003	-0.618278	0.294898	0.0238289	0.047739
orf19.3349	CaO19.3349	C1_01590C_A	CAALFM_C101590CA	orf19.3349	CaO19.3349		Putative RNA polymerase II subunit B150; heterozygous null mutant exhibits resistance to parnafungin in the C. albicans fitness test	RPB2	2430.08	-0.412359	0.134477	0.00178752	0.00482921
MRP20	MRP20	C1_01600W_A	CAALFM_C101600WA	orf19.3350	CaO19.3350	MRP20	Component of mitochondrial ribosome; decreased expression in hyphae compared to yeast-form cells	MRP20	267.71	-1.68455	0.252257	3.4585e-12	3.31248e-11
orf19.3351	CaO19.3351	C1_01610C_A	CAALFM_C101610CA	orf19.3351	CaO19.3351		Protein of unknown function; Hap43-induced; Spider biofilm induced		171.215	0.472449	0.28177	0.0688558	0.11944
orf19.3352	CaO19.3352	C1_01620C_A	CAALFM_C101620CA	orf19.3352	CaO19.3352		Has domain(s) with predicted oxidoreductase activity and role in metabolic process, oxidation-reduction process		58.405	0.126299	0.344594	0.683041	0.759914
orf19.3353	CaO19.3353	C1_01630W_A	CAALFM_C101630WA	orf19.3353	CaO19.3353		Protein similar to a mitochondrial complex I intermediate-associated protein; fluconazole-repressed; Spider biofilm induced; rat catheter biofilm repressed		382.489	-0.0920948	0.243693	0.681801	0.759319
RPS42	RPS42	C1_01640W_A	CAALFM_C101640WA	orf19.3354	CaO19.3354	RPS42	Predicted ribosomal protein S4, component of the small ribosomal subunit; has paralog RPS41	RPS4A	118.107	-1.72483	0.524078	0.000129206	0.000441033
ISN1	ISN1	C1_01650W_A	CAALFM_C101650WA	orf19.3355	CaO19.3355	ISN1	Putative inosine 5'-monophosphate 5'-nucleotidase; fungal-specific (no human or murine homolog)	ISN1	466.582	0.841785	0.223592	9.68317e-05	0.000338937
ESP1	ESP1	C1_01670C_A	CAALFM_C101670CA	orf19.3356	CaO19.3356	ESP1	Separase, caspase-like cysteine protease that cleaves cohesins to allow chromatid separation during anaphase; mutation confers increased sensitivity to nocodazole; periodic mRNA expression, peak at cell-cycle S/G2 phase	ESP1	306.563	0.235424	0.182974	0.162973	0.245966
orf19.3357	CaO19.3357	C1_01680C_A	CAALFM_C101680CA	orf19.3357	CaO19.3357		Ortholog(s) have structural constituent of ribosome activity and mitochondrial small ribosomal subunit, mitochondrion localization	FYV4	110.589	-1.50227	0.305766	1.73559e-07	9.33491e-07
LSC1	LSC1	C1_01690C_A	CAALFM_C101690CA	orf19.3358	CaO19.3358	LSC1	Putative succinate-CoA ligase subunit; induced by high iron; fluconazole-induced; protein present in exponential and stationary growth phase yeast cultures; Spider biofilm repressed	LSC1	174.153	-3.35933	0.361374	2.97901e-22	6.48462e-21
ARP8	ARP8	C1_01700W_A	CAALFM_C101700WA	orf19.3359	CaO19.3359	ARP8	Putative chromatin-remodeling enzyme complex protein; mutation confers hypersensitivity to toxic ergosterol analog, and to amphotericin B; rat catheter biofilm induced	ARP8	763.308	0.726408	0.118797	6.65037e-10	4.87468e-09
orf19.3360	CaO19.3360	C1_01710W_A	CAALFM_C101710WA	orf19.3360	CaO19.3360		Protein of unknown function; flow model biofilm induced; Spider biofilm induced		1434.37	0.543817	0.222755	0.0105099	0.0234703
CTN1	CTN1	C1_01740W_A	CAALFM_C101740WA	orf19.4551	CaO19.4551	CTN1	Carnitine acetyl transferase; required for growth on nonfermentable carbon sources, not for hyphal growth or virulence in mice; induced in macrophage; macrophage/pseudohyphal-repressed after 16 hr; rat catheter, Spider biofilm induced	YAT1	796.381	2.49249	0.303708	1.29871e-17	2.02805e-16
orf19.4550	CaO19.4550	C1_01750W_A	CAALFM_C101750WA	orf19.4550	CaO19.4550		Predicted MFS membrane transporter, member of the drug:proton antiporter (12 spanner) (DHA1) family; flow model biofilm induced	YCR023C	57.5858	-0.0508344	0.336905	0.867004	0.904361
FGR38	FGR38	C1_01760W_A	CAALFM_C101760WA	orf19.4549	CaO19.4549	FGR38	Protein lacking an ortholog in S. cerevisiae; member of a family of related proteins; transposon mutation affects filamentous growth; macrophage-induced gene; Hap43p-repressed gene		219.386	0.32417	0.270186	0.189808	0.27813
MAK32	MAK32	C1_01770W_A	CAALFM_C101770WA	orf19.4548	CaO19.4548	MAK32	Putative protein involved in the structural stability of L-A double-stranded RNA-containing particles; downregulated upon adherence to polystyrene	MAK32	55.9237	-0.743681	0.336779	0.0159248	0.0337688
HOL4	HOL4	C1_01780C_A	CAALFM_C101780CA	orf19.4546	CaO19.4546	HOL4	Putative ion transporter; alkaline induced by Rim101; Plc1-regulated; caspofungin repressed; rat catheter and Spider biofilm induced		343.207	-0.823773	0.189799	8.58964e-06	3.58271e-05
SWI4	SWI4	C1_01790W_A	CAALFM_C101790WA	orf19.4545	CaO19.4545	SWI4	Putative component of the SBF transcription complex involved in G1/S cell-cycle progression; periodic mRNA expression, peak at cell-cycle G1/S phase; predicted, conserved MBF binding sites upstream of G1/S-regulated genes	SWI4	125.366	-0.0848408	0.251633	0.714273	0.783337
NRI2	NRI2	C1_01800W_A	CAALFM_C101800WA	orf19.4544	CaO19.4544	NRI2	Component of the RSC chromatin remodeling complex; only present in CTG clade		83.4362	-0.689667	0.310776	0.0164525	0.0347545
UGA2	UGA2	C1_01810C_A	CAALFM_C101810CA	orf19.4543	CaO19.4543	UGA2	Predicted succinate semialdehyde dehydrogenase; predicted role in glutamate catabolism; transcription regulated by Mig1, Tup1, Gcn4; mutants are viable		736.52	-0.0170651	0.219211	0.933068	0.953078
orf19.4542	CaO19.4542	C1_01820C_A	CAALFM_C101820CA	orf19.4542	CaO19.4542		Ortholog(s) have cyclin-dependent protein kinase activating kinase regulator activity, cyclin-dependent protein serine/threonine kinase activator activity, cyclin-dependent protein serine/threonine kinase regulator activity	CCL1	114.575	-0.308291	0.240584	0.163887	0.246919
UBC8	UBC8	C1_01830C_A	CAALFM_C101830CA	orf19.4540	CaO19.4540	UBC8	Predicted ubiquitin-conjugating enzyme that negatively regulates gluconeogenesis by mediating the glucose-induced ubiquitination of fructose-1,6-bisphosphatase; induced by alpha pheromone in SpiderM medium	UBC8	340.213	1.86132	0.202123	3.66648e-21	7.43067e-20
orf19.4539	CaO19.4539	C1_01840C_A	CAALFM_C101840CA	orf19.4539	CaO19.4539		Protein with a Rho GDP-dissociation inhibitor domain; Hap43-repressed gene; Spider biofilm induced		180.136	0.934331	0.191075	5.24864e-07	2.61421e-06
orf19.4538	CaO19.4538	C1_01850C_A	CAALFM_C101850CA	orf19.4538	CaO19.4538		Ortholog(s) have mRNA binding activity, role in mRNA polyadenylation, pre-mRNA cleavage required for polyadenylation, response to DNA damage checkpoint signaling and U2 snRNP, mRNA cleavage factor complex localization	RNA15	155.869	0.50301	0.235055	0.0233899	0.0469906
orf19.4537	CaO19.4537	C1_01860W_A	CAALFM_C101860WA	orf19.4537	CaO19.4537		Ortholog(s) have RNA polymerase II complex binding, RNA polymerase II complex recruiting activity	DST1	149.62	-0.806048	0.272756	0.00181074	0.00488378
CYS4	CYS4	C1_01870C_A	CAALFM_C101870CA	orf19.4536	CaO19.4536	CYS4	Cystathionine beta-synthase; sulfur amino acid biosynthesis; antigenic in mouse; flow model biofilm induced; alkaline induced; macrophage/pseudohyphal-induced; present in exponential and stationary growth phase yeast cultures	CYS4	234.267	-1.1316	0.236653	6.54824e-07	3.23657e-06
PTR3	PTR3	C1_01880C_A	CAALFM_C101880CA	orf19.4535	CaO19.4535	PTR3	Protein similar to S. cerevisiae Ptr3p, which is a sensor of external amino acids; expression upregulated in an ssr1 null mutant	PTR3	310.491	0.466181	0.239918	0.0381955	0.0714922
orf19.4534	CaO19.4534	C1_01890C_A	CAALFM_C101890CA	orf19.4534	CaO19.4534		Putative UBX-domain (ubiquitin-regulatory domain) protein; macrophage-downregulated gene	UBX7	1243.29	1.07129	0.20741	1.00741e-07	5.62426e-07
orf19.4533	CaO19.4533	C1_01900C_A	CAALFM_C101900CA	orf19.4533	CaO19.4533		Ortholog(s) have RNA binding activity and role in rRNA processing	TMA64	48.5211	-1.01509	0.409477	0.00542006	0.0129732
orf19.4532	CaO19.4532	C1_01910W_A	CAALFM_C101910WA	orf19.4532	CaO19.4532		Protein of unknown function; present in exponential and stationary growth phase yeast cultures	YER156C	62.1858	-0.721272	0.362909	0.0277173	0.0542774
ROA1	ROA1	C1_01920W_A	CAALFM_C101920WA	orf19.4531	CaO19.4531	ROA1	Putative PDR-subfamily ABC transporter involved in sensitivity to azoles; Spider biofilm induced	YOL075C	279.022	1.46317	0.229496	3.78657e-11	3.22958e-10
orf19.4530.1	CaO19.4530.1	C1_01930W_A	CAALFM_C101930WA	orf19.4530.1	CaO19.4530.1		Protein of unknown function; regulated by Nrg1, Tup1; Spider and flow model biofilm induced	YIL024C	1057.83	-0.545985	0.293077	0.0435698	0.080296
orf19.4529	CaO19.4529	C1_01940C_A	CAALFM_C101940CA	orf19.4529	CaO19.4529		Ortholog of Srp21, signal recognition particle subunit, functions in protein targeting to the endoplasmic reticulum membrane; predicted adhesin-like protein; mutants are viable	SRP21	36.8195	-0.763756	0.536231	0.0833897	0.139414
orf19.4528	CaO19.4528	C1_01950C_A	CAALFM_C101950CA	orf19.4528	CaO19.4528		Ortholog(s) have role in vacuolar protein processing	ENV10	74.2576	-0.639043	0.304405	0.0232211	0.0467678
HGT1	HGT1	C1_01980W_A	CAALFM_C101980WA	orf19.4527	CaO19.4527	HGT1	High-affinity MFS glucose transporter; induced by progesterone, chloramphenicol, benomyl; likely essential for growth; protein newly produced during adaptation to the serum; rat catheter and Spider biofilm induced		1606.59	-2.85124	0.174624	2.76666e-61	3.6503e-59
HSP30	HSP30	C1_01990W_A	CAALFM_C101990WA	orf19.4526	CaO19.4526	HSP30	Putative heat shock protein; fluconazole repressed; amphotericin B induced; Spider biofilm induced; rat catheter biofilm induced	HSP30	1560.48	4.27513	0.243963	4.54727e-71	8.16614e-69
orf19.4525	CaO19.4525	C1_02000W_A	CAALFM_C102000WA	orf19.4525	CaO19.4525		Ortholog(s) have endoplasmic reticulum, nuclear envelope localization	PER33	148.818	1.14654	0.27462	1.08494e-05	4.4337e-05
ZCF24	ZCF24	C1_02010C_A	CAALFM_C102010CA	orf19.4524	CaO19.4524	ZCF24	Predicted Zn(II)2Cys6 transcription factor; caspofungin induced; Hap43-repressed		81.5621	-1.04638	0.374422	0.00209375	0.00556153
orf19.4523	CaO19.4523	C1_02020W_A	CAALFM_C102020WA	orf19.4523	CaO19.4523		Ortholog(s) have 5-formyltetrahydrofolate cyclo-ligase activity and role in folic acid-containing compound biosynthetic process	FAU1	30.5997	-0.702765	0.565702	0.123525	0.194399
orf19.4522	CaO19.4522	C1_02030C_A	CAALFM_C102030CA	orf19.4522	CaO19.4522		Ortholog(s) have role in cellular response to DNA damage stimulus	IRC21	22.9421	1.47299	0.568112	0.00181232	0.00488423
orf19.3661	CaO19.3661	C1_02040C_A	CAALFM_C102040CA	orf19.3661	CaO19.3661		Putative deubiquitinating enzyme; induced by Mnl1 under weak acid stress	UBP16	1218.2	1.67574	0.168502	3.83964e-24	9.65887e-23
PHO91	PHO91	C1_02050C_A	CAALFM_C102050CA	orf19.3663	CaO19.3663	PHO91	Putative low-affinity phosphate transporter; fungal-specific (no human or murine homolog)	PHO91	429.173	-0.394408	0.2281	0.063827	0.11207
orf19.3663.1	CaO19.3663.1	C1_02060W_A	CAALFM_C102060WA	orf19.3663.1	CaO19.3663.1		Predicted plasma membrane protein; gene has intron	YBL029C-A	169.898	1.01814	0.256431	3.22771e-05	0.000122893
HSP31	HSP31	C1_02070W_A	CAALFM_C102070WA	orf19.3664	CaO19.3664	HSP31	Putative 30 kda heat shock protein; repressed during the mating process; rat catheter biofilm induced		894.68	4.63622	0.318198	9.72834e-51	8.49916e-49
SET6	SET6	C1_02080W_A	CAALFM_C102080WA	orf19.3665	CaO19.3665	SET6	Ortholog of S. cerevisiae Set6, a SET domain protein of unknown function; Hap43-induced; rat catheter and Spider biofilm induced	SET6	9.13174	-1.02675	0.832628	0.0706288	0.121894
orf19.3666	CaO19.3666	C1_02090C_A	CAALFM_C102090CA	orf19.3666	CaO19.3666		Predicted debranching enzyme-associated ribonuclease; rat catheter biofilm induced	DRN1	35.3462	-0.511208	0.440116	0.17776	0.264067
orf19.3667	CaO19.3667	C1_02100W_A	CAALFM_C102100WA	orf19.3667	CaO19.3667		Has domain(s) with predicted ATP binding, microtubule binding, microtubule motor activity, role in microtubule-based movement and microtubule associated complex localization		20.6068	-0.340856	0.551856	0.444727	0.545882
HGT2	HGT2	C1_02110C_A	CAALFM_C102110CA	orf19.3668	CaO19.3668	HGT2	Putative MFS glucose transporter; 20 member C. albicans glucose transporter family; 12 probable membrane-spanning segments; expressed in rich medium with 2% glucose; rat catheter and Spider biofilm induced		101.583	-1.57467	0.323756	1.9671e-07	1.05015e-06
SHA3	SHA3	C1_02120C_A	CAALFM_C102120CA	orf19.3669	CaO19.3669	SHA3	Putative ser/thr kinase involved in glucose transport; Tn mutation affects filamentous growth; fluconazole-induced; ketoconazole-repressed; induced in by alpha pheromone in SpiderM; possibly essential; flow model biofilm induced	SKS1	1411.36	0.741418	0.175263	1.55662e-05	6.18837e-05
GAL1	GAL1	C1_02130C_A	CAALFM_C102130CA	orf19.3670	CaO19.3670	GAL1	Galactokinase; galactose, Mig1, Tup1, Hap43 regulated; fluconazole, ketoconazole-induced; stationary phase enriched protein; GlcNAc-induced protein; farnesol, hypoxia-repressed in biofilm; rat catheter and Spider biofilm induced	GAL1	3613.04	1.23361	0.18981	2.55828e-11	2.21706e-10
GAL10	GAL10	C1_02150W_A	CAALFM_C102150WA	orf19.3672	CaO19.3672	GAL10	UDP-glucose 4-epimerase; galactose utilization; mutant has cell wall defects and increased filamentation; GlcNAc-, fluconazole- and ketoconazole-induced; stationary phase enriched protein; rat catheter and flow model biofilm induced	GAL10	3330.59	0.126334	0.162706	0.397264	0.500548
orf19.3673	CaO19.3673	C1_02160W_A	CAALFM_C102160WA	orf19.3673	CaO19.3673		Ortholog(s) have Rab guanyl-nucleotide exchange factor activity and role in chromosome organization, endoplasmic reticulum to Golgi vesicle-mediated transport	TRS23	33.4065	0.703568	0.405817	0.0494548	0.0896594
GAL102	GAL102	C1_02170C_A	CAALFM_C102170CA	orf19.3674	CaO19.3674	GAL102	UDP-glucose 4,6-dehydratase; role in mannosylation of cell wall proteins; mutation confers hypersensitivity to toxic ergosterol analog; overlaps orf19.3673; Spider biofilm induced		289.458	2.39856	0.214484	3.26523e-30	1.15354e-28
GAL7	GAL7	C1_02180W_A	CAALFM_C102180WA	orf19.3675	CaO19.3675	GAL7	Putative galactose-1-phoshphate uridyl transferase; downregulated by hypoxia, upregulated by ketoconazole; macrophage/pseudohyphal-repressed	GAL7	1861.44	2.47418	0.159232	1.22419e-55	1.31906e-53
ABP140	ABP140	C1_02190W_A	CAALFM_C102190WA	orf19.3676	CaO19.3676	ABP140	Ortholog of S. cerevisiae actin-binding protein Abp140; Hap43-induced; F-12/CO2 early biofilm induced	ABP140	3.03888	-0.183942	0.869002	0.728675	0.795285
orf19.3677	CaO19.3677	C1_02200C_A	CAALFM_C102200CA	orf19.3677	CaO19.3677		Ortholog(s) have Atg8 ligase activity, cargo receptor ligand activity, enzyme activator activity	ATG5	76.7488	2.9149	0.289796	3.21624e-25	8.66375e-24
orf19.3678	CaO19.3678	C1_02210W_A	CAALFM_C102210WA	orf19.3678	CaO19.3678		Ortholog of C. dubliniensis CD36 : Cd36_02060, C. parapsilosis CDC317 : CPAR2_106200, Candida tenuis NRRL Y-1498 : CANTEDRAFT_96322 and Debaryomyces hansenii CBS767 : DEHA2C02310g		398.083	2.65338	0.190137	1.57331e-45	1.0486e-43
orf19.3679	CaO19.3679	C1_02220C_A	CAALFM_C102220CA	orf19.3679	CaO19.3679		Putative protein of unknown function; stationary phase enriched protein	NNR1	932.529	1.76149	0.207749	2.89055e-18	4.743e-17
7-Sep	7-Sep	C1_02230W_A	CAALFM_C102230WA	orf19.3680	CaO19.3680	44446	Septin, required for wild-type invasive growth in vitro but not required for virulence in a mouse model of systemic infection; localizes to hyphal septum or bud neck; Asn-rich; aberrant gel mobility; phosphorylated in vitro by Gin4p	SHS1	143.831	-1.83582	0.288585	2.2771e-11	1.98135e-10
orf19.3681	CaO19.3681	C1_02240W_A	CAALFM_C102240WA	orf19.3681	CaO19.3681		Ortholog(s) have Ran guanyl-nucleotide exchange factor activity, nuclear import signal receptor activity, protein-containing complex binding activity	KAP95	152.342	-1.43581	0.353736	1.06838e-05	4.37435e-05
CWH8	CWH8	C1_02250W_A	CAALFM_C102250WA	orf19.3682	CaO19.3682	CWH8	Putative dolichyl pyrophosphate (Dol-P-P) phosphatase; ketoconazole-induced; expression is increased in a fluconazole-resistant isolate; clade-associated gene expression; Hap43p-induced gene	CAX4	274.113	-1.80721	0.278276	9.90094e-12	8.95239e-11
AGE3	AGE3	C1_02260C_A	CAALFM_C102260CA	orf19.3683	CaO19.3683	AGE3	Putative ADP-ribosylation factor GTPase activating protein, functional ortholog of S. cerevisiae GCS1; mutation affects endocytosis, hyphal growth, chemical and drug resistance, and sensitivity to cell wall inhibitors	GCS1	256.916	-0.23102	0.190661	0.188431	0.276789
orf19.3684	CaO19.3684	C1_02270C_A	CAALFM_C102270CA	orf19.3684	CaO19.3684		Putative oxidoreductase; Spider biofilm induced		95.2772	-0.83906	0.37011	0.0121959	0.0267187
PSY2	PSY2	C1_02280C_A	CAALFM_C102280CA	orf19.3685	CaO19.3685	PSY2	Putative protein phosphatase PP4 complex subunit; macrophage-induced gene	PSY2	127.431	-0.234352	0.243314	0.293768	0.395998
orf19.3686	CaO19.3686	C1_02290C_A	CAALFM_C102290CA	orf19.3686	CaO19.3686		Ortholog(s) have protein domain specific binding activity, role in mitochondrial proton-transporting ATP synthase complex assembly and mitochondrion localization	ATP12	79.562	-1.0503	0.415887	0.00451556	0.0110454
orf19.3687	CaO19.3687	C1_02300W_A	CAALFM_C102300WA	orf19.3687	CaO19.3687		Ortholog(s) have unfolded protein binding activity, role in cytoskeleton organization, positive regulation of transcription elongation from RNA polymerase II promoter, protein folding and prefoldin complex localization	PFD1	15.6624	0.492385	0.661641	0.322031	0.426888
orf19.3688	CaO19.3688	C1_02310C_A	CAALFM_C102310CA	orf19.3688	CaO19.3688		Ortholog(s) have chromatin DNA binding activity and role in cell wall mannoprotein biosynthetic process, positive regulation of transcription by RNA polymerase II, telomere maintenance, telomere maintenance via recombination	GON7	47.5089	0.161596	0.370247	0.623313	0.709208
orf19.3689	CaO19.3689	C1_02320C_A	CAALFM_C102320CA	orf19.3689	CaO19.3689		Putative protein similar to 6-phosphofructo-2-kinase/fructose-2,6-bisphosphatase; expression downregulated in an ssr1 null mutant	YLR345W	496.193	-0.415144	0.204504	0.0318203	0.0612986
orf19.3690.2	CaO19.3690.2	C1_02330C_A	CAALFM_C102330CA	orf19.3690.2	CaO19.3690.2		Ribosomal 60S subunit protein; Spider biofilm repressed	RPL26B	91.9191	-1.55244	0.56453	0.00100081	0.00284405
TIM21	TIM21	C1_02350W_A	CAALFM_C102350WA	orf19.3691	CaO19.3691	TIM21	Component of the Translocase of the Inner Mitochondrial membrane (TIM23 complex); for protein import into mitochondria; Hap43, ketoconazole-repressed; Spider biofilm repressed	TIM21	153.972	-0.704757	0.236442	0.00188108	0.00504194
orf19.3694	CaO19.3694	C1_02370C_A	CAALFM_C102370CA	orf19.3694	CaO19.3694		Ortholog of C. dubliniensis CD36 : Cd36_02210, C. parapsilosis CDC317 : CPAR2_106350, C. auris B8441 : B9J08_000959 and Candida tenuis NRRL Y-1498 : CANTEDRAFT_116785		127.023	-2.48354	0.542738	2.20546e-07	1.16775e-06
orf19.2925	CaO19.2925	C1_02380C_A	CAALFM_C102380CA	orf19.2925	CaO19.2925		Ortholog(s) have role in protein folding, tubulin complex assembly	CIN4	29.6625	0.32314	0.396782	0.353486	0.458066
orf19.2926	CaO19.2926	C1_02390W_A	CAALFM_C102390WA	orf19.2926	CaO19.2926		Putative nuclease required for DNA single- and double-strand break repair; rat catheter biofilm induced	PSO2	115.714	0.801827	0.291062	0.00336047	0.00851977
MNN11	MNN11	C1_02400C_A	CAALFM_C102400CA	orf19.2927	CaO19.2927	MNN11	Ortholog(s) have alpha-1,6-mannosyltransferase activity, role in protein N-linked glycosylation, protein glycosylation and mannan polymerase complex localization	MNN11	44.0873	-0.0675372	0.37323	0.838629	0.88187
orf19.2928	CaO19.2928	C1_02410C_A	CAALFM_C102410CA	orf19.2928	CaO19.2928		Has domain(s) with predicted role in retrograde vesicle-mediated transport, Golgi to endoplasmic reticulum and integral component of membrane localization	YOL107W	100.809	-0.3833	0.335061	0.203308	0.293902
GSC1	GSC1	C1_02420C_A	CAALFM_C102420CA	orf19.2929	CaO19.2929	GSC1	Essential beta-1,3-glucan synthase subunit; gsc1 allele determines resistance/sensitivity to echinocandins; 16 predicted membrane-spanning regions; mRNA abundance declines after yeast-to-hypha transition; Spider biofilm induced	GSC2	1268.73	-1.88909	0.189015	1.73583e-24	4.45322e-23
orf19.2930	CaO19.2930	C1_02430C_A	CAALFM_C102430CA	orf19.2930	CaO19.2930		Predicted translation initiation factor; role in translational initiation; Spider biofilm repressed	YGR054W	68.3802	-0.799547	0.37464	0.0178293	0.0372789
orf19.2933	CaO19.2933	C1_02440C_A	CAALFM_C102440CA	orf19.2933	CaO19.2933		Ortholog(s) have thiol-dependent ubiquitin-specific protease activity and role in protein deubiquitination, regulation of transcription, DNA-templated	OTU1	112.176	0.679771	0.268727	0.0073538	0.0170954
orf19.2934	CaO19.2934	C1_02450C_A	CAALFM_C102450CA	orf19.2934	CaO19.2934		Similar to S. cerevisiae Bud20; predicted role in cellular bud site selection; rat catheter and Spider biofilm induced	BUD20	8.52262	-1.21234	0.953812	0.0444597	0.0816569
RPL10	RPL10	C1_02460W_A	CAALFM_C102460WA	orf19.2935	CaO19.2935	RPL10	Ribosomal protein L10; intron in 5'-UTR; downregulated upon phagocytosis by murine macrophage; transcription regulated by yeast-hypha switch; Spider biofilm repressed	RPL10	661.892	-1.03143	0.243814	1.03305e-05	4.24852e-05
orf19.2936	CaO19.2936	C1_02470W_A	CAALFM_C102470WA	orf19.2936	CaO19.2936		Ortholog of C. dubliniensis CD36 : Cd36_02330, C. parapsilosis CDC317 : CPAR2_106450, Candida tropicalis MYA-3404 : CTRG_04653 and Candida albicans WO-1 : CAWG_01134		24.6749	-0.228185	0.444496	0.550114	0.643335
PMM1	PMM1	C1_02480W_A	CAALFM_C102480WA	orf19.2937	CaO19.2937	PMM1	Phosphomannomutase; enzyme of O- and N-linked mannosylation; interconverts mannose-6-phosphate and mannose-l-phosphate; functional homolog of S. cerevisiae Sec53; antigenic in mice; Hap43-induced; flow model and Spider biofilm repressed	SEC53	53.3984	-1.63436	0.485118	0.000114165	0.000395326
orf19.2938	CaO19.2938	C1_02490C_A	CAALFM_C102490CA	orf19.2938	CaO19.2938		Putative mitochondrial inner membrane protein with a predicted role in the assembly of respiratory complex III; Hap43p-repressed gene; S. cerevisiae ortholog FMP25 localizes to mitochondrion	FMP25	356.567	-0.658251	0.179851	0.000181175	0.00060221
orf19.2939	CaO19.2939	C1_02500W_A	CAALFM_C102500WA	orf19.2939	CaO19.2939		Ortholog(s) have role in mitochondrial cytochrome c oxidase assembly and mitochondrion localization	FMP32	89.3705	0.661469	0.27977	0.0116783	0.0256979
orf19.2940	CaO19.2940	C1_02510W_A	CAALFM_C102510WA	orf19.2940	CaO19.2940		Putative v-SNARE of the endoplasmic reticulum membrane; possibly an essential gene, disruptants not obtained by UAU1 method	BOS1	22.193	1.35871	0.508461	0.00176649	0.00478239
DIP5	DIP5	C1_02530C_A	CAALFM_C102530CA	orf19.2942	CaO19.2942	DIP5	Dicarboxylic amino acid permease; mutation confers hypersensitivity to toxic ergosterol analog; induced upon phagocytosis by macrophage; Gcn4-regulated; upregulated by Rim101 at pH 8; rat catheter and Spider biofilm induced	DIP5	739.881	0.501288	0.155263	0.000992212	0.00282211
PUT4	PUT4	C1_02570C_A	CAALFM_C102570CA	orf19.2945	CaO19.2945	PUT4	Putative proline permease; fungal-specific (no human or murine homolog); repressed during the mating process		2.78105	-0.582709	0.952093	0.289555	0.391381
HNM4	HNM4	C1_02580W_A	CAALFM_C102580WA	orf19.2946	CaO19.2946	HNM4	Putative choline permease; fungal-specific (no human or murine homolog)		7.1103	0.199081	0.69847	0.693773	0.767364
SNZ1	SNZ1	C1_02590C_A	CAALFM_C102590CA	orf19.2947	CaO19.2947	SNZ1	Stationary phase protein; vitamin B synthesis; induced byyeast-hypha switch, 3-AT or in azole-resistant strain overexpressing MDR1; soluble in hyphae; regulated by Gcn4, macrophage; Spider biofilm induced; rat catheter biofilm repressed	SNZ1	2991.74	1.26104	0.214734	1.29019e-09	9.13588e-09
SNO1	SNO1	C1_02600W_A	CAALFM_C102600WA	orf19.2948	CaO19.2948	SNO1	Protein with a predicted role in pyridoxine metabolism; stationary phase protein; regulated by Tup1, Efg1; Spider biofilm induced	SNO1	509.969	1.79267	0.171464	1.69475e-26	4.98026e-25
IML1	IML1	C1_02610W_A	CAALFM_C102610WA	orf19.2949	CaO19.2949	IML1	Putative protein with a role in autophagy; rat catheter biofilm induced	IML1	709.987	0.230384	0.194206	0.19774	0.287731
HOM6	HOM6	C1_02620C_A	CAALFM_C102620CA	orf19.2951	CaO19.2951	HOM6	Putative homoserine dehydrogenase; Gcn4-regulated; induced by amino acid starvation (3-ATtreatment); macrophage-induced protein; protein level decreases in stationary phase cultures; flow model biofilm repressed	HOM6	124.391	-4.00626	0.617385	4.88157e-13	5.12327e-12
EXG2	EXG2	C1_02630C_A	CAALFM_C102630CA	orf19.2952	CaO19.2952	EXG2	GPI-anchored cell wall protein, similar to S. cerevisiae exo-1,3-beta-glucosidase Exg2p; predicted Kex2p substrate; induced during cell wall regeneration; possibly an essential gene, disruptants not obtained by UAU1 method; Hap43p-repressed	EXG2	160.171	0.630932	0.231174	0.00436484	0.0107214
TOM20	TOM20	C1_02640C_A	CAALFM_C102640CA	orf19.2953	CaO19.2953	TOM20	Putative mitochondrial primary import receptor	TOM20	192.008	-1.93274	0.3091	4.0289e-11	3.41822e-10
orf19.2954	CaO19.2954	C1_02650W_A	CAALFM_C102650WA	orf19.2954	CaO19.2954		Protein of unknown function; Hap43-repressed gene; repressed by nitric oxide		392.237	0.464435	0.228696	0.0311066	0.0601208
MGM101	MGM101	C1_02660C_A	CAALFM_C102660CA	orf19.2956	CaO19.2956	MGM101	Putative mitochondrial genome maintenance protein; fungal-specific (no human or murine homolog); mutation confers hypersensitivity to tubercidin (7-deazaadenosine)	MGM101	190.768	0.189133	0.266243	0.437542	0.539521
MNN43	MNN43	C1_02670C_A	CAALFM_C102670CA	orf19.2957	CaO19.2957	MNN43	Protein required for transfer of mannosylphosphate; induced by alpha pheromone in SpiderM medium		7.75172	0.822045	0.940963	0.149978	0.228789
MNN44	MNN44	C1_02680C_A	CAALFM_C102680CA	orf19.2958	CaO19.2958	MNN44	Planktonic growth-induced gene		159.596	-0.801771	0.321545	0.00706562	0.0164967
orf19.2959.1	CaO19.2959.1	C1_02700C_A	CAALFM_C102700CA	orf19.2959.1	CaO19.2959.1		Gene induced by hypoxia and ketoconazole; oral infection upregulated; mutants have reduced capacity to damage oral epithelial cells; Spider biofilm induced		851.315	1.00624	0.178165	7.60644e-09	4.88338e-08
FRS2	FRS2	C1_02710W_A	CAALFM_C102710WA	orf19.2960	CaO19.2960	FRS2	Putative tRNA-Phe synthetase; downregulated upon phagocytosis by murine macrophage; protein present in exponential and stationary growth phase yeast cultures; Spider biofilm repressed	FRS2	191.51	-1.93739	0.348209	2.59857e-09	1.79293e-08
orf19.2961	CaO19.2961	C1_02720W_A	CAALFM_C102720WA	orf19.2961	CaO19.2961		Putative transcription factor with zinc finger DNA-binding motif		133.75	-0.622371	0.268796	0.0137564	0.0298139
orf19.2962	CaO19.2962	C1_02730W_A	CAALFM_C102730WA	orf19.2962	CaO19.2962		Protein of unknown function; Spider biofilm induced		15.4039	1.01915	0.586406	0.0310368	0.0600038
orf19.2963	CaO19.2963	C1_02740C_A	CAALFM_C102740CA	orf19.2963	CaO19.2963		Has domain(s) with predicted NAD+ binding activity		63.0602	0.101674	0.295759	0.706125	0.776773
RSC2	RSC2	C1_02750C_A	CAALFM_C102750CA	orf19.2964	CaO19.2964	RSC2	Component of the RSC chromatin remodeling complex	RSC2	460.304	1.38303	0.21932	6.88413e-11	5.69858e-10
orf19.2965	CaO19.2965	C1_02760W_A	CAALFM_C102760WA	orf19.2965	CaO19.2965		Putative guanyl-nucleotide exchange factor; Spider biofilm repressed	GET3	578.218	-0.70686	0.147088	1.07674e-06	5.11469e-06
orf19.2965.1	CaO19.2965.1	C1_02770W_A	CAALFM_C102770WA	orf19.2965.1	CaO19.2965.1		Protein of unknown function; similar to human SERF2; gene has an alternatively spliced intron	YDL085C-A	42.1534	-0.901588	0.437148	0.0183854	0.0382191
orf19.2966	CaO19.2966	C1_02780W_A	CAALFM_C102780WA	orf19.2966	CaO19.2966		Predicted dienelactone hydrolase domain; clade-associated gene expression; farnesol-downregulated; rat catheter biofilm repressed	YDL086W	285.224	-3.25039	0.302445	1.5241e-28	4.92666e-27
TIF34	TIF34	C1_02790W_A	CAALFM_C102790WA	orf19.2967	CaO19.2967	TIF34	Putative translation initiation factor eIF3, p39 subunit; mutation confers hypersensitivity to roridin A, verrucarin A; downregulated upon phagocytosis by murine macrophages; Spider biofilm repressed	TIF34	207.459	-2.44775	0.297544	1.15253e-17	1.80852e-16
orf19.2968	CaO19.2968	C1_02800W_A	CAALFM_C102800WA	orf19.2968	CaO19.2968		Protein of unknown function; Spider biofilm induced		28.9701	1.22841	0.415135	0.000928022	0.00265825
RAD16	RAD16	C1_02810W_A	CAALFM_C102810WA	orf19.2969	CaO19.2969	RAD16	Ortholog of S. cerevisiae Rad16; a protein that recognizes and binds damaged DNA; flucytosine induced; rat catheter and Spider biofilm induced	RAD16	1029.65	2.8394	0.181306	1.25145e-56	1.44475e-54
LYS2	LYS2	C1_02820W_A	CAALFM_C102820WA	orf19.2970	CaO19.2970	LYS2	Heterodimeric alpha-aminoadipate reductase large subunit; lysine biosynthesis; predicted binding sites for AMP and alpha-aminoadipate; inhibited by lys or thialysine; regulated by Gcn2 and Gcn4; Spider biofilm induced, flow model repressed	LYS2	535.925	-0.966746	0.180502	4.23152e-08	2.46902e-07
orf19.2971	CaO19.2971	C1_02830W_A	CAALFM_C102830WA	orf19.2971	CaO19.2971		Ortholog of C. dubliniensis CD36 : Cd36_02630, C. parapsilosis CDC317 : CPAR2_108390, C. auris B8441 : B9J08_003270 and Candida tenuis NRRL Y-1498 : CANTEDRAFT_115724		294.567	0.165947	0.155155	0.242395	0.33782
PDE2	PDE2	C1_02840W_A	CAALFM_C102840WA	orf19.2972	CaO19.2972	PDE2	High affinity cyclic nucleotide phosphodiesterase; moderates signaling by cAMP; required for virulence, switching, cell wall, hyphal, not pseudohyphal growth; expressed shortly after hyphal induction; rat catheter and Spider biofilm induced	PDE2	840.344	0.920319	0.131965	1.65493e-12	1.6511e-11
orf19.2973	CaO19.2973	C1_02850W_A	CAALFM_C102850WA	orf19.2973	CaO19.2973		Ortholog(s) have RNA binding, flap-structured DNA binding activity and role in nuclear-transcribed mRNA catabolic process, nuclear-transcribed mRNA poly(A) tail shortening, positive regulation of endodeoxyribonuclease activity	VTS1	185.147	-0.0613351	0.219273	0.762494	0.822244
YKT6	YKT6	C1_02860C_A	CAALFM_C102860CA	orf19.2974	CaO19.2974	YKT6	Putative protein of the vacuolar SNARE complex; predicted role in vacuolar fusion; rat catheter biofilm repressed	YKT6	172.024	-0.349178	0.219306	0.0868279	0.144378
YPT7	YPT7	C1_02870W_A	CAALFM_C102870WA	orf19.2975	CaO19.2975	YPT7	Protein of YPT/RAB family; induced during the mating process		41.7711	0.379209	0.384636	0.263844	0.361895
MIA40	MIA40	C1_02880C_A	CAALFM_C102880CA	orf19.2977	CaO19.2977	MIA40	Predicted component of the mitochondrial intermembrane space import machinery; Hap43p-repressed gene	MIA40	659.01	0.97763	0.174026	9.47209e-09	5.98603e-08
orf19.2978	CaO19.2978	C1_02890C_A	CAALFM_C102890CA	orf19.2978	CaO19.2978		Protein of unknown function; Hap43-repressed gene		66.6329	0.17847	0.272389	0.473617	0.572967
orf19.2980	CaO19.2980	C1_02900C_A	CAALFM_C102900CA	orf19.2980	CaO19.2980		Ortholog(s) have RNA helicase activity and role in generation of catalytic spliceosome for first transesterification step, spliceosomal complex disassembly	SPP382	71.0951	-0.302285	0.39145	0.38007	0.484263
orf19.2982	CaO19.2982	C1_02910C_A	CAALFM_C102910CA	orf19.2982	CaO19.2982		Ortholog(s) have SNARE binding, molecular adaptor activity, protein kinase activator activity	ATG17	102.338	0.969937	0.278459	0.000236189	0.000766548
CDC73	CDC73	C1_02920W_A	CAALFM_C102920WA	orf19.2983	CaO19.2983	CDC73	Putative transcription elongation factor; cdc73 kap114 double transposon mutation affects filamentous growth; Spider biofilm repressed	CDC73	147.634	-0.256483	0.220929	0.207197	0.298095
MST1	MST1	C1_02930C_A	CAALFM_C102930CA	orf19.2984	CaO19.2984	MST1	Ortholog(s) have threonine-tRNA ligase activity, role in mitochondrial threonyl-tRNA aminoacylation and mitochondrion localization	MST1	221.033	0.307577	0.24977	0.180073	0.266645
orf19.2985	CaO19.2985	C1_02940C_A	CAALFM_C102940CA	orf19.2985	CaO19.2985		Protein of unknown function; Hap43-repressed gene		109.585	0.0743849	0.250102	0.746879	0.809213
orf19.2986	CaO19.2986	C1_02950W_A	CAALFM_C102950WA	orf19.2986	CaO19.2986		Ortholog of C. dubliniensis CD36 : Cd36_02750, C. parapsilosis CDC317 : CPAR2_106015, C. auris B8441 : B9J08_003254 and Candida tenuis NRRL Y-1498 : CANTEDRAFT_107500		51.405	0.562217	0.328961	0.060177	0.106529
orf19.2987	CaO19.2987	C1_02960C_A	CAALFM_C102960CA	orf19.2987	CaO19.2987		Ortholog(s) have role in cellular ion homeostasis, mitochondrion inheritance, mitochondrion organization, regulation of cardiolipin metabolic process and mitochondrial inner membrane, mitochondrion localization	MDM31	442.049	0.0801636	0.174297	0.618591	0.705076
orf19.2988	CaO19.2988	C1_02970W_A	CAALFM_C102970WA	orf19.2988	CaO19.2988		Predicted aminotransferase based on S. pombe ortholog SPBC660.12c; flow model biofilm induced		443.399	-0.585105	0.1435	3.55155e-05	0.000133804
GOR1	GOR1	C1_02980W_A	CAALFM_C102980WA	orf19.2989	CaO19.2989	GOR1	Ortholog(s) have glyoxylate reductase activity, role in glyoxylate catabolic process and extracellular region localization	GOR1	391.87	-0.0143144	0.207301	0.940682	0.95871
XOG1	XOG1	C1_02990C_A	CAALFM_C102990CA	orf19.2990	CaO19.2990	XOG1	Exo-1,3-beta-glucanase; 5 glycosyl hydrolase family member; affects sensitivity to chitin and glucan synthesis inhibitors; not required for yeast-to-hypha transition or for virulence in mice; Hap43-induced; Spider biofilm induced	EXG1	32.2718	-2.77255	0.7687	7.95369e-06	3.33035e-05
HOL1	HOL1	C1_03000W_A	CAALFM_C103000WA	orf19.2991	CaO19.2991	HOL1	Putative MFS transporter; regulated by Nrg1; macrophage/pseudohyphal-repressed; induced by alpha pheromone in SpiderM medium; possibly an essential gene, disruptants not obtained by UAU1 method		39.5121	-0.707637	0.509768	0.09604	0.157509
RPP1A	RPP1A	C1_03010W_A	CAALFM_C103010WA	orf19.2992	CaO19.2992	RPP1A	Conserved acidic ribosomal protein; likely role in regulation of translation elongation; interacts with Rpp2B; 1 of 4 similar C. albicans ribosomal proteins (Rpp1A, Rpp1Bp, Rpp2A, Rpp2B); Hap43-induced; Spider biofilm repressed	RPP1A	123.426	-2.11953	0.449087	1.78805e-07	9.60911e-07
RPL13	RPL13	C1_03020C_A	CAALFM_C103020CA	orf19.2994	CaO19.2994	RPL13	Putative ribosomal subunit; antigenic during murine infection; downregulated upon phagocytosis by murine macrophage; Spider biofilm repressed	RPL13A	388.969	-2.4208	0.444609	2.81629e-09	1.92874e-08
RPS16A	RPS16A	C1_03030W_A	CAALFM_C103030WA	orf19.2994.1	CaO19.2994.1	RPS16A	Putative 40S ribosomal subunit; macrophage/pseudohyphal-induced after 16 h; Spider biofilm repressed	RPS16A	109.93	-2.32944	0.555191	1.49729e-06	6.98916e-06
orf19.2995	CaO19.2995	C1_03040W_A	CAALFM_C103040WA	orf19.2995	CaO19.2995		Protein of unknown function; induced by nitric oxide; rat catheter and Spider biofilm induced	LOT5	39.4999	-0.316554	0.358131	0.321293	0.426344
orf19.2996	CaO19.2996	C1_03050W_A	CAALFM_C103050WA	orf19.2996	CaO19.2996		Ortholog of S. cerevisiae : ECM30, C. glabrata CBS138 : CAGL0M00924g, C. dubliniensis CD36 : Cd36_02850, C. parapsilosis CDC317 : CPAR2_110240 and C. auris B8441 : B9J08_004952	ECM30	200.957	0.0866645	0.209987	0.655378	0.736872
TSR2	TSR2	C1_03060C_A	CAALFM_C103060CA	orf19.2998	CaO19.2998	TSR2	Protein with a predicted role in pre-rRNA processing; repressed by prostaglandins	TSR2	26.9808	-0.506336	0.479447	0.211048	0.301997
ORC1	ORC1	C1_03070C_A	CAALFM_C103070CA	orf19.3000	CaO19.3000	ORC1	Putative origin recognition complex large subunit; essential for viability; similar to S. cerevisiae Orc1p origin recognition complex subunit	ORC1	349.781	1.01402	0.24008	1.09476e-05	4.47104e-05
TEM1	TEM1	C1_03080C_A	CAALFM_C103080CA	orf19.3001	CaO19.3001	TEM1	Putative GTPase involved in mitotic exit and cytokinesis; induced under Cdc5p depletion	TEM1	40.051	0.805988	0.38786	0.0202208	0.0415271
RPS1	RPS1	C1_03090W_A	CAALFM_C103090WA	orf19.3002	CaO19.3002	RPS1	Putative ribosomal protein 10 of the 40S subunit; elicits host antibody response during infection; transcript induced during active growth; Spider biofilm repressed	RPS1B	409.957	-1.61321	0.37944	3.38837e-06	1.49324e-05
orf19.3003	CaO19.3003	C1_03100W_A	CAALFM_C103100WA	orf19.3003	CaO19.3003		Putative lipid-binding protein with a predicted role in calcium-dependent phospholipid-binding	TCB3	4286.82	-0.455478	0.221074	0.0291128	0.0567253
RPL6	RPL6	C1_03110W_A	CAALFM_C103110WA	orf19.3003.1	CaO19.3003.1	RPL6	Ortholog of S. cerevisiae ribosomal subunit, Rpl6B; transposon mutation affects filamentous growth; translation-related genes are downregulated upon phagocytosis by murine macrophage; Hap43-induced; Spider biofilm repressed	RPL6B	230.727	-1.32371	0.40854	0.000309169	0.000979794
orf19.3004	CaO19.3004	C1_03120W_A	CAALFM_C103120WA	orf19.3004	CaO19.3004		Ortholog of S. cerevisiae : YDR262W, C. glabrata CBS138 : CAGL0M08734g, C. dubliniensis CD36 : Cd36_02920, C. parapsilosis CDC317 : CPAR2_108490 and C. auris B8441 : B9J08_000615	YDR262W	1346.18	1.29953	0.146567	2.12586e-19	3.74488e-18
GGA2	GGA2	C1_03130C_A	CAALFM_C103130CA	orf19.3006	CaO19.3006	GGA2	Protein involved in Golgi trafficking; rat catheter and Spider biofilm repressed	GGA2	527.428	0.342419	0.137291	0.00991412	0.0222629
orf19.3007	CaO19.3007	C1_03140W_A	CAALFM_C103140WA	orf19.3007	CaO19.3007		Ortholog(s) have role in endosome organization, regulation of protein localization and BLOC-1 complex localization	CNL1	53.3278	1.2384	0.297887	9.9645e-06	4.1137e-05
orf19.3007.2	CaO19.3007.2	C1_03150C_A	CAALFM_C103150CA	orf19.3007.2	CaO19.3007.2		Ortholog of C. dubliniensis CD36 : Cd36_02950, C. parapsilosis CDC317 : CPAR2_108520, C. auris B8441 : B9J08_002035 and Candida tenuis NRRL Y-1498 : CANTEDRAFT_100285		150.406	0.132556	0.223103	0.519104	0.614992
COQ4	COQ4	C1_03160C_A	CAALFM_C103160CA	orf19.3008	CaO19.3008	COQ4	Protein with a putative role in coenzyme Q biosynthesis; transcriptionally induced by interaction with macrophage; Hap43p-repressed gene	COQ4	402.093	-1.52687	0.215422	2.52784e-13	2.72375e-12
orf19.3009	CaO19.3009	C1_03170C_A	CAALFM_C103170CA	orf19.3009	CaO19.3009		Ortholog(s) have nucleus-vacuole junction localization	NVJ3	62.4046	0.107536	0.363774	0.740209	0.803872
orf19.3010	CaO19.3010	C1_03180W_A	CAALFM_C103180WA	orf19.3010	CaO19.3010		Putative lipoyl ligase; role in modification of mitochondrial enzymes by attachment of lipoic acid groups; rat catheter biofilm induced	LIP2	26.0496	-1.08515	0.496839	0.0103347	0.023111
ECM33	ECM33	C1_03190C_A	CAALFM_C103190CA	orf19.3010.1	CaO19.3010.1	ECM33	GPI-anchored cell wall protein; mutants show cell-wall defects and reduced adhesion, host cell damage, and endocytosis; mutant infection is immunoprotective in murine model; fluconazole-induced; caspofungin repressed	ECM33	2383.61	-1.16281	0.154649	1.99258e-14	2.41236e-13
ARO80	ARO80	C1_03200C_A	CAALFM_C103200CA	orf19.3012	CaO19.3012	ARO80	Zn(II)2Cys6 transcription factor; transcriptional activator of aromatic amino acid catabolism; regulator of aromatic alcohol biosynthesis via the Ehrlich pathway; mutant is viable	ARO80	183.657	0.286051	0.252447	0.216655	0.308315
CDC12	CDC12	C1_03210C_A	CAALFM_C103210CA	orf19.3013	CaO19.3013	CDC12	Septin; essential for viability; forms ring at sites of cell division and also forms filaments in mature chlamydospore; filamentous growth induced; regulated by Nrg1, Tup1, tyrosol and cell density; rat catheter biofilm repressed	CDC12	347.367	-1.2973	0.216327	5.657e-10	4.17972e-09
BMH1	BMH1	C1_03220C_A	CAALFM_C103220CA	orf19.3014	CaO19.3014	BMH1	Sole 14-3-3 protein in C. albicans; role in hyphal growth; possibly regulated by host interaction; localizes to yeast-form cell surface, not hyphae; alternatively spliced 5' UTR intron; Spider biofilm repressed	BMH2	603.82	-1.66557	0.314852	1.79692e-08	1.09595e-07
ARX1	ARX1	C1_03230C_A	CAALFM_C103230CA	orf19.3015	CaO19.3015	ARX1	Putative ribosomal large subunit biogenesis protein; repressed in core stress response; repressed by prostaglandins	ARX1	37.5137	-1.7253	0.556205	0.00024609	0.000795883
orf19.3016	CaO19.3016	C1_03240W_A	CAALFM_C103240WA	orf19.3016	CaO19.3016		Ortholog of C. dubliniensis CD36 : Cd36_03040, C. parapsilosis CDC317 : CPAR2_108610, C. auris B8441 : B9J08_000283, Debaryomyces hansenii CBS767 : DEHA2G16500g and Pichia stipitis Pignal : PICST_32835		106.926	-1.29112	0.281224	1.24679e-06	5.88789e-06
SPP1	SPP1	C1_03250C_A	CAALFM_C103250CA	orf19.3018	CaO19.3018	SPP1	Putative histone methyltransferase; induced by nitric oxide independent of Yhb1p; cell-cycle regulated periodic mRNA expression	SPP1	61.326	-0.581217	0.333431	0.0550423	0.0983279
orf19.3019	CaO19.3019	C1_03260W_A	CAALFM_C103260WA	orf19.3019	CaO19.3019		Putative DNA-dependent ATPase; transcription may be increased in an azole-resistant strain that overexpresses MDR1	MGS1	154.143	0.677973	0.233065	0.00242367	0.00633603
orf19.3021	CaO19.3021	C1_03270W_A	CAALFM_C103270WA	orf19.3021	CaO19.3021		Putative protein of unknown function; Hap43-repressed gene; Spider biofilm induced	YMR114C	1282.01	0.825635	0.164753	3.27772e-07	1.6858e-06
orf19.3022	CaO19.3022	C1_03280W_A	CAALFM_C103280WA	orf19.3022	CaO19.3022		Ortholog(s) have structural constituent of ribosome activity and mitochondrial small ribosomal subunit localization	RSM24	814.575	-0.213707	0.15202	0.127111	0.199363
NGG1	NGG1	C1_03290W_A	CAALFM_C103290WA	orf19.3023	CaO19.3023	NGG1	Ortholog(s) have histone acetyltransferase activity and role in chromatin organization, histone acetylation, regulation of transcription by RNA polymerase II	NGG1	191.151	-0.161112	0.217194	0.420247	0.522913
MAS1	MAS1	C1_03300C_A	CAALFM_C103300CA	orf19.3026	CaO19.3026	MAS1	Putative mitochondrial processing protease; Hap43-repressed; transcript regulated by Nrg1; oxidative stress-induced via Cap1	MAS1	1017.55	-0.134038	0.144538	0.309151	0.413032
orf19.3027	CaO19.3027	C1_03310W_A	CAALFM_C103310WA	orf19.3027	CaO19.3027	ARP7	Component of the RSC chromatin remodeling complex; putative DNA translocase; Spider biofilm repressed	ARP7	790.967	0.655791	0.190574	0.000412448	0.00127157
EHD3	EHD3	C1_03320C_A	CAALFM_C103320CA	orf19.3029	CaO19.3029	EHD3	Predicted 3-hydroxyisobutyryl-CoA hydrolase; mitochondrially localized; Spider biofilm induced	EHD3	692.708	0.929877	0.182698	1.88102e-07	1.00586e-06
orf19.3030	CaO19.3030	C1_03330C_A	CAALFM_C103330CA	orf19.3030	CaO19.3030		Ortholog(s) have phosphatidylinositol-3,5-bisphosphate binding, phosphatidylinositol-3-phosphate binding, phosphatidylinositol-4-phosphate binding activity	ATG21	166.203	0.334636	0.200125	0.0733028	0.125437
SEC62	SEC62	C1_03340C_A	CAALFM_C103340CA	orf19.3031	CaO19.3031	SEC62	Putative endoplasmic reticulum (ER) protein-translocation complex subunit	SEC62	111.007	-1.59879	0.299767	1.58093e-08	9.75257e-08
RLI1	RLI1	C1_03350C_A	CAALFM_C103350CA	orf19.3034	CaO19.3034	RLI1	Member of RNase L inhibitor (RLI) subfamily of ABC family; predicted not to be a transporter; regulated by Sef1p, Sfu1p, and Hap43p	RLI1	182.859	-1.58074	0.389351	8.26289e-06	3.45311e-05
orf19.3035	CaO19.3035	C1_03360W_A	CAALFM_C103360WA	orf19.3035	CaO19.3035		Ortholog(s) have DNA binding, DNA-dependent ATPase activity, chromatin DNA binding, methylated histone binding, nucleosome-dependent ATPase activity, rDNA binding activity	CHD1	1170.81	0.674148	0.127765	9.54353e-08	5.35117e-07
orf19.3037	CaO19.3037	C1_03370W_A	CAALFM_C103370WA	orf19.3037	CaO19.3037		Putative poly(A)-binding protein; regulated by Gcn4p; induced in response to amino acid starvation (3-AT treatment); protein present in exponential and stationary growth phase yeast cultures	PAB1	588.658	-2.11031	0.18907	5.37068e-30	1.85676e-28
TPS2	TPS2	C1_03380W_A	CAALFM_C103380WA	orf19.3038	CaO19.3038	TPS2	Trehalose-6-phosphate (Tre6P) phosphatase; mutant heat sensitive, accumulates Tre6P, decreased mouse virulence; possible drug target; 2 conserved phospohydrolase motifs; no mammalian homolog; Hap43-repressed; flow model biofilm induced	TPS2	15505	1.22087	0.205437	9.06929e-10	6.51477e-09
EHT1	EHT1	C1_03390W_A	CAALFM_C103390WA	orf19.3040	CaO19.3040	EHT1	Putative acyl-coenzymeA:ethanol O-acyltransferase; regulated by Sef1, Sfu1, and Hap43; induced by alpha pheromone in SpiderM medium; Spider biofilm induced; promoter bound by Ndt80	EHT1	876.855	1.70449	0.168716	7.4343e-25	1.95377e-23
orf19.3041	CaO19.3041	C1_03400W_A	CAALFM_C103400WA	orf19.3041	CaO19.3041		Ortholog(s) have ubiquitin protein ligase binding activity	ART5	428.876	0.5355	0.189142	0.00347809	0.00877668
orf19.3042	CaO19.3042	C1_03410W_A	CAALFM_C103410WA	orf19.3042	CaO19.3042		Protein of unknown function; Hap43-induced; rat catheter biofilm induced		15.4735	-0.00177349	0.518765	0.996692	0.998066
orf19.3043	CaO19.3043	C1_03430W_A	CAALFM_C103430WA	orf19.3043	CaO19.3043		Ortholog(s) have triglyceride lipase activity, role in triglyceride catabolic process and mitochondrion localization	TGL2	148.264	0.684014	0.221208	0.00134092	0.00372541
orf19.3045	CaO19.3045	C1_03440C_A	CAALFM_C103440CA	orf19.3045	CaO19.3045		Predicted aldehyde dehydrogenase domain; virulence-group-correlated expression		248.092	-0.766561	0.204389	0.000112834	0.000391139
orf19.3047	CaO19.3047	C1_03450C_A	CAALFM_C103450CA	orf19.3047	CaO19.3047		Protein kinase-related protein, required for normal sensitivity to caspofungin	SIP3	3605.15	1.31618	0.162086	1.26835e-16	1.8764e-15
orf19.3048	CaO19.3048	C1_03460C_A	CAALFM_C103460CA	orf19.3048	CaO19.3048		Protein of unknown function; repressed by alpha pheromone in SpiderM medium		12.4092	-0.324871	0.592257	0.485709	0.583835
orf19.3049	CaO19.3049	C1_03470C_A	CAALFM_C103470CA	orf19.3049	CaO19.3049		Ortholog(s) have role in ascospore formation, ascospore wall assembly, ascospore-type prospore membrane formation and protein localization to cell division site, more	SPS1	8.09982	2.0648	1.02515	0.00231847	0.00609057
AGE1	AGE1	C1_03480C_A	CAALFM_C103480CA	orf19.3050	CaO19.3050	AGE1	Putative GTPase activator; induced in low iron; rat catheter biofilm repressed	AGE1	664.806	0.974254	0.203723	8.47449e-07	4.10086e-06
orf19.3051	CaO19.3051	C1_03490W_A	CAALFM_C103490WA	orf19.3051	CaO19.3051		Protein of unknown function; S. pombe ortholog SPAC17A2.02c plays a role in resistance to cadmium; colony morphology-related gene regulation by Ssn6; Spider biofilm repressed	TDA4	82.3118	-0.701674	0.351117	0.0276313	0.0541815
YPT1	YPT1	C1_03500W_A	CAALFM_C103500WA	orf19.3052	CaO19.3052	YPT1	Functional homolog of S. cerevisiae Ypt1p, which is an essential small Ras-type GTPase involved in protein secretion at ER-to-Golgi; dominant-negative mutation causes SAP secretion defect and accumulation of intracellular secretory vesicles	YPT1	787.321	-0.192496	0.203103	0.302697	0.406256
orf19.3053	CaO19.3053	C1_03510C_A	CAALFM_C103510CA	orf19.3053	CaO19.3053		Protein of unknown function; present in exponential and stationary phase yeast; identified in extracts from biofilm and planktonic cells; flow model biofilm induced gene; GlcNAc-induced protein		823.473	-0.718292	0.166136	1.05324e-05	4.3178e-05
RPN3	RPN3	C1_03520W_A	CAALFM_C103520WA	orf19.3054	CaO19.3054	RPN3	Putative non-ATPase regulatory subunit of the 26S proteasome lid; amphotericin B repressed; oxidative stress-induced via Cap1p	RPN3	1808.85	0.871758	0.130831	1.5397e-11	1.36172e-10
MED17	MED17	C1_03530W_A	CAALFM_C103530WA	orf19.3055	CaO19.3055	MED17	Putative RNA polymerase II mediator complex subunit; possibly an essential gene, disruptants not obtained by UAU1 method	SRB4	440.723	0.646287	0.191514	0.000529054	0.00159414
orf19.3057	CaO19.3057	C1_03540C_A	CAALFM_C103540CA	orf19.3057	CaO19.3057		Ortholog(s) have role in mitochondrial genome maintenance	ILM1	29.0799	0.44345	0.462394	0.25998	0.357459
COQ6	COQ6	C1_03550C_A	CAALFM_C103550CA	orf19.3058	CaO19.3058	COQ6	Ortholog(s) have oxidoreductase activity, acting on paired donors, with incorporation or reduction of molecular oxygen, reduced flavin or flavoprotein as one donor, and incorporation of one atom of oxygen activity	COQ6	572.579	-1.79309	0.158703	1.63031e-30	5.92133e-29
SUA71	SUA71	C1_03560C_A	CAALFM_C103560CA	orf19.3059	CaO19.3059	SUA71	Transcription factor TFIIB; required for transcription initiation and start site selection by RNA polymerase II; downregulated during planktonic growth, whereas related SUA72 is induced; induced by Tbf1; rat catheter, Spider biofilm induced	SUA7	2128.82	1.14682	0.223412	1.04803e-07	5.83089e-07
orf19.3060	CaO19.3060	C1_03600W_A	CAALFM_C103600WA	orf19.3060	CaO19.3060		OPutative dolichyl-diphosphooligosaccharide-protein glycotransferase; role in protein N-linked glycosylation; Spider biofilm repressed	SWP1	151.728	-1.43683	0.258727	6.09961e-09	3.99533e-08
IMP1	IMP1	C1_03610C_A	CAALFM_C103610CA	orf19.3061	CaO19.3061	IMP1	Predicted subunit of the mitochondrial inner membrane peptidase complex involved in protein targeting to mitochondria	IMP1	45.8634	0.611461	0.326342	0.0402377	0.0749026
orf19.3061.1	CaO19.3061.1	C1_03620C_A	CAALFM_C103620CA	orf19.3061.1	CaO19.3061.1		Ortholog of S. cerevisiae Rps22Ap and Rps22Bp; gene contains 5' UTR intron		638.006	0.239041	0.271299	0.334717	0.440094
orf19.3062	CaO19.3062	C1_03630W_A	CAALFM_C103630WA	orf19.3062	CaO19.3062		Ortholog(s) have role in chromatin remodeling and ASTRA complex, TTT complex localization	TTI1	180.015	-0.244299	0.203437	0.192473	0.281333
HFL1	HFL1	C1_03640C_A	CAALFM_C103640CA	orf19.3063	CaO19.3063	HFL1	HAP5-like; ortholog of S. cerevisiae Dpb3; third-largest subunit of DNA polymerase II (DNA polymerase epsilon); phosphorylated protein; mutants have a growth defect	DPB3	29.363	1.20098	0.443607	0.00209734	0.00556621
MRPL27	MRPL27	C1_03650C_A	CAALFM_C103650CA	orf19.3064	CaO19.3064	MRPL27	Putative 60S ribosomal protein L27, mitochondrial precursor	MRPL27	156.35	0.892119	0.251793	0.000212301	0.000695301
orf19.3064.1	CaO19.3064.1	C1_03660W_A	CAALFM_C103660WA	orf19.3064.1	CaO19.3064.1		Ortholog of C. parapsilosis CDC317 : CPAR2_108915, C. auris B8441 : B9J08_004667, Candida tenuis NRRL Y-1498 : CANTEDRAFT_102387 and Debaryomyces hansenii CBS767 : DEHA2B06776g		14.9254	0.548613	0.504519	0.191948	0.280692
DAO1	DAO1	C1_03670C_A	CAALFM_C103670CA	orf19.3065	CaO19.3065	DAO1	Putative D-amino acid oxidase; transcription is regulated upon yeast-hyphal switch		428.305	-0.518633	0.211012	0.010223	0.0229009
ENG1	ENG1	C1_03680W_A	CAALFM_C103680WA	orf19.3066	CaO19.3066	ENG1	Endo-1,3-beta-glucanase; ortholog of S. cerevisiae Dse4 needed for cell separation; caspofungin, fluconazole repressed; repressed by alpha pheromone in SpiderM medium; flow model biofilm induced; rat catheter biofilm repressed	DSE4	478.033	-1.44348	0.192539	1.40467e-14	1.71343e-13
orf19.71	CaO19.71	C1_03690W_A	CAALFM_C103690WA	orf19.71	CaO19.71		Ortholog(s) have protein-containing complex binding activity, role in endoplasmic reticulum to Golgi vesicle-mediated transport, protein secretion and Golgi membrane, cis-Golgi network, cytoplasm, organelle membrane localization	GRH1	196.004	-1.05872	0.211962	2.51686e-07	1.31753e-06
MSB1	MSB1	C1_03710C_A	CAALFM_C103710CA	orf19.1133	CaO19.1133	MSB1	Putative regulator of transcription; expression in S. cerevisiae flo8 and flo11 mutants suggests a role in regulation of adhesion factors	MSB1	81.5714	0.420517	0.371947	0.202676	0.293197
orf19.1037	CaO19.1037	C1_03720C_A	CAALFM_C103720CA	orf19.1037	CaO19.1037		Protein of unknown function; rat catheter biofilm repressed		246.59	-3.07875	0.300148	3.41672e-26	9.8612e-25
MNS1	MNS1	C1_03730C_A	CAALFM_C103730CA	orf19.1036	CaO19.1036	MNS1	Alpha-1,2-mannosidase; processes Man9GlcNAc2 to Man8GlcNAc2 isomer B; member of ER localized glycosyl hydrolase family 47; ER form is converted by Kex2 to cytosolic form; flow model biofilm repressed	MNS1	456.22	-0.962351	0.175004	1.91287e-08	1.16447e-07
WAR1	WAR1	C1_03740W_A	CAALFM_C103740WA	orf19.1035	CaO19.1035	WAR1	Zn(II)2Cys6 transcription factor; plays a role in resistance to weak organic acids; required for yeast cell adherence to silicone substrate; Spider biofilm induced	WAR1	261.151	0.986382	0.260397	7.14783e-05	0.000255167
orf19.1034	CaO19.1034	C1_03750W_A	CAALFM_C103750WA	orf19.1034	CaO19.1034		Protein with a predicted cytochrome b5-like Heme/Steroid binding domain; Hap43, caspofungin repressed; flow model biofilm induced		183.682	0.214822	0.243215	0.335683	0.441096
STR2	STR2	C1_03760C_A	CAALFM_C103760CA	orf19.1033	CaO19.1033	STR2	Ortholog(s) have cystathionine gamma-synthase activity and role in sulfur compound metabolic process, transsulfuration	STR2	238.114	0.147623	0.221373	0.468961	0.569016
SKO1	SKO1	C1_03770W_A	CAALFM_C103770WA	orf19.1032	CaO19.1032	SKO1	bZIP transcription factor involved in cell wall damage response; represses the yeast-to-hypha transition; mutants are caspofungin sensitive; induced by osmotic stress via Hog1; activated by Rlm1p; induced by Mnl1 under weak acid stress	SKO1	102.047	-0.0898176	0.368813	0.784358	0.840662
HMG1	HMG1	C1_03780C_A	CAALFM_C103780CA	orf19.1031	CaO19.1031	HMG1	HMG-CoA reductase; enzyme of sterol pathway; inhibited by lovastatin; gene not transcriptionally regulated in response to lovastatin and fluconazole	HMG1	292.143	-4.44851	0.398251	1.77748e-31	6.79966e-30
orf19.1030	CaO19.1030	C1_03790C_A	CAALFM_C103790CA	orf19.1030	CaO19.1030		Putative peptidyl-prolyl cis-trans isomerase	FPR3	34.4129	-2.42375	0.664558	1.1873e-05	4.81853e-05
RPP1	RPP1	C1_03800W_A	CAALFM_C103800WA	orf19.1029	CaO19.1029	RPP1	Putative ortholog of S. cerevisiae Rpp1; subunit of both RNase MRP and nuclear RNase P; rat catheter and Spider biofilm induced	RPP1	19.9929	-0.938671	0.573606	0.0432142	0.0797242
ELA1	ELA1	C1_03810C_A	CAALFM_C103810CA	orf19.1028	CaO19.1028	ELA1	Elongin A; F-box protein; ubiquitin-protein ligase; role in protein ubiquitination and ubiquitin-dependent protein catabolism; rat catheter biofilm induced	ELA1	54.3756	0.375645	0.350657	0.23084	0.32436
PDR16	PDR16	C1_03820W_A	CAALFM_C103820WA	orf19.1027	CaO19.1027	PDR16	Phosphatidylinositol transfer protein; induction correlates with CDR1, CDR2 overexpression/azole resistance; fluphenazine, 17-beta-estradiol, ethynyl estradiol, NO induced; farnesol-downregulated in biofilm; rat catheter biofilm induced	PDR16	182.564	1.95382	0.517324	1.45954e-05	5.83905e-05
orf19.1026	CaO19.1026	C1_03830C_A	CAALFM_C103830CA	orf19.1026	CaO19.1026		Ortholog(s) have role in exonucleolytic trimming to generate mature 3'-end of 5.8S rRNA from tricistronic rRNA transcript (SSU-rRNA, 5.8S rRNA, LSU-rRNA) and mRNA processing, more	CSL4	74.1824	-0.97077	0.320557	0.00113721	0.00320508
orf19.1026.1	CaO19.1026.1	C1_03840W_A	CAALFM_C103840WA	orf19.1026.1	CaO19.1026.1		Ortholog of C. dubliniensis CD36 : Cd36_03580, C. parapsilosis CDC317 : CPAR2_105090, C. auris B8441 : B9J08_004984 and Candida tenuis NRRL Y-1498 : CANTEDRAFT_106351		15.2223	-0.167506	0.55525	0.708095	0.778146
BNI4	BNI4	C1_03860C_A	CAALFM_C103860CA	orf19.4457	CaO19.4457	BNI4	Protein required for wild-type cell wall chitin distribution, morphology, hyphal growth; not essential; similar to S. cerevisiae Bni4p (targeting subunit for Glc7p phosphatase, involved in bud-neck localization of chitin synthase III)	BNI4	238.921	-0.04217	0.279336	0.869192	0.906051
orf19.4459	CaO19.4459	C1_03870C_A	CAALFM_C103870CA	orf19.4459	CaO19.4459		Predicted heme-binding stress-related protein; Tn mutation affects filamentous growth; induced during chlamydospore formation in C. albicans and C. dubliniensis; Spider biofilm induced	YNL234W	32.9663	-2.32766	0.68294	3.26683e-05	0.000123944
SEN15	SEN15	C1_03900W_A	CAALFM_C103900WA	orf19.4464	CaO19.4464	SEN15	Similar to delta subunit of tRNA splicing endonuclease; increased transcription is observed upon fluphenazine treatment	SEN15	23.1035	-0.278066	0.469775	0.485033	0.583285
orf19.4465	CaO19.4465	C1_03910C_A	CAALFM_C103910CA	orf19.4465	CaO19.4465		Protein of unknown function; Spider biofilm induced	DLT1	103.949	-0.340502	0.259823	0.153566	0.233711
orf19.4466	CaO19.4466	C1_03920C_A	CAALFM_C103920CA	orf19.4466	CaO19.4466		Ortholog(s) have palmitoyltransferase activity, protein-cysteine S-palmitoyltransferase activity and role in protein palmitoylation, protein targeting to membrane	ERF2	47.644	0.235523	0.322496	0.418237	0.520659
NUE2	NUE2	C1_03930W_A	CAALFM_C103930WA	orf19.4467	CaO19.4467	NUE2	Mitochondrial protein required for expression of mitochondrial respiratory chain complex I (NADH:ubiquinone oxidoreductase)		168.72	-0.789601	0.255525	0.00119687	0.00335841
orf19.4468	CaO19.4468	C1_03940W_A	CAALFM_C103940WA	orf19.4468	CaO19.4468		Putative succinate dehydrogenase; localized to the mitochondrial membrane; Hap43p-repressed gene	SDH4	1261.47	0.0600484	0.213124	0.760941	0.821146
orf19.4470	CaO19.4470	C1_03950C_A	CAALFM_C103950CA	orf19.4470	CaO19.4470		Protein of unknown function; Hap43-repressed gene		45.5069	0.119858	0.393022	0.729154	0.795475
orf19.4471	CaO19.4471	C1_03960C_A	CAALFM_C103960CA	orf19.4471	CaO19.4471		Ortholog(s) have role in TOR signaling, re-entry into mitotic cell cycle after pheromone arrest and endoplasmic reticulum, endoplasmic reticulum membrane, endoplasmic reticulum-Golgi intermediate compartment localization	VPS64	378.186	0.0982105	0.188183	0.571986	0.662111
SPC19	SPC19	C1_03980W_A	CAALFM_C103980WA	orf19.4473	CaO19.4473	SPC19	Essential subunit of the Dam1 (DASH) complex, which acts in chromosome segregation by coupling kinetochores to spindle microtubules	SPC19	41.6232	1.43733	0.416102	0.000117806	0.000405948
orf19.4474	CaO19.4474	C1_03990W_A	CAALFM_C103990WA	orf19.4474	CaO19.4474		Ortholog(s) have proteasome binding activity and role in cellular response to arsenic-containing substance, proteasome-mediated ubiquitin-dependent protein catabolic process	CUZ1	109.867	0.281165	0.270171	0.254764	0.351558
KTR4	KTR4	C1_04000C_A	CAALFM_C104000CA	orf19.4475	CaO19.4475	KTR4	Mannosyltransferase; induced during cell wall regeneration; fungal-specific (no human or murine homolog); Bcr1-repressed in RPMI a/a biofilms	KTR4	156.284	-0.711845	0.277219	0.00639527	0.0150786
orf19.4476	CaO19.4476	C1_04010C_A	CAALFM_C104010CA	orf19.4476	CaO19.4476		Protein with a NADP-dependent oxidoreductase domain; transcript induced by ketoconazole; rat catheter and Spider biofilm induced		24.0331	-0.754427	0.526349	0.0831522	0.139125
CSH1	CSH1	C1_04020C_A	CAALFM_C104020CA	orf19.4477	CaO19.4477	CSH1	Aldo-keto reductase; role in fibronectin adhesion, cell surface hydrophobicity; regulated by temperature, growth phase, benomyl, macrophage interaction; azole resistance associated; Spider biofilm induced; rat catheter biofilm repressed		974.456	-3.2637	0.221466	9.64016e-51	8.49916e-49
orf19.4478	CaO19.4478	C1_04030W_A	CAALFM_C104030WA	orf19.4478	CaO19.4478		Ortholog(s) have aspartate-tRNA ligase activity, role in mitochondrial aspartyl-tRNA aminoacylation and mitochondrion localization	MSD1	157.892	-2.87494	0.374288	5.81142e-16	8.09716e-15
orf19.4479	CaO19.4479	C1_04040C_A	CAALFM_C104040CA	orf19.4479	CaO19.4479		Putative U3-containing 90S preribosome subunit; Hap43-induced; repressed in core stress response; Spider biofilm induced	NOP9	55.4178	-2.06137	0.488007	1.92237e-06	8.82054e-06
IFI3	IFI3	C1_04060W_A	CAALFM_C104060WA	orf19.4482	CaO19.4482	IFI3	Protein of unknown function; constitutive expression independent of MTL or white-opaque status		56.7147	-0.864733	0.401118	0.0155099	0.0330516
BET4	BET4	C1_04070C_A	CAALFM_C104070CA	orf19.1039	CaO19.1039	BET4	Ortholog(s) have Rab geranylgeranyltransferase activity and role in endoplasmic reticulum to Golgi vesicle-mediated transport, protein geranylgeranylation, protein targeting to membrane	BET4	74.1339	-1.05407	0.446031	0.00692691	0.0162021
MAD2	MAD2	C1_04080W_A	CAALFM_C104080WA	orf19.1040	CaO19.1040	MAD2	Protein required for the spindle assembly checkpoint of the cell cycle; necessary for survival in host cell macrophages and for virulence in a mouse model of systemic candidiasis	MAD2	82.7291	0.337348	0.26737	0.168541	0.252636
orf19.1041	CaO19.1041	C1_04090C_A	CAALFM_C104090CA	orf19.1041	CaO19.1041		Ortholog(s) have cyclin-dependent protein serine/threonine kinase activator activity	CTK2	75.2706	0.296519	0.396096	0.393902	0.497292
POR1	POR1	C1_04100C_A	CAALFM_C104100CA	orf19.1042	CaO19.1042	POR1	Mitochondrial outer membrane porin; in detergent-resistant membrane fraction (possible lipid raft component); antigenic in human, mouse; Hap43p-induced; flucytosine-, macrophage-, farnesol- induced; fluconazole, caspofungin repressed	POR1	1401.96	-1.68618	0.179739	9.27865e-22	1.93505e-20
orf19.1043	CaO19.1043	C1_04110W_A	CAALFM_C104110WA	orf19.1043	CaO19.1043		Ortholog(s) have lysophosphatidic acid acyltransferase activity, role in cellular triglyceride homeostasis, lipid droplet organization and endoplasmic reticulum, lipid droplet localization	LOA1	65.1023	0.110603	0.328013	0.708821	0.778679
orf19.1045	CaO19.1045	C1_04120C_A	CAALFM_C104120CA	orf19.1045	CaO19.1045		Putative U2 snRNP protein; Hap43p-induced gene; mutation confers hypersensitivity to 5-fluorocytosine (5-FC), 5-fluorouracil (5-FU), and tubercidin (7-deazaadenosine)	IST3	47.3933	-1.08887	0.446852	0.00539392	0.0129154
ERB1	ERB1	C1_04130W_A	CAALFM_C104130WA	orf19.1047	CaO19.1047	ERB1	Protein with a predicted role in ribosomal large subunit biogenesis; mutation confers hypersensitivity to 5-fluorocytosine (5-FC), 5-fluorouracil (5-FU), and tubercidin (7-deazaadenosine); hyphal, macrophage repressed	ERB1	59.4389	-1.20231	0.412846	0.00112516	0.00317372
IFD6	IFD6	C1_04140W_A	CAALFM_C104140WA	orf19.1048	CaO19.1048	IFD6	Aldo-keto reductase; similar to aryl alcohol dehydrogenases; protein increase correlates with MDR1 overexpression (not CDR1 or CDR2) in fluconazole-resistant clinical isolates; farnesol regulated; possibly essential; Spider biofilm induced		154.976	-4.88432	0.741219	3.58534e-14	4.22978e-13
orf19.1049	CaO19.1049	C1_04150C_A	CAALFM_C104150CA	orf19.1049	CaO19.1049		Predicted NUDIX hydrolase domain; Hap43-induced		10.7363	0.144066	0.602213	0.75908	0.819821
orf19.1050	CaO19.1050	C1_04160C_A	CAALFM_C104160CA	orf19.1050	CaO19.1050		Ortholog of S. cerevisiae : YMR087W, C. glabrata CBS138 : CAGL0J01397g, C. dubliniensis CD36 : Cd36_03920, C. parapsilosis CDC317 : CPAR2_107150 and C. auris B8441 : B9J08_005139	YMR087W	30.5263	1.54012	0.656429	0.00311297	0.00794509
HTA2	HTA2	C1_04170C_A	CAALFM_C104170CA	orf19.1051	CaO19.1051	HTA2	Putative histone H2A; farnesol regulated; rat catheter biofilm repressed; Spider biofilm repressed; Hap43-induced	HTA1	479.522	1.31968	0.287174	1.15955e-06	5.47988e-06
orf19.1052	CaO19.1052	C1_04180W_A	CAALFM_C104180WA	orf19.1052	CaO19.1052		Predicted histone H2B; Hap43-induced gene; Spider biofilm repressed		142.533	0.775831	0.444267	0.0440142	0.0809692
BST1	BST1	C1_04190C_A	CAALFM_C104190CA	orf19.1053	CaO19.1053	BST1	Inositol deacylase involved in attachment of GPI-anchored proteins to cell wall; required for host invasion and immune escape	BST1	63.5965	-0.663781	0.339418	0.031753	0.0611873
orf19.1054	CaO19.1054	C1_04200C_A	CAALFM_C104200CA	orf19.1054	CaO19.1054		Ortholog(s) have role in endoplasmic reticulum tubular network membrane organization, nuclear envelope organization, nuclear pore distribution, nuclear pore organization	POM33	338.694	-0.393584	0.270724	0.113676	0.181147
CDC3	CDC3	C1_04210C_A	CAALFM_C104210CA	orf19.1055	CaO19.1055	CDC3	Septin; essential for viability; functional homolog of S. cerevisiae Cdc3p; down-regulation associated with azole resistance; macrophage/pseudohyphal-repressed; virulence-group-correlated expression; gene has intron	CDC3	795.949	-0.63644	0.185534	0.000437156	0.00133754
orf19.1057	CaO19.1057	C1_04220C_A	CAALFM_C104220CA	orf19.1057	CaO19.1057		Ortholog of C. dubliniensis CD36 : Cd36_03980, C. parapsilosis CDC317 : CPAR2_107050, C. auris B8441 : B9J08_003358 and Candida tenuis NRRL Y-1498 : CANTEDRAFT_113999		122.802	1.53955	0.3213	3.00072e-07	1.54826e-06
RPN13	RPN13	C1_04230W_A	CAALFM_C104230WA	orf19.1058	CaO19.1058	RPN13	Subunit of the 19S regulatory base of the proteasome	RPN13	415.799	0.601468	0.204613	0.00236676	0.00620483
HHF1	HHF1	C1_04240C_A	CAALFM_C104240CA	orf19.1059	CaO19.1059	HHF1	Putative histone H4; repressed in fkh2 mutant; regulated by Efg1; fluconazole induced; amphotericin B repressed; farnesol regulated; colony morphology-related gene regulation by Ssn6; Hap43-induced; rat catheter and Spider biofilm repressed	HHF1	570.789	1.91154	0.326585	4.93695e-10	3.68136e-09
orf19.1060	CaO19.1060	C1_04250C_A	CAALFM_C104250CA	orf19.1060	CaO19.1060		Ortholog of Candida albicans WO-1 : CAWG_00968		12.5909	0.295428	0.586766	0.523661	0.618576
HHT21	HHT21	C1_04260W_A	CAALFM_C104260WA	orf19.1061	CaO19.1061	HHT21	Putative histone H3; amphotericin B repressed; regulated by Efg1, farnesol; Hap43-induced; rat catheter and Spider biofilm repressed		872.372	1.82835	0.374135	1.1675e-07	6.44018e-07
orf19.1063	CaO19.1063	C1_04280C_A	CAALFM_C104280CA	orf19.1063	CaO19.1063		Ortholog(s) have alpha-1,6-mannosyltransferase activity, mannosyltransferase activity and role in GPI anchor biosynthetic process	GPI18	36.0801	-1.51633	0.50329	0.00047172	0.00143582
ACS2	ACS2	C1_04290C_A	CAALFM_C104290CA	orf19.1064	CaO19.1064	ACS2	Acetyl-CoA synthetase; antigenic during human and murine infection; induced by Efg1; macrophage-induced protein; soluble protein in hyphae; gene contains intron; flow model and Spider biofilm repressed	ACS2	417.263	0.255536	0.1724	0.109761	0.17595
SSA2	SSA2	C1_04300C_A	CAALFM_C104300CA	orf19.1065	CaO19.1065	SSA2	HSP70 family chaperone; cell wall fractions; antigenic; beta-defensin peptides impport; ATPase domain binds histatin 5; at hyphal surface, not yeast; farnesol-repressed in biofilm; flow model, Spider biofilm repressed; caspofungin repressed	SSA2	138.93	-0.363792	0.316206	0.203372	0.293902
GIG1	GIG1	C1_04310C_A	CAALFM_C104310CA	orf19.1066	CaO19.1066	GIG1	Protein induced by N-acetylglucosamine (GlcNAc); localized in cytoplasm; mutation causes increased resistance to nikkomycin Z	YPL067C	2.41234	0.0462846	0.892833	0.929944	0.950828
GPM2	GPM2	C1_04320W_A	CAALFM_C104320WA	orf19.1067	CaO19.1067	GPM2	Putative phosphoglycerate mutase; repressed in hyphae; macrophage/pseudohyphal-repressed; induced by high levels of peroxide stress, farnesol; flow model biofilm induced; rat catheter and Spider biofilm repressed		312.021	-1.00652	0.305093	0.00043244	0.00132562
RPN4	RPN4	C1_04330W_A	CAALFM_C104330WA	orf19.1069	CaO19.1069	RPN4	C2H2 transcription factor; putative regulator of proteasome genes; DNA recognition sequence (GAAGGCAAAA) enriched in regions upstream of proteasome genes; induced in core stress response; Hap43-induced; Spider biofilm induced	RPN4	1274.97	1.37173	0.120115	8.15611e-31	3.06565e-29
orf19.1070	CaO19.1070	C1_04340C_A	CAALFM_C104340CA	orf19.1070	CaO19.1070		Ortholog(s) have role in phospholipid translocation, retrograde transport, endosome to Golgi and endosome membrane, trans-Golgi network membrane localization	ANY1	51.2158	0.216822	0.355207	0.494201	0.591339
orf19.5203	CaO19.5203	C1_04350C_A	CAALFM_C104350CA	orf19.5203	CaO19.5203		Protein of unknown function; Hap43-induced gene		20.0565	0.410657	0.684386	0.415277	0.518194
orf19.5201.1	CaO19.5201.1	C1_04360C_A	CAALFM_C104360CA	orf19.5201.1	CaO19.5201.1		Has domain(s) with predicted ATPase inhibitor activity, role in negative regulation of ATPase activity, negative regulation of nucleotide metabolic process and mitochondrion localization		2288.73	0.829676	0.151191	2.46532e-08	1.4744e-07
orf19.5201	CaO19.5201	C1_04370C_A	CAALFM_C104370CA	orf19.5201	CaO19.5201		Ortholog(s) have structural constituent of ribosome activity and mitochondrial small ribosomal subunit localization	RSM18	240.194	0.0013725	0.18608	0.993664	0.995975
SIT4	SIT4	C1_04380W_A	CAALFM_C104380WA	orf19.5200	CaO19.5200	SIT4	Serine/threonine protein phosphatase catalytic subunit; has a role in cell wall maintenance, hyphal growth, and virulence in a mouse systemic infection model	SIT4	129.933	-1.10394	0.335918	0.000385568	0.00119554
NOP4	NOP4	C1_04390C_A	CAALFM_C104390CA	orf19.5198	CaO19.5198	NOP4	Putative nucleolar protein; Hap43-induced; mutation confers hypersensitivity to 5-fluorocytosine (5-FC), 5-fluorouracil (5-FU), and tubercidin (7-deazaadenosine); represses in core stress response	NOP4	139.584	-0.773864	0.262904	0.00195494	0.00522044
APE2	APE2	C1_04400C_A	CAALFM_C104400CA	orf19.5197	CaO19.5197	APE2	Neutral arginine, alanine, leucine specific metallo-aminopeptidase; purified from cell wall/intracellular fractions; protein repressed during mating; Hog1, farnesol-induced; may be essential (UAU1 method); rat catheter biofilm repressed	APE2	4432.13	-0.903515	0.163977	1.96167e-08	1.19081e-07
ESS1	ESS1	C1_04410C_A	CAALFM_C104410CA	orf19.5196	CaO19.5196	ESS1	Prolyl isomerase (parvulin class); essential; involved in yeast-hyphal switching, Cph1p pathway; has inflexible linker between WW and isomerase domains, unlike human homolog; functional homolog of S. cerevisiae Ess1p	ESS1	323.268	0.227732	0.195694	0.206281	0.296951
URA6	URA6	C1_04420C_A	CAALFM_C104420CA	orf19.5195	CaO19.5195	URA6	Ortholog(s) have adenylate kinase activity, uridylate kinase activity, role in 'de novo' pyrimidine nucleobase biosynthetic process, nucleobase-containing compound metabolic process and cytoplasm, nucleus localization	URA6	238.226	0.159206	0.206872	0.403083	0.506489
orf19.5194.1	CaO19.5194.1	C1_04430C_A	CAALFM_C104430CA	orf19.5194.1	CaO19.5194.1		Putative protein of unknown function; clade-associated gene expression	YIR035C	178.163	-0.582497	0.243043	0.0115023	0.0253796
FMA1	FMA1	C1_04450C_A	CAALFM_C104450CA	orf19.6837	CaO19.6837	FMA1	Putative oxidoreductase; induced by ciclopirox olamine; upregulation correlates with clinical development of fluconazole resistance; Spider biofilm repressed		184.792	3.67411	0.318798	1.29877e-32	5.21525e-31
orf19.6838	CaO19.6838	C1_04460C_A	CAALFM_C104460CA	orf19.6838	CaO19.6838		Putative protein of unknown function, transcript upregulated in clinical isolates from HIV+ patients with oral candidiasis; Spider biofilm induced		152.066	0.15403	0.205337	0.415175	0.518167
orf19.6840	CaO19.6840	C1_04470C_A	CAALFM_C104470CA	orf19.6840	CaO19.6840		Protein of unknown function; transcript detected in high-resolution tiling arrays; transcription induced by alpha pheromone in SpiderM medium; Spider and early-stage flow model biofilm induced		12.3332	-0.491129	0.574763	0.284262	0.385192
TUS1	TUS1	C1_04480C_A	CAALFM_C104480CA	orf19.6842	CaO19.6842	TUS1	Putative guanine nucleotide exchange factor; induced by Mnl1 under weak acid stress; Spider biofilm induced	TUS1	1464.38	-0.143179	0.185037	0.400224	0.503688
orf19.6843	CaO19.6843	C1_04490W_A	CAALFM_C104490WA	orf19.6843	CaO19.6843		Ortholog(s) have role in CENP-A containing nucleosome assembly, chromatin maintenance and nucleoplasm localization		349.964	0.197474	0.167615	0.199622	0.289753
ICL1	ICL1	C1_04500W_A	CAALFM_C104500WA	orf19.6844	CaO19.6844	ICL1	Isocitrate lyase; glyoxylate cycle enzyme; required for virulence in mice; induced upon phagocytosis by macrophage; farnesol regulated; Pex5-dependent peroxisomal localization; stationary phase enriched; rat catheter, Spider biofilm induced	ICL1	588.221	0.0790844	0.272947	0.752104	0.813647
orf19.6845	CaO19.6845	C1_04510W_A	CAALFM_C104510WA	orf19.6845	CaO19.6845		Putative transcription factor with bZIP DNA-binding motif; rat catheter biofilm induced		41.1971	-0.328862	0.360029	0.305067	0.408504
PHO85	PHO85	C1_04520C_A	CAALFM_C104520CA	orf19.6846	CaO19.6846	PHO85	Functional homolog of S. cerevisiae Pho85p, a cyclin-dependent kinase that regulates transcription of PHO genes involved in phosphate metabolism; necessary for geldanamycin-induced filamentation; gene has intron	PHO85	669.542	0.0228115	0.161534	0.87895	0.912516
orf19.6847	CaO19.6847	C1_04530C_A	CAALFM_C104530CA	orf19.6847	CaO19.6847		Putative tRNA U44 2'-O-methyltransferase; virulence-group-correlated expression; induced during oral infection; mutants have reduced ability to damage oral epithelial cells; early-stage flow model biofilm induced	TRM44	176.799	0.362366	0.224081	0.082089	0.137703
VPS16	VPS16	C1_04540C_A	CAALFM_C104540CA	orf19.6848	CaO19.6848	VPS16	Protein similar to S. cerevisiae Vps16p, which is involved in protein-vacuolar targeting; likely to be essential for growth, based on insertional mutagenesis; downregulated in biofilm or in azole-resistant strain that overexpresses MDR1	VPS16	471.158	-0.470926	0.1544	0.00182898	0.00492475
ELC1	ELC1	C1_04550W_A	CAALFM_C104550WA	orf19.6849	CaO19.6849	ELC1	Putative elongin C; transcript regulated by Nrg1 and Mig1; regulated by Gcn2 and Gcn4	ELC1	47.8685	0.51525	0.430559	0.167024	0.250594
orf19.6850	CaO19.6850	C1_04560W_A	CAALFM_C104560WA	orf19.6850	CaO19.6850		Putative transcription factor with C3HC4 zinc finger DNA-binding motif; mutants are viable	RMD5	216.383	-0.0604639	0.238401	0.783624	0.840015
CHL4	CHL4	C1_04570C_A	CAALFM_C104570CA	orf19.6851	CaO19.6851	CHL4	Protein described as having role in chromosome segregation; RNA abundance regulated by tyrosol and cell density	CHL4	6.76429	0.690989	0.683239	0.174891	0.260764
orf19.6852	CaO19.6852	C1_04580C_A	CAALFM_C104580CA	orf19.6852	CaO19.6852		Ortholog of Rmd6 involved in S. cerevisiae sporulation; flow model biofilm induced	RMD6	41.1374	-2.34964	0.604026	5.1868e-06	2.22513e-05
orf19.6852.1	CaO19.6852.1	C1_04590W_A	CAALFM_C104590WA	orf19.6852.1	CaO19.6852.1		Protein of unknown function; Spider biofilm induced		251.884	-3.9876	0.376161	2.20872e-28	7.10417e-27
orf19.6853	CaO19.6853	C1_04600C_A	CAALFM_C104600CA	orf19.6853	CaO19.6853		Protein of unknown function; Spider biofilm repressed		275.813	-0.1525	0.247382	0.502222	0.598637
ATP1	ATP1	C1_04610W_A	CAALFM_C104610WA	orf19.6854	CaO19.6854	ATP1	ATP synthase alpha subunit; antigenic in human/mouse; at hyphal surface; ciclopirox, ketoconazole, flucytosine induced; Efg1, caspofungin repressed; may be essential; sumoylation target; stationary phase-enriched; Spider biofilm repressed	ATP1	2289.23	-1.9045	0.140931	1.3795e-42	8.65868e-41
orf19.6855	CaO19.6855	C1_04620W_A	CAALFM_C104620WA	orf19.6855	CaO19.6855		Ortholog of C. dubliniensis CD36 : Cd36_04370, C. parapsilosis CDC317 : CPAR2_105410, C. auris B8441 : B9J08_000021 and Candida tenuis NRRL Y-1498 : CANTEDRAFT_114891		144.295	-0.670328	0.240212	0.00350489	0.00883053
orf19.783	CaO19.783	C1_04630C_A	CAALFM_C104630CA	orf19.783	CaO19.783		Ortholog(s) have role in endocytosis, phospholipid translocation, retrograde vesicle-mediated transport, Golgi to endoplasmic reticulum, vacuole organization	NEO1	294.258	-0.0399478	0.170364	0.800306	0.853088
orf19.782	CaO19.782	C1_04640W_A	CAALFM_C104640WA	orf19.782	CaO19.782		Ortholog(s) have hydrolase activity, acting on ester bonds, triglyceride lipase activity, role in lipid homeostasis and lipid droplet localization	LDH1	179.512	-0.207034	0.214322	0.293438	0.395719
DUR3	DUR3	C1_04650W_A	CAALFM_C104650WA	orf19.781	CaO19.781	DUR3	High affinity spermidine transporter; expression is induced by urea; fungal-specific (no human or murine homolog); not required for virulence in a mouse intravenous model	DUR3	8.97288	1.44853	0.862033	0.0154027	0.0328766
DUR1,2	DUR1,2	C1_04660W_A	CAALFM_C104660WA	orf19.780	CaO19.780	DUR1,2	Urea amidolyase; hydrolyzes urea to CO2; use of urea as N source and for hyphal switch in macrophage; regulated by Nrg1/Hap43; required for virulence; promotes mouse kidney and brain colonization; rat catheter and flow model biofilm induced	DUR1,2	58.9717	0.0256862	0.38714	0.940143	0.958499
HAT1	HAT1	C1_04670W_A	CAALFM_C104670WA	orf19.779	CaO19.779	HAT1	Hat1-Hat2 histone acetyltransferase complex subunit; involved in DNA damage repair and morphogenesis; mutations cause constitutive pseudohyphal growth, white to opaque switch, caspofungin sensitivity; rat catheter, Spider biofilm repressed	HAT1	113.382	-0.5251	0.339758	0.086967	0.144572
PIL1	PIL1	C1_04680W_A	CAALFM_C104680WA	orf19.778	CaO19.778	PIL1	Eisosome component; predicted role in endocytosis; echinocandin-binding protein; localizes to cell surface of hyphae, but not yeast-form cells; Hap43, YNB biofilm induced; rat catheter biofilm repressed	LSP1	3402.8	-0.797777	0.142706	1.42904e-08	8.84583e-08
REC8	REC8	C1_04690C_A	CAALFM_C104690CA	orf19.776	CaO19.776	REC8	Protein involved in control of chromosome stability and homologous recombination during meiosis-like concerted chromosome loss (CCL) process that leads to depolyploidization after mating	REC8	17.8167	2.392	0.598315	3.15222e-06	1.40159e-05
orf19.775	CaO19.775	C1_04700C_A	CAALFM_C104700CA	orf19.775	CaO19.775		Ortholog of C. dubliniensis CD36 : Cd36_04450, C. parapsilosis CDC317 : CPAR2_105460, C. auris B8441 : B9J08_002463, Debaryomyces hansenii CBS767 : DEHA2D07128g and Pichia stipitis Pignal : PICST_80203		1508.99	1.26803	0.202029	1.02926e-10	8.33857e-10
orf19.773	CaO19.773	C1_04710C_A	CAALFM_C104710CA	orf19.773	CaO19.773		Protein similar to S. cerevisiae Rsa3 predicted nucleolar protein involved in maturation of pre-60S ribosomal particles; rat catheter and Spider biofilm induced	RSA3	14.4415	-0.945931	0.675677	0.0650277	0.113838
orf19.772.1	CaO19.772.1	C1_04720W_A	CAALFM_C104720WA	orf19.772.1	CaO19.772.1		Ortholog of C. parapsilosis CDC317 : CPAR2_105440, Lodderomyces elongisporus NRLL YB-4239 : LELG_01504, Pichia stipitis Pignal : psti_CGOB_00118 and Candida tropicalis NEW ASSEMBLY : CTRG1_CGOB_00081		16.477	0.179426	0.539309	0.682775	0.759879
LYS21	LYS21	C1_04730C_A	CAALFM_C104730CA	orf19.772	CaO19.772	LYS21	Homocitrate synthase, major isoform; lysine biosynthesis; expression increased in a fluconazole-resistant isolate; colony morphology-related gene regulation by Ssn6; ketoconazole-repressed; regulated by Gcn2, Gcn4, Hap43	LYS21	479.188	-0.863633	0.148768	3.72295e-09	2.51766e-08
LPG20	LPG20	C1_04740W_A	CAALFM_C104740WA	orf19.771	CaO19.771	LPG20	Aldo-keto reductase family protein; similar to aryl alcohol dehydrogenases; osmotic stress-induced, correlates with overexpression of MDR1 in fluconazole-resistant isolate; stationary phase enriched protein	YPL088W	268.136	0.187461	0.247008	0.408177	0.511804
IFE1	IFE1	C1_04750W_A	CAALFM_C104750WA	orf19.769	CaO19.769	IFE1	Putative medium-chain alcohol dehydrogenase; rat catheter and Spider biofilm repressed	BDH2	26.5399	1.92868	0.468526	3.72143e-06	1.6312e-05
SYG1	SYG1	C1_04760C_A	CAALFM_C104760CA	orf19.768	CaO19.768	SYG1	Ortholog(s) have role in signal transduction and plasma membrane localization	SYG1	172.371	1.41571	0.281164	1.07897e-07	5.99273e-07
ERG3	ERG3	C1_04770C_A	CAALFM_C104770CA	orf19.767	CaO19.767	ERG3	C-5 sterol desaturase; introduces C-5(6) double bond into episterol; some clinical isolates show increased azole resistance and defects in hyphal growth and virulence; Efg1p-repressed; fluconazole-induced	ERG3	92.3303	-2.87471	0.472342	3.8196e-11	3.2449e-10
orf19.764	CaO19.764	C1_04780C_A	CAALFM_C104780CA	orf19.764	CaO19.764		Ortholog(s) have role in negative regulation of TORC1 signaling and cytoplasm localization	SCY1	259.862	-1.28775	0.236231	1.42984e-08	8.84583e-08
orf19.763	CaO19.763	C1_04790W_A	CAALFM_C104790WA	orf19.763	CaO19.763		Small subunit of the heterodimeric cap binding complex; component of the spliceosomal commitment complex; Spider biofilm repressed	CBC2	63.7787	0.233999	0.345345	0.449372	0.550433
TCO89	TCO89	C1_04810W_A	CAALFM_C104810WA	orf19.761	CaO19.761	TCO89	Putative homolog of S. cerevisiae Tco89p, which is a component of the TOR C1 complex that is involved in the regulation of growth and cell wall integrity; heterozygous null mutant displays sensitivity to rapamycin	TCO89	201.74	1.79601	0.258882	4.81753e-13	5.06428e-12
orf19.760	CaO19.760	C1_04820C_A	CAALFM_C104820CA	orf19.760	CaO19.760		Ortholog(s) have role in ribosome biogenesis	RTC6	106.682	0.334986	0.241584	0.132731	0.206922
SEC21	SEC21	C1_04830W_A	CAALFM_C104830WA	orf19.759	CaO19.759	SEC21	Ortholog(s) have role in endoplasmic reticulum to Golgi vesicle-mediated transport, retrograde vesicle-mediated transport, Golgi to endoplasmic reticulum and COPI vesicle coat, endosome localization	SEC21	712.057	-1.16205	0.173772	8.20536e-12	7.52261e-11
orf19.758	CaO19.758	C1_04840C_A	CAALFM_C104840CA	orf19.758	CaO19.758		Ortholog(s) have signal sequence binding activity, role in vacuolar transport and late endosome localization	MRL1	28.5423	1.09229	0.448032	0.00534644	0.0128113
orf19.757.1	CaO19.757.1	C1_04850C_A	CAALFM_C104850CA	orf19.757.1	CaO19.757.1		Protein of unknown function		38.5905	2.27915	0.392939	4.32339e-10	3.24631e-09
orf19.757	CaO19.757	C1_04860W_A	CAALFM_C104860WA	orf19.757	CaO19.757		Ortholog of S. cerevisiae : YPR089W, C. glabrata CBS138 : CAGL0K08008g, C. dubliniensis CD36 : Cd36_04600, C. parapsilosis CDC317 : CPAR2_105630 and C. auris B8441 : B9J08_004487	YPR089W	443.535	0.319757	0.163088	0.0381057	0.0713447
MRPL37	MRPL37	C1_04880C_A	CAALFM_C104880CA	orf19.755	CaO19.755	MRPL37	Putative mitochondrial large subunit ribosomal protein; shows colony morphology-related gene regulation by Ssn6p	MRPL37	44.13	-2.63962	0.613608	6.13889e-07	3.04355e-06
YBN5	YBN5	C1_04890W_A	CAALFM_C104890WA	orf19.754	CaO19.754	YBN5	P-loop ATPase with similarity to human OLA1 and bacterial YchF; Spider biofilm repressed	OLA1	96.7321	-0.12906	0.408899	0.718153	0.786608
MNN15	MNN15	C1_04900W_A	CAALFM_C104900WA	orf19.753	CaO19.753	MNN15	Putative alpha-1,3-mannosyltransferase; predicted role in protein O-linked glycosylation; Spider biofilm induced	MNT4	85.1666	0.846191	0.256719	0.00055299	0.00166128
orf19.752	CaO19.752	C1_04910C_A	CAALFM_C104910CA	orf19.752	CaO19.752		Has domain(s) with predicted methyltransferase activity and role in metabolic process		89.0553	-0.314311	0.294477	0.240388	0.335443
orf19.751	CaO19.751	C1_04930C_A	CAALFM_C104930CA	orf19.751	CaO19.751		Ortholog of C. dubliniensis CD36 : Cd36_04660, Candida tropicalis NEW ASSEMBLY : CTRG1_04484, Candida tropicalis MYA-3404 : CTRG_04484 and Candida albicans WO-1 : CAWG_00904		6.78453	0.653199	0.713093	0.208206	0.299166
orf19.750	CaO19.750	C1_04940C_A	CAALFM_C104940CA	orf19.750	CaO19.750		Protein of unknown function; exogenously expressed protein is a substrate for Kex2p processing in vitro		5.23623	-1.13742	1.03492	0.0594704	0.105423
RPM2	RPM2	C1_04950C_A	CAALFM_C104950CA	orf19.48	CaO19.48	RPM2	Mitochondrial RNase P subunit; roles in nuclear transcription, cytoplasmic and mitochondrial RNA processing, mitochondrial translation; virulence-group-correlated expression; likely essential (UAU1 method); rat catheter biofilm induced	RPM2	2476.94	2.13473	0.166814	1.43407e-38	7.72603e-37
orf19.50	CaO19.50	C1_04960C_A	CAALFM_C104960CA	orf19.50	CaO19.50		Ortholog(s) have role in SCF-dependent proteasomal ubiquitin-dependent protein catabolic process, cellular response to DNA damage stimulus, cellular response to methylmercury	UFO1	359.495	0.427608	0.276139	0.0923194	0.152101
orf19.51	CaO19.51	C1_04970W_A	CAALFM_C104970WA	orf19.51	CaO19.51		Ortholog(s) have RNA binding activity, role in cellular response to osmotic stress and cytoplasmic stress granule localization	CLU1	1426.18	-0.996648	0.153301	3.80101e-11	3.23336e-10
orf19.52	CaO19.52	C1_04980C_A	CAALFM_C104980CA	orf19.52	CaO19.52		Ortholog(s) have role in cellular iron ion homeostasis and mitochondrion localization	MMT1	167.632	-0.342217	0.239611	0.121954	0.192488
orf19.53	CaO19.53	C1_04990C_A	CAALFM_C104990CA	orf19.53	CaO19.53		Ortholog(s) have role in mRNA cis splicing, via spliceosome and U2-type prespliceosome, U2AF complex, commitment complex localization		96.1781	-0.342794	0.284712	0.186943	0.275054
RHD1	RHD1	C1_05000W_A	CAALFM_C105000WA	orf19.54	CaO19.54	RHD1	Putative beta-mannosyltransferase required for the addition of beta-mannose to the acid-labile fraction of cell wall phosphopeptidomannan; 9-gene family memebr; regulated on yeast-hypha and white-opaque switches; Spider biofilm repressed		12.232	-0.592797	0.724845	0.255347	0.352212
orf19.55	CaO19.55	C1_05010C_A	CAALFM_C105010CA	orf19.55	CaO19.55		Ortholog(s) have role in cellular zinc ion homeostasis	IZH1	124.163	0.120403	0.229746	0.569677	0.65991
ARG2	ARG2	C1_05020C_A	CAALFM_C105020CA	orf19.56	CaO19.56	ARG2	Putative enzyme of arginine biosynthesis; transcription of genes of arginine biosynthesis pathway, except for ARG2, is induced upon phagocytosis by macrophage	ARG2	197.617	1.09151	0.189786	3.60155e-09	2.43812e-08
PSF2	PSF2	C1_05030C_A	CAALFM_C105030CA	orf19.57	CaO19.57	PSF2	Ortholog(s) have role in DNA-dependent DNA replication, double-strand break repair via break-induced replication, mitotic DNA replication	PSF2	29.165	0.125442	0.486184	0.758866	0.819728
RRP6	RRP6	C1_05050C_A	CAALFM_C105050CA	orf19.58	CaO19.58	RRP6	Putative nuclear exosome exonuclease component; Hap43p-induced gene; mutation confers hypersensitivity to 5-fluorocytosine (5-FC), 5-fluorouracil (5-FU), and tubercidin (7-deazaadenosine)	RRP6	155.087	-1.08032	0.283332	5.55286e-05	0.000201116
REI1	REI1	C1_05060W_A	CAALFM_C105060WA	orf19.59	CaO19.59	REI1	Putative cytoplasmic pre-60S factor; Hap43-induced; repressed by prostaglandins	REI1	22.7163	-0.132906	0.463202	0.736054	0.800674
GPI7	GPI7	C1_05070C_A	CAALFM_C105070CA	orf19.4064	CaO19.4064	GPI7	Protein involved in attachment of GPI-linked proteins to cell wall; member of major facilitator superfamily; phosphodiesterase/nucleotide pyrophosphatase domain; similar to S. cerevisiae Gpi7p	LAS21	95.7476	-2.16854	0.378428	7.41745e-10	5.39413e-09
TRY2	TRY2	C1_05090W_A	CAALFM_C105090WA	orf19.4062	CaO19.4062	TRY2	Transcription factor; regulator of yeast form adherence; required for yeast cell adherence to silicone substrate; Spider biofilm induced		163.162	0.618703	0.192073	0.000927599	0.00265821
orf19.4061	CaO19.4061	C1_05100W_A	CAALFM_C105100WA	orf19.4061	CaO19.4061		Protein of unknown function; clade-associated gene expression	YOR238W	13.7295	-1.38042	0.76627	0.0142146	0.0306939
ARO4	ARO4	C1_05110C_A	CAALFM_C105110CA	orf19.4060	CaO19.4060	ARO4	3-deoxy-D-arabinoheptulosonate-7-phosphate synthase; aromatic amino acid biosynthesis; GCN-regulated; feedback-inhibited by tyrosine if produced in S. cerevisiae Aro3p and Aro4p catalyze same reaction; protein decreases in stationary phase	ARO4	100.644	-2.12359	0.481437	7.63332e-07	3.73011e-06
orf19.4059	CaO19.4059	C1_05120W_A	CAALFM_C105120WA	orf19.4059	CaO19.4059		Ortholog(s) have role in arginine transport, lysine transport, regulation of intracellular pH and cell division site, cell tip, cytoplasm, fungal-type vacuole, fungal-type vacuole membrane localization	YHC3	380.36	1.38135	0.174406	5.72072e-16	7.98801e-15
BRG1	BRG1	C1_05140W_A	CAALFM_C105140WA	orf19.4056	CaO19.4056	BRG1	Transcription factor; recruits Hda1 to hypha-specific promoters; Tn mutation affects filamentation; Hap43-repressed; Spider and flow model biofilm induced; required for Spider biofilm formation; Bcr1-repressed in RPMI a/a biofilms		690.465	2.95199	0.223393	2.78452e-41	1.71447e-39
orf19.449	CaO19.449	C1_05160C_A	CAALFM_C105160CA	orf19.449	CaO19.449		Putative phosphatidyl synthase; stationary phase enriched protein; transcript repressed by yeast-hypha switch; Hap43-repressed; rat catheter, Spider and flow model biofilm induced	YKR070W	4491.44	0.936982	0.174198	3.8989e-08	2.28733e-07
CUE5	CUE5	C1_05170C_A	CAALFM_C105170CA	orf19.448	CaO19.448	CUE5	Predicted ubiquitin-binding protein; rat catheter biofilm repressed	CUE5	455.4	0.233734	0.221358	0.250815	0.346998
orf19.446.2	CaO19.446.2	C1_05180C_A	CAALFM_C105180CA	orf19.446.2	CaO19.446.2		Protein with a NADH-ubiquinone oxidoreductase B18 subunit domain; gene has intron		177.706	1.43217	0.194998	4.53826e-14	5.30557e-13
orf19.446.1	CaO19.446.1	C1_05190C_A	CAALFM_C105190CA	orf19.446.1	CaO19.446.1		Protein with a NADH-ubiquinone oxidoreductase B18 subunit domain; gene has intron		127.06	0.660481	0.235446	0.00338659	0.00856921
orf19.446	CaO19.446	C1_05200C_A	CAALFM_C105200CA	orf19.446	CaO19.446		Protein of unknown function; constitutive expression independent of MTL or white-opaque status; upregulated in a cyr1 mutant		46.5697	2.44503	0.379737	6.75024e-12	6.27918e-11
orf19.445	CaO19.445	C1_05210C_A	CAALFM_C105210CA	orf19.445	CaO19.445		Protein of unknown function; repressed by prostaglandins	YNR040W	144.146	-1.46302	0.267968	9.90867e-09	6.24971e-08
orf19.444	CaO19.444	C1_05220C_A	CAALFM_C105220CA	orf19.444	CaO19.444		Has domain(s) with predicted nucleic acid binding, nucleotide binding activity		7.50961	0.0133508	0.693407	0.978829	0.984179
orf19.443	CaO19.443	C1_05230W_A	CAALFM_C105230WA	orf19.443	CaO19.443		Ortholog(s) have RNA polymerase III activity, role in tRNA transcription by RNA polymerase III, transcription initiation from RNA polymerase III promoter and RNA polymerase III complex, nuclear chromatin localization	RPC25	27.847	-1.04763	0.500583	0.0136673	0.0296607
RPT1	RPT1	C1_05240C_A	CAALFM_C105240CA	orf19.441	CaO19.441	RPT1	Putative 26S proteasome regulatory subunit 7; Hap43p-repressed gene; regulated by Gcn2p and Gcn4p; overlaps orf19.442	RPT1	1465.22	0.791098	0.171223	2.42045e-06	1.09428e-05
SDH1	SDH1	C1_05260C_A	CAALFM_C105260CA	orf19.440	CaO19.440	SDH1	Putative mitochondrial succinate dehydrogenase; macrophage/pseudohyphal-induced; repressed by nitric oxide	SDH1	281.283	0.380383	0.174417	0.0222361	0.0450996
orf19.439	CaO19.439	C1_05270C_A	CAALFM_C105270CA	orf19.439	CaO19.439		Ortholog(s) have DNA binding, recombinase activity, single-stranded DNA binding, structural constituent of ribosome activity	MHR1	187.594	-0.514728	0.247942	0.0271272	0.0533225
orf19.438	CaO19.438	C1_05280W_A	CAALFM_C105280WA	orf19.438	CaO19.438		Has domain(s) with predicted membrane localization	YHR078W	155.588	-1.20514	0.251122	5.27449e-07	2.62507e-06
GRS1	GRS1	C1_05290W_A	CAALFM_C105290WA	orf19.437	CaO19.437	GRS1	Putative tRNA-Gly synthetase; genes encoding ribosomal subunits, translation factors, tRNA synthetases are downregulated upon phagocytosis by murine macrophage; stationary phase enriched protein	GRS1	601.384	-3.06939	0.23409	9.2896e-41	5.45975e-39
PRD1	PRD1	C1_05300C_A	CAALFM_C105300CA	orf19.434	CaO19.434	PRD1	Putative proteinase; transcript regulated by Nrg1, Mig1, and Tup1; Hogp-induced; stationary phase enriched protein; Hap43-repressed; rat catheter biofilm repressed	PRD1	1756.24	-2.9244	0.195016	3.15686e-52	3.00134e-50
orf19.433	CaO19.433	C1_05320C_A	CAALFM_C105320CA	orf19.433	CaO19.433		Ortholog(s) have Rab guanyl-nucleotide exchange factor activity, role in cellular protein-containing complex assembly, intra-Golgi vesicle-mediated transport and TRAPPII protein complex, trans-Golgi network localization	TRS65	27.2191	-1.08951	0.588036	0.0217766	0.0443281
orf19.432	CaO19.432	C1_05330C_A	CAALFM_C105330CA	orf19.432	CaO19.432		Predicted SCF ubiquitin ligase complex protein; Spider biofilm induced; rat catheter biofilm induced	YDR306C	136.401	0.177674	0.278181	0.484352	0.582683
ZCF2	ZCF2	C1_05340C_A	CAALFM_C105340CA	orf19.431	CaO19.431	ZCF2	Zn(II)2Cys6 transcription factor, required for adaptation to reactive sulfur species; regulates sulfite tolerance through expression of SSU1 and CDG1; Hap43-repressed; Spider biofilm induced		504.416	0.423908	0.159497	0.00616079	0.0145896
YPT53	YPT53	C1_05350W_A	CAALFM_C105350WA	orf19.430	CaO19.430	YPT53	Rab-family GTPase involved in vacuolar trafficking, colocolizes with Vps1p and Ypt52p in late endosome; Hap43-repressed gene	YPT10	57.821	0.46206	0.319122	0.110576	0.176993
orf19.429	CaO19.429	C1_05360C_A	CAALFM_C105360CA	orf19.429	CaO19.429		Putative non-canonical poly(A) polymerase; repressed by nitric oxide; Spider biofilm induced	PAP2	151.886	-0.442358	0.257056	0.0636814	0.111875
orf19.428	CaO19.428	C1_05370C_A	CAALFM_C105370CA	orf19.428	CaO19.428		Putative serine/threonine kinase; induced during planktonic growth; rat catheter biofilm repressed	IKS1	970.186	1.72047	0.116345	2.38143e-50	2.05279e-48
orf19.427	CaO19.427	C1_05380C_A	CAALFM_C105380CA	orf19.427	CaO19.427		Ortholog(s) have telomeric DNA binding activity	RIF1	226.392	-0.589362	0.215774	0.00449601	0.0110101
orf19.426	CaO19.426	C1_05390C_A	CAALFM_C105390CA	orf19.426	CaO19.426		Ortholog of C. dubliniensis CD36 : Cd36_05120, C. parapsilosis CDC317 : CPAR2_107740, C. auris B8441 : B9J08_004520 and Candida tenuis NRRL Y-1498 : CANTEDRAFT_136277		348.656	0.854378	0.230115	0.000116834	0.000403059
orf19.425	CaO19.425	C1_05400C_A	CAALFM_C105400CA	orf19.425	CaO19.425		Ortholog(s) have mitochondrial large ribosomal subunit localization	PTH4	96.7051	0.654407	0.327466	0.0290463	0.0566126
TRP99	TRP99	C1_05410C_A	CAALFM_C105410CA	orf19.424	CaO19.424	TRP99	Putative thioredoxin peroxidase/alkyl hydroperoxide reductase; induced in low iron; regulated by Gcn4; induced in response to amino acid starvation (3-AT treatment)		332.864	-1.47538	0.189204	1.28019e-15	1.72785e-14
orf19.423	CaO19.423	C1_05420W_A	CAALFM_C105420WA	orf19.423	CaO19.423		Ortholog(s) have enzyme activator activity, mRNA binding activity, role in deadenylation-dependent decapping of nuclear-transcribed mRNA and Dcp1-Dcp2 complex, P-body, cytoplasm, cytoplasmic side of membrane, nucleus localization	DCP1	77.0612	-0.219693	0.273379	0.378875	0.483313
SPT20	SPT20	C1_05430W_A	CAALFM_C105430WA	orf19.422	CaO19.422	SPT20	Putative transcription factor; downregulated upon adherence to polystyrene; flucytosine repressed	SPT20	48.6972	0.123119	0.455184	0.751698	0.813479
orf19.419	CaO19.419	C1_05440C_A	CAALFM_C105440CA	orf19.419	CaO19.419		Protein of unknown function; flow model biofilm induced; Spider biofilm induced		976.896	1.95092	0.226544	7.16337e-19	1.22841e-17
KOG1	KOG1	C1_05460W_A	CAALFM_C105460WA	orf19.418	CaO19.418	KOG1	Putative TORC1 subunit; heterozygous null mutant displays sensitivity to rapamycin; likely to be essential for growth, based on an insertional mutagenesis strategy	KOG1	996.348	0.427085	0.134914	0.00128155	0.00357738
MTM1	MTM1	C1_05470W_A	CAALFM_C105470WA	orf19.417	CaO19.417	MTM1	Ortholog(s) have pyridoxal phosphate binding activity, role in cellular iron ion homeostasis, pyridoxal phosphate transport and mitochondrion localization	MTM1	47.38	-2.69795	0.640115	8.21289e-07	3.98023e-06
orf19.416	CaO19.416	C1_05480C_A	CAALFM_C105480CA	orf19.416	CaO19.416		Ortholog of C. dubliniensis CD36 : Cd36_05200, C. parapsilosis CDC317 : CPAR2_107660, C. auris B8441 : B9J08_003698 and Candida tenuis NRRL Y-1498 : cten_CGOB_00159		15.8508	1.13629	0.508173	0.00835677	0.0191312
orf19.415	CaO19.415	C1_05490C_A	CAALFM_C105490CA	orf19.415	CaO19.415		Putative protein of unknown function; Hap43p-repressed gene	MIC26	208.101	-0.370991	0.238983	0.0938359	0.154364
RSM22	RSM22	C1_05500W_A	CAALFM_C105500WA	orf19.414	CaO19.414	RSM22	Predicted mitochondrial small ribosomal subunit; rat catheter and Spider biofilm induced	RSM22	78.3721	-0.55337	0.356513	0.0837706	0.139979
RPS27A	RPS27A	C1_05510C_A	CAALFM_C105510CA	orf19.413.1	CaO19.413.1	RPS27A	Ribosomal protein S27; rat catheter and Spider biofilm induced	RPS27A	52.8948	0.22317	0.362296	0.489105	0.58709
orf19.413	CaO19.413	C1_05520W_A	CAALFM_C105520WA	orf19.413	CaO19.413		Protein of unknown function; induced by Sfu1; Spider biofilm induced		116.495	-0.77704	0.288262	0.00412294	0.0101775
SSH1	SSH1	C1_05530C_A	CAALFM_C105530CA	orf19.412	CaO19.412	SSH1	Protein with a role in protein translocation across membranes	SSH1	75.2763	-3.82016	0.715502	6.24094e-10	4.57976e-09
orf19.411	CaO19.411	C1_05540C_A	CAALFM_C105540CA	orf19.411	CaO19.411		Protein similar to GTPase regulators; induced in low iron; transcript activated by Mnl1 under weak acid stress; Hap43-, Sfu1- and Sef1-regulated; flow model biofilm induced, Spider biofilm induced		299.156	0.599511	0.184733	0.000868867	0.00250322
RIB4	RIB4	C1_05560W_A	CAALFM_C105560WA	orf19.410.3	CaO19.410.3	RIB4	Lumazine synthase (6,7-dimethyl-8-ribityllumazine synthase, DMRL synthase); catalyzes the penultimate step in the synthesis of riboflavin; Hap43-induced; rat catheter and Spider biofilm repressed	RIB4	312.722	-1.17019	0.270129	5.17569e-06	2.22331e-05
GSL1	GSL1	C1_05600W_A	CAALFM_C105600WA	orf19.2495	CaO19.2495	GSL1	Beta-1,3-glucan synthase subunit; 10 predicted transmembrane regions; caspofungin induced; repressed by yeast-to-hypha transition; young biofilm repressed, induced by biofilm drug exposure; Bcr1-repressed in RPMI a/a biofilms		117.13	-0.253818	0.241199	0.251621	0.347851
orf19.2494	CaO19.2494	C1_05610W_A	CAALFM_C105610WA	orf19.2494	CaO19.2494		Ortholog(s) have glutaminyl-tRNA synthase (glutamine-hydrolyzing) activity, role in glutaminyl-tRNAGln biosynthesis via transamidation, mitochondrial translation and glutamyl-tRNA(Gln) amidotransferase complex, mitochondrion localization	PET112	127.997	-0.00161931	0.231208	0.993963	0.99612
STE3	STE3	C1_05620C_A	CAALFM_C105620CA	orf19.2492	CaO19.2492	STE3	Protein similar to S. cerevisiae Ste3p, the receptor for a-factor mating pheromone; alpha mating-type-specific transcription	STE3	6.25133	2.03139	0.946501	0.0019403	0.00519207
orf19.2489	CaO19.2489	C1_05630C_A	CAALFM_C105630CA	orf19.2489	CaO19.2489		Putative karyopherin beta; repressed by nitric oxide	KAP123	139.266	-2.45646	0.380504	5.96176e-12	5.58591e-11
FAL1	FAL1	C1_05640C_A	CAALFM_C105640CA	orf19.2488	CaO19.2488	FAL1	eIF4A subfamily of DEAD-box ATP-dependent RNA helicases; predicted nucleolar protein required for maturation of 18S rRNA; Spider biofilm induced	FAL1	33.682	-1.66633	0.554518	0.000373331	0.00116149
orf19.2487	CaO19.2487	C1_05650W_A	CAALFM_C105650WA	orf19.2487	CaO19.2487		Protein with a predicted phosphoribulokinase/uridine kinase domain; Spider biofilm induced	DAS2	60.1646	0.668156	0.349386	0.0348742	0.0663123
orf19.2485	CaO19.2485	C1_05660C_A	CAALFM_C105660CA	orf19.2485	CaO19.2485		Ortholog(s) have chromatin binding, promoter-specific chromatin binding, protein-containing complex binding, structural constituent of nuclear pore activity	NUP170	1435.33	0.0573344	0.156446	0.691518	0.765595
orf19.2484	CaO19.2484	C1_05670W_A	CAALFM_C105670WA	orf19.2484	CaO19.2484		Has domain(s) with predicted peptidase activity and role in proteolysis	YDR415C	887.985	0.00469015	0.135354	0.970077	0.978553
RIM1	RIM1	C1_05680C_A	CAALFM_C105680CA	orf19.2483	CaO19.2483	RIM1	Putative single-stranded DNA-binding protein; protein level decreases in stationary phase cultures; rat catheter biofilm repressed	RIM1	349.895	-0.0791546	0.156284	0.582308	0.671535
orf19.2481	CaO19.2481	C1_05690C_A	CAALFM_C105690CA	orf19.2481	CaO19.2481		Protein of unknown function; Spider biofilm induced		10.7242	1.42381	0.796442	0.013401	0.029112
AUT7	AUT7	C1_05700W_A	CAALFM_C105700WA	orf19.2480.1	CaO19.2480.1	AUT7	Putative autophagosome protein; acts synergistically with Ysy6p to regulate unfolded protein response and mitochondrial function under ER stress; macrophage/pseudohyphal-repressed; alternatively spliced intron in 5' UTR	ATG8	472.764	3.89946	0.174152	4.66602e-113	2.01106e-110
UGA4	UGA4	C1_05710C_A	CAALFM_C105710CA	orf19.2479	CaO19.2479	UGA4	Putative gamma-aminobutyric acid/polyamine permease; nitrogen catabolite repressed gene, induced in absence of preferred N sources; transcriptionally induced upon phagocytosis by macrophage; gene regulation by nitrogen source requires Gat1p	UGA4	5.08029	-0.669505	0.893223	0.229152	0.322268
orf19.2478.1	CaO19.2478.1	C1_05720W_A	CAALFM_C105720WA	orf19.2478.1	CaO19.2478.1		60S ribosomal protein L7; snoRNA snR39b encoded within the 2nd intron	RPL7A	459.592	-1.65695	0.31908	3.08435e-08	1.83275e-07
orf19.2478	CaO19.2478	C1_05740C_A	CAALFM_C105740CA	orf19.2478	CaO19.2478		Ortholog of C. dubliniensis CD36 : Cd36_05410, C. parapsilosis CDC317 : CPAR2_107480, C. auris B8441 : B9J08_004575 and Candida tenuis NRRL Y-1498 : CANTEDRAFT_94695		15.9977	1.02668	0.59196	0.0308698	0.0597347
orf19.2476	CaO19.2476	C1_05750C_A	CAALFM_C105750CA	orf19.2476	CaO19.2476		Ortholog(s) have histone demethylase activity (H3-trimethyl-K4 specific) activity	ECM5	821.2	-0.207608	0.179404	0.208283	0.299166
PRC3	PRC3	C1_05770C_A	CAALFM_C105770CA	orf19.2474	CaO19.2474	PRC3	Putative carboxypeptidase Y precursor; transcript regulated by Nrg1 and Mig1; regulated by Gcn2 and Gcn4	YBR139W	335.015	-2.13619	0.238736	2.96221e-20	5.51893e-19
RSC9	RSC9	C1_05780W_A	CAALFM_C105780WA	orf19.2473	CaO19.2473	RSC9	Component of the RSC chromatin remodeling complex; decreased transcription is observed upon fluphenazine treatment or in an azole-resistant strain that overexpresses CDR1 and CDR2	RSC9	485.992	0.13661	0.150782	0.321357	0.426344
orf19.2472.1	CaO19.2472.1	C1_05790W_A	CAALFM_C105790WA	orf19.2472.1	CaO19.2472.1		Ortholog of C. dubliniensis CD36 : Cd36_61610, C. parapsilosis CDC317 : CPAR2_107530, C. auris B8441 : B9J08_004570 and Candida tenuis NRRL Y-1498 : CANTEDRAFT_115252		258.323	-0.383894	0.176991	0.0228856	0.0462216
orf19.2472	CaO19.2472	C1_05800C_A	CAALFM_C105800CA	orf19.2472	CaO19.2472		Ortholog of S. pombe replication termination factor Rtf2; Spider biofilm induced		67.7327	0.57391	0.308205	0.0426863	0.0788605
GIM5	GIM5	C1_05810W_A	CAALFM_C105810WA	orf19.2471	CaO19.2471	GIM5	Putative heterohexameric cochaperone prefoldin complex subunit; macrophage/pseudohyphal-repressed gene and macrophage-induced protein	GIM5	142.407	-0.160409	0.235077	0.458044	0.558622
RAD10	RAD10	C1_05820C_A	CAALFM_C105820CA	orf19.2469	CaO19.2469	RAD10	Ortholog of S. cerevisiae Rad10, an endonuclease involved in nucleotide excision repair; mutant is extremely sensitive to UV irradiation; transcript repressed in alkaline conditions	RAD10	19.8924	0.0394879	0.546952	0.928975	0.950138
PRN1	PRN1	C1_05840W_A	CAALFM_C105840WA	orf19.2467	CaO19.2467	PRN1	Protein with similarity to pirins; induced by benomyl and in response to alpha pheromone in SpiderM medium; transcript induced by Mnl1 in weak acid stress; rat catheter and Spider biofilm induced		54.2444	0.543069	0.354665	0.0881323	0.146246
POL32	POL32	C1_05850W_A	CAALFM_C105850WA	orf19.2465	CaO19.2465	POL32	Putative subunit of DNA polymerase delta, involved in chromosomal DNA replication; cell-cycle regulated periodic mRNA expression	POL32	98.6337	0.282621	0.277921	0.264996	0.363197
PRN2	PRN2	C1_05860W_A	CAALFM_C105860WA	orf19.2463	CaO19.2463	PRN2	Protein similar to pirin; Hap43p-repressed gene		13.1234	-0.386346	0.575095	0.399013	0.50236
PRN3	PRN3	C1_05870W_A	CAALFM_C105870WA	orf19.2462	CaO19.2462	PRN3	Protein similar to pirin; induced by Mnl1 under weak acid stress; Hap43-repressed; Spider biofilm induced		74.3643	0.964662	0.347078	0.00249017	0.00648105
PRN4	PRN4	C1_05880W_A	CAALFM_C105880WA	orf19.2461	CaO19.2461	PRN4	Protein with similarity to pirins; induced by benomyl treatment; flow model biofilm repressed		131.501	-1.46171	0.290677	1.02804e-07	5.72463e-07
orf19.2459	CaO19.2459	C1_05900W_A	CAALFM_C105900WA	orf19.2459	CaO19.2459		Protein of unknown function; mRNA binds to She3; Hap43 repressed gene; Spider biofilm induced		256.09	1.83576	0.242132	3.90761e-15	5.04246e-14
SIP5	SIP5	C1_05910W_A	CAALFM_C105910WA	orf19.2458	CaO19.2458	SIP5	Protein of unknown function; flow model, rat catheter and Spider biofilm induced	SIP5	1884.46	1.57752	0.285363	5.50506e-09	3.62426e-08
orf19.2457	CaO19.2457	C1_05920W_A	CAALFM_C105920WA	orf19.2457	CaO19.2457		Protein of unknown function; induced during chlamydospore formation in both C. albicans and C. dubliniensis; Spider biofilm induced		19.3921	-0.637088	0.55005	0.154213	0.234519
orf19.2455	CaO19.2455	C1_05930C_A	CAALFM_C105930CA	orf19.2455	CaO19.2455		Ortholog(s) have glutathione hydrolase activity, omega peptidase activity, peptidase activity, role in glutathione catabolic process and cytoplasm, glutathione hydrolase complex, nuclear periphery localization	DUG2	315.579	-1.28941	0.221697	1.71879e-09	1.20651e-08
PHO87	PHO87	C1_05940W_A	CAALFM_C105940WA	orf19.2454	CaO19.2454	PHO87	Putative phosphate permease; transcript repressed by Rim101 at pH 8; regulated by white-opaque switch; caspofungin repressed; virulence-group-correlated expression; flow model biofilm induced	PHO87	989.667	-1.10879	0.164394	6.07862e-12	5.68716e-11
orf19.2452	CaO19.2452	C1_05950C_A	CAALFM_C105950CA	orf19.2452	CaO19.2452		Protein of unknown function; induced in high iron; repressed in core caspofungin response; ketoconazole-repressed; colony morphology-related gene regulation by Ssn6; possibly subject to Kex2 processing		30.9566	-0.498229	0.471243	0.212484	0.303449
PGA45	PGA45	C1_05960W_A	CAALFM_C105960WA	orf19.2451	CaO19.2451	PGA45	Putative GPI-anchored cell wall protein; repressed in core caspofungin response; Hog1-induced; regulated by Ssn6; Mob2-dependent hyphal regulation; flow model biofilm induced		16.4947	0.0907245	0.545508	0.837468	0.881223
orf19.2447	CaO19.2447	C1_05980W_A	CAALFM_C105980WA	orf19.2447	CaO19.2447		Putative Type II phosphatidylinositol 4-kinase; Ssr1-repressed; flow model biofilm repressed	LSB6	202.499	-0.0438794	0.246711	0.847179	0.889125
orf19.2446	CaO19.2446	C1_05990C_A	CAALFM_C105990CA	orf19.2446	CaO19.2446		Has domain(s) with predicted 2-dehydropantoate 2-reductase activity, NADP binding, oxidoreductase activity, oxidoreductase activity, acting on the CH-OH group of donors, NAD or NADP as acceptor activity	YDL144C	42.0114	-0.929943	0.509165	0.0298332	0.0580066
CHS7	CHS7	C1_06010W_A	CAALFM_C106010WA	orf19.2444	CaO19.2444	CHS7	Protein required for wild-type chitin synthase III activity; similar to (but not functional homolog of) S. cerevisiae Chs7p, which effects ER export of Chs3p; induced cyr1 mutant hyphae and ras1 yeast-form cells; Spider biofilm induced	CHS7	83.8484	-2.16682	0.378402	7.61596e-10	5.53227e-09
RGD1	RGD1	C1_06020W_A	CAALFM_C106020WA	orf19.2443	CaO19.2443	RGD1	GTPase activator protein; transcript induced in low iron; alkaline upregulated; localized to the bud emergence area in G1 phase and in the bud tip during S and G2 phases	RGD1	187.157	-1.54079	0.249015	1.10681e-10	8.89992e-10
orf19.2442	CaO19.2442	C1_06030C_A	CAALFM_C106030CA	orf19.2442	CaO19.2442		Ortholog of S. cerevisiae Shg1; a COMPASS (Set1C) complex subunit that methylates histone H3 on lysine 4 and is required in transcriptional silencing near telomeres; repressed in an azole-resistant strain overexpressing MDR1	SHG1	20.884	0.749269	0.478739	0.0655675	0.114535
RTT101	RTT101	C1_06040W_A	CAALFM_C106040WA	orf19.2440	CaO19.2440	RTT101	Putative cullin subunit of E3 ubiquitin ligase complex, involved in response to DNA damage; induced by alpha pheromone in SpiderM medium	RTT101	234.477	0.828026	0.183194	3.7216e-06	1.6312e-05
orf19.2439.1	CaO19.2439.1	C1_06050C_A	CAALFM_C106050CA	orf19.2439.1	CaO19.2439.1		Ortholog(s) have ubiquinol-cytochrome-c reductase activity, role in aerobic respiration, mitochondrial electron transport, ubiquinol to cytochrome c and mitochondrial respiratory chain complex III localization	QCR10	224.957	-0.301038	0.26301	0.211319	0.302252
ACP1	ACP1	C1_06060C_A	CAALFM_C106060CA	orf19.2439	CaO19.2439	ACP1	Putative mitochondrial acyl carrier protein involved in fatty acid biosynthesis; shows colony morphology-related gene regulation by Ssn6p; protein newly produced during adaptation to the serum		232.577	0.664236	0.253823	0.00584948	0.0139135
orf19.2438	CaO19.2438	C1_06070W_A	CAALFM_C106070WA	orf19.2438	CaO19.2438		Ortholog(s) have structural constituent of ribosome activity and mitochondrial small ribosomal subunit localization	MRPS12	341.837	0.318226	0.196025	0.0815934	0.137049
ARC35	ARC35	C1_06080C_A	CAALFM_C106080CA	orf19.2437	CaO19.2437	ARC35	Putative ARP2/3 complex subunit; shows colony morphology-related gene regulation by Ssn6p; mutation confers hypersensitivity to cytochalasin D	ARC35	492.167	-0.236259	0.276018	0.348267	0.452819
orf19.2436	CaO19.2436	C1_06090C_A	CAALFM_C106090CA	orf19.2436	CaO19.2436		Predicted protein serine/threonine kinase; Spider biofilm induced	SKY1	350.258	0.709153	0.190627	0.000135901	0.000461936
MSI3	MSI3	C1_06100C_A	CAALFM_C106100CA	orf19.2435	CaO19.2435	MSI3	Essential HSP70 family protein; required for fluconazole resistance and calcineurin-dependent transcription; interacts with Cgr1; transcript regulated by iron; rat catheter biofilm induced; farnesol repressed in biofilm; sumoylation target	SSE1	870.2	-1.23679	0.185768	8.76503e-12	8.00366e-11
NPL4	NPL4	C1_06110C_A	CAALFM_C106110CA	orf19.2434	CaO19.2434	NPL4	Putative ubiquitin-binding protein; regulated by Gcn2p and Gcn4p	NPL4	172.869	0.21616	0.337032	0.475308	0.574367
orf19.2433	CaO19.2433	C1_06120C_A	CAALFM_C106120CA	orf19.2433	CaO19.2433		Has domain(s) with predicted flap-structured DNA binding activity and role in double-strand break repair via single-strand annealing, removal of nonhomologous ends		15.8648	0.831964	0.576984	0.0730697	0.125072
HAC1	HAC1	C1_06130C_A	CAALFM_C106130CA	orf19.2432	CaO19.2432	HAC1	bZIP transcription factor; role in unfolded protein response and control of morphology; transcript undergoes atypical splicing at C terminus under ER stress; induced during mating and by caspofungin; mRNA binds She3; Spider biofilm induced	HAC1	324.733	-0.304017	0.182612	0.0745963	0.127213
orf19.2429	CaO19.2429	C1_06160W_A	CAALFM_C106160WA	orf19.2429	CaO19.2429		Protein of unknown function; induced by alpha pheromone in SpiderM medium		9.97649	1.85737	0.901589	0.00329662	0.00837834
TLO34	TLO34	C1_06180W_A	CAALFM_C106180WA	orf19.2661	CaO19.2661	TLO34	Non-telomeric member of a family of telomere-proximal genes of unknown function; predicted N-terminus is extended, relative to that of other family members; overlaps orf19.2662		132.893	-0.191105	0.290164	0.469534	0.569198
orf19.2663	CaO19.2663	C1_06200W_A	CAALFM_C106200WA	orf19.2663	CaO19.2663		Ortholog of Pichia stipitis Pignal : PICST_29216 and Candida albicans WO-1 : CAWG_00788		271.702	0.0667494	0.168876	0.668993	0.747243
BUD16	BUD16	C1_06210W_A	CAALFM_C106210WA	orf19.1828	CaO19.1828	BUD16	Putative pyridoxal kinase; a key enzyme in pyridoxal 5'-phosphate synthesis, the active form of vitamin B6; involved in bud-site selection and genome integrity in S. cerevisiae; induced by alpha pheromone in SpiderM medium	BUD16	9.1096	-1.81089	1.12394	0.00725926	0.0168938
orf19.1827	CaO19.1827	C1_06220C_A	CAALFM_C106220CA	orf19.1827	CaO19.1827		Protein of unknown function; flow model biofilm induced; induced by alpha pheromone in SpiderM medium		3.83182	0.461873	0.789848	0.386277	0.49024
MDM34	MDM34	C1_06230C_A	CAALFM_C106230CA	orf19.1826	CaO19.1826	MDM34	Putative zinc finger transcription factor; macrophage-downregulated; flow model biofilm induced; flow model and Spider biofilm induced	MDM34	3347.22	0.520599	0.118282	8.88945e-06	3.69658e-05
orf19.1825	CaO19.1825	C1_06250W_A	CAALFM_C106250WA	orf19.1825	CaO19.1825		Protein of unknown function; mutants are viable; filament induced; regulated by Nrg1, Rfg1, Tup1		9.31228	-0.285032	0.624209	0.552531	0.645018
orf19.1823	CaO19.1823	C1_06270W_A	CAALFM_C106270WA	orf19.1823	CaO19.1823		Predicted membrane protein; transcript repressed by ciclopirox olamine		89.1068	-0.241347	0.280634	0.345519	0.450358
UME6	UME6	C1_06280C_A	CAALFM_C106280CA	orf19.1822	CaO19.1822	UME6	Zn(II)2Cys6 transcription factor; has a long 5'-UTR that regulates translational efficiency and controls transition to filamentous growth; stability controlled by Grr1p, Ubr1p, Ptc2p in response to CO2 and O2 levels		70.5904	1.27121	0.279625	1.60126e-06	7.42623e-06
orf19.177	CaO19.177	C1_06320W_A	CAALFM_C106320WA	orf19.177	CaO19.177		Has domain(s) with predicted phosphatidylinositol binding activity and role in cell communication		55.0476	-0.608566	0.3476	0.0528009	0.0947953
orf19.6277	CaO19.6277	C1_06340W_A	CAALFM_C106340WA	orf19.6277	CaO19.6277		Ortholog of C. dubliniensis CD36 : Cd36_05920, C. parapsilosis CDC317 : CPAR2_803860, C. auris B8441 : B9J08_000594, Pichia stipitis Pignal : PICST_30324 and Candida guilliermondii ATCC 6260 : PGUG_04439		14.2172	0.180169	0.524683	0.675963	0.753726
orf19.6276	CaO19.6276	C1_06350W_A	CAALFM_C106350WA	orf19.6276	CaO19.6276		Protein of unknown function; rat catheter biofilm repressed		295.202	0.418592	0.186321	0.018654	0.0387153
orf19.6275	CaO19.6275	C1_06360W_A	CAALFM_C106360WA	orf19.6275	CaO19.6275		Ortholog(s) have protein serine/threonine kinase activity, ribosomal protein S6 kinase activity, role in TORC1 signaling, peptidyl-serine phosphorylation, protein autophosphorylation and cytoplasm localization	YPK3	208.028	1.12273	0.304435	8.47291e-05	0.00029933
orf19.6273	CaO19.6273	C1_06380C_A	CAALFM_C106380CA	orf19.6273	CaO19.6273		Ortholog of C. dubliniensis CD36 : Cd36_05960, C. parapsilosis CDC317 : CPAR2_301790, C. auris B8441 : B9J08_000597 and Candida tenuis NRRL Y-1498 : CANTEDRAFT_112420		66.3888	0.210822	0.329438	0.477385	0.576124
orf19.6272	CaO19.6272	C1_06390W_A	CAALFM_C106390WA	orf19.6272	CaO19.6272		Putative ubiquitin C-terminal hydrolase; regulated by Gcn2p and Gcn4p	YUH1	211.777	0.832683	0.241874	0.00033389	0.00105041
orf19.6271	CaO19.6271	C1_06400C_A	CAALFM_C106400CA	orf19.6271	CaO19.6271		Ortholog(s) have role in mRNA splicing, via spliceosome and transcriptionally active chromatin localization	THP3	251.054	-0.560039	0.195252	0.00305172	0.00781051
orf19.6269	CaO19.6269	C1_06410W_A	CAALFM_C106410WA	orf19.6269	CaO19.6269		Ortholog of C. dubliniensis CD36 : Cd36_05990, C. auris B8441 : B9J08_000600, Candida tenuis NRRL Y-1498 : CANTEDRAFT_91852 and Debaryomyces hansenii CBS767 : DEHA2G15356g		185.761	0.253621	0.199389	0.167975	0.251962
orf19.6268	CaO19.6268	C1_06420C_A	CAALFM_C106420CA	orf19.6268	CaO19.6268		Putative cohesin complex subunit; expression downregulated in an ssr1 null mutant	DSF2	175.01	0.34349	0.237772	0.117962	0.186974
orf19.6266	CaO19.6266	C1_06440C_A	CAALFM_C106440CA	orf19.6266	CaO19.6266		Protein of unknown function; Spider biofilm induced		138.541	-1.12069	0.281572	2.61196e-05	0.000100394
RPS14B	RPS14B	C1_06450C_A	CAALFM_C106450CA	orf19.6265.1	CaO19.6265.1	RPS14B	Putative ribosomal protein; repressed upon phagocytosis by murine macrophage; transcript positively regulated by Tbf1; Spider biofilm repressed	RPS14B	142.603	-1.12116	0.48995	0.00751988	0.0174501
RPS22A	RPS22A	C1_06460C_A	CAALFM_C106460CA	orf19.6265	CaO19.6265	RPS22A	Predicted ribosomal protein; repressed upon phagocytosis by murine macrophage; Spider biofilm repressed	RPS22A	108.063	-2.1978	0.475699	2.60416e-07	1.35883e-06
orf19.6264.4	CaO19.6264.4	C1_06470W_A	CAALFM_C106470WA	orf19.6264.4	CaO19.6264.4		Ortholog of S. cerevisiae Rpl39; a component of the 60S ribosomal subunit; Hap43-induced; Spider biofilm repressed	RPL39	283.193	-2.60148	0.310936	3.0526e-18	4.98361e-17
orf19.6264.3	CaO19.6264.3	C1_06480C_A	CAALFM_C106480CA	orf19.6264.3	CaO19.6264.3		Ortholog(s) have role in endoplasmic reticulum to Golgi vesicle-mediated transport and COPII-coated ER to Golgi transport vesicle, Golgi apparatus, endoplasmic reticulum localization	YIP3	51.7092	0.137044	0.344836	0.657863	0.738896
orf19.6264	CaO19.6264	C1_06500W_A	CAALFM_C106500WA	orf19.6264	CaO19.6264		Ortholog of C. dubliniensis CD36 : Cd36_06080, C. parapsilosis CDC317 : CPAR2_803360, C. auris B8441 : B9J08_000608 and Candida tenuis NRRL Y-1498 : CANTEDRAFT_112428		44.2654	-0.535537	0.377953	0.110663	0.177088
orf19.6263	CaO19.6263	C1_06510C_A	CAALFM_C106510CA	orf19.6263	CaO19.6263		Predicted MFS membrane transporter; member of the monocarboxylate porter (MCP) family; Spider biofilm induced	MCH4	408.89	0.86077	0.235315	0.000143345	0.000484475
BPH1	BPH1	C1_06520C_A	CAALFM_C106520CA	orf19.6261	CaO19.6261	BPH1	Ortholog of S. cerevisiae Bph1; a putative ortholog of human Chediak-Higashi syndrome protein and murine beige gene implicated in disease syndromes involving defective lysosomal trafficking; mutant is viable	BPH1	2915.68	0.264547	0.197304	0.146754	0.224507
orf19.6260	CaO19.6260	C1_06530C_A	CAALFM_C106530CA	orf19.6260	CaO19.6260		Ubiquitin-specific protease; cleaves ubiquitin from ubiquitinated proteins; Spider biofilm induced	UBP12	580.097	0.376941	0.25049	0.103282	0.167156
orf19.6259	CaO19.6259	C1_06540C_A	CAALFM_C106540CA	orf19.6259	CaO19.6259		Exosome non-catalytic core component; involved in 3'-5' RNA processing and degradation in the nucleus and cytoplasm; Spider biofilm induced	RRP43	51.5281	-0.309993	0.409173	0.385526	0.48967
GLT1	GLT1	C1_06550W_A	CAALFM_C106550WA	orf19.6257	CaO19.6257	GLT1	Putative glutamate synthase; regulated by Sef1, Sfu1, and Hap43; rat catheter biofilm repressed	GLT1	3450.32	-0.808748	0.221252	0.000155201	0.000522047
orf19.6255	CaO19.6255	C1_06560W_A	CAALFM_C106560WA	orf19.6255	CaO19.6255		Putative protein of unknown function; Hap43p-repressed gene	YGR117C	151.288	1.42417	0.194797	5.91305e-14	6.8264e-13
ANT1	ANT1	C1_06570W_A	CAALFM_C106570WA	orf19.6254	CaO19.6254	ANT1	Peroxisomal adenine nucleotide transporter; role in beta-oxidation of medium-chain fatty acid and peroxisome proliferation; rat catheter biofilm induced	ANT1	30.0318	0.358688	0.437536	0.341382	0.446588
RPS23A	RPS23A	C1_06580W_A	CAALFM_C106580WA	orf19.6253	CaO19.6253	RPS23A	Putative ribosomal protein; repressed upon phagocytosis by murine macrophage; Spider biofilm repressed	RPS23B	389.824	-1.19187	0.306304	3.33546e-05	0.000126252
orf19.6252	CaO19.6252	C1_06590C_A	CAALFM_C106590CA	orf19.6252	CaO19.6252		Ortholog(s) have RNA polymerase II complex binding, RNA polymerase II transcription factor binding activity	SPN1	294.071	0.740661	0.163628	4.02067e-06	1.75396e-05
orf19.6250	CaO19.6250	C1_06600W_A	CAALFM_C106600WA	orf19.6250	CaO19.6250		Ortholog(s) have eukaryotic initiation factor 4G binding, mRNA binding activity, role in P-body assembly, negative regulation of translational initiation, stress granule assembly and P-body, cytoplasmic stress granule localization	SCD6	1100	-1.08208	0.263011	1.57811e-05	6.25917e-05
HAK1	HAK1	C1_06610C_A	CAALFM_C106610CA	orf19.6249	CaO19.6249	HAK1	Putative potassium transporter; similar to Schwanniomyces occidentalis Hak1p; amphotericin B induced; induced upon phagocytosis by macrophage; Hap43-repressed; rat catheter biofilm repressed		218.701	5.39182	0.275557	9.35333e-89	2.32574e-86
orf19.6247	CaO19.6247	C1_06630W_A	CAALFM_C106630WA	orf19.6247	CaO19.6247		Ortholog(s) have chromatin binding activity	CTF4	13.9053	0.219592	0.577044	0.631856	0.716704
NAA20	NAA20	C1_06650W_A	CAALFM_C106650WA	orf19.6246	CaO19.6246	NAA20	Ortholog(s) have peptide alpha-N-acetyltransferase activity and role in N-terminal peptidyl-methionine acetylation, mitochondrion inheritance, regulation of actin cytoskeleton organization, ubiquitin-dependent ERAD pathway	NAT3	189.271	-0.0500035	0.211923	0.799	0.852399
orf19.6245	CaO19.6245	C1_06660W_A	CAALFM_C106660WA	orf19.6245	CaO19.6245		Protein of unknown function; regulated by osmotic stress via Hog1 and oxidative stress (Hog1- and Cap1-independent); induced by alpha pheromone in SpiderM medium; Spider biofilm induced		3732.72	1.97261	0.192909	1.48911e-25	4.09664e-24
orf19.6244	CaO19.6244	C1_06670W_A	CAALFM_C106670WA	orf19.6244	CaO19.6244		Ortholog of C. dubliniensis CD36 : Cd36_06250, C. parapsilosis CDC317 : CPAR2_206820, C. auris B8441 : B9J08_003766 and Candida tenuis NRRL Y-1498 : CANTEDRAFT_125137		129.429	-0.565447	0.288101	0.0341875	0.0651984
VPS34	VPS34	C1_06680W_A	CAALFM_C106680WA	orf19.6243	CaO19.6243	VPS34	Autophosphorylated class III phosphatidylinositol 3-kinase; required for normal vesicle transport, hyphal growth, fibroblast adherence, virulence in mouse systemic infection; growth-regulated; caspofungin and hydrogen peroxide sensitivity	VPS34	223.16	-0.0202745	0.2021	0.913927	0.938758
CYK3	CYK3	C1_06690W_A	CAALFM_C106690WA	orf19.6242	CaO19.6242	CYK3	Essential protein involved in cytokinesis; contains an SH3 domain		119.687	0.0787709	0.221169	0.700091	0.771975
orf19.6240	CaO19.6240	C1_06700W_A	CAALFM_C106700WA	orf19.6240	CaO19.6240		SH3-domain protein; role in barrier septum assembly involved in cell cycle cytokinesis; activates the Chs2 chitin synthase activity during cytokinesis; Spider biofilm repressed	CYK3	162.812	-0.814814	0.269514	0.00144119	0.00397834
KIN28	KIN28	C1_06710W_A	CAALFM_C106710WA	orf19.6239	CaO19.6239	KIN28	Putative serine/threonine protein kinase, involved in control of filamentous growth; possibly an essential gene, disruptants not obtained by UAU1 method	KIN28	181.406	1.3523	0.215392	8.70613e-11	7.13373e-10
orf19.6238	CaO19.6238	C1_06720C_A	CAALFM_C106720CA	orf19.6238	CaO19.6238		Has domain(s) with predicted oxidoreductase activity and role in oxidation-reduction process		124.953	-0.221398	0.282518	0.389958	0.493749
RAC1	RAC1	C1_06730W_A	CAALFM_C106730WA	orf19.6237	CaO19.6237	RAC1	G-protein of RAC subfamily; required for embedded filamentous growth, not for serum-induced hyphal growth; dynamic localization at plasma membrane and nucleus; similar to, but not interchangeable with, Cdc42p; lacks S. cerevisiae homolog	RHO5	243.641	-0.0454592	0.230823	0.8314	0.87655
NOP6	NOP6	C1_06740C_A	CAALFM_C106740CA	orf19.6236	CaO19.6236	NOP6	Putative ortholog of S. cerevisiae Nop6; role in ribosomal small subunit biogenesis; Spider biofilm induced	NOP6	27.9962	-0.586032	0.439857	0.122847	0.19352
orf19.6235	CaO19.6235	C1_06750W_A	CAALFM_C106750WA	orf19.6235	CaO19.6235		Protein of unknown function; Spider biofilm induced		28.5897	-0.710796	0.483958	0.0827045	0.138555
orf19.6234	CaO19.6234	C1_06760C_A	CAALFM_C106760CA	orf19.6234	CaO19.6234		Putative U2 snRNP component; mutation confers hypersensitivity to 5-fluorocytosine (5-FC), 5-fluorouracil (5-FU), and tubercidin (7-deazaadenosine); Hap43-induced, Spider biofilm induced	IPI3	27.8733	-1.06373	0.519053	0.0147303	0.0316279
orf19.6233	CaO19.6233	C1_06770W_A	CAALFM_C106770WA	orf19.6233	CaO19.6233		Has domain(s) with predicted oxidoreductase activity and role in metabolic process, oxidation-reduction process	PBR1	84.9256	-1.08915	0.318272	0.000243763	0.000789542
NPR1	NPR1	C1_06780W_A	CAALFM_C106780WA	orf19.6232	CaO19.6232	NPR1	Predicted serine/threonine protein kinase, involved in regulation of ammonium transport; induced in core stress response; Hap43p-repressed gene	NPR1	530.566	0.0227166	0.272239	0.927611	0.949644
MRPL19	MRPL19	C1_06790C_A	CAALFM_C106790CA	orf19.6231	CaO19.6231	MRPL19	Putative ribosomal protein; induced upon adherence to polystyrene; Spider biofilm repressed	MRPL19	172.771	-2.73118	0.303243	9.73487e-21	1.87869e-19
orf19.6230	CaO19.6230	C1_06800W_A	CAALFM_C106800WA	orf19.6230	CaO19.6230		Ortholog(s) have GDP binding, RNA NAD-cap (NAD-forming) hydrolase activity, RNA pyrophosphohydrolase activity, enzyme regulator activity, phosphodiesterase decapping endonuclease activity	RAI1	46.3538	-1.81357	0.515278	4.8903e-05	0.000178822
CAT1	CAT1	C1_06810W_A	CAALFM_C106810WA	orf19.6229	CaO19.6229	CAT1	Catalase; resistance to oxidative stress, neutrophils, peroxide; role in virulence; regulated by iron, ciclopirox, fluconazole, carbon source, pH, Rim101, Ssn6, Hog1, Hap43, Sfu1, Sef1, farnesol, core stress response; Spider biofilm induced	CTA1	2854.29	0.568294	0.243399	0.0136787	0.0296754
orf19.6227	CaO19.6227	C1_06820W_A	CAALFM_C106820WA	orf19.6227	CaO19.6227		Ortholog of C. dubliniensis CD36 : Cd36_06390, C. parapsilosis CDC317 : CPAR2_209040, C. auris B8441 : B9J08_003388 and Candida tenuis NRRL Y-1498 : CANTEDRAFT_114052		42.6833	0.114306	0.37515	0.731344	0.797395
orf19.6225.1	CaO19.6225.1	C1_06840C_A	CAALFM_C106840CA	orf19.6225.1	CaO19.6225.1		Ortholog(s) have role in mitochondrial cytochrome c oxidase assembly and extrinsic component of matrix side of mitochondrial inner membrane, mitochondrial matrix localization	PET117	202.132	0.258921	0.186453	0.133249	0.207579
PCL7	PCL7	C1_06850W_A	CAALFM_C106850WA	orf19.6225	CaO19.6225	PCL7	Putative cyclin-like protein; possible Pho85 cyclin; hyphal repressed; induced by Mnl1 under weak acid stress	PCL6	575.892	0.266893	0.221649	0.191039	0.279553
orf19.6224	CaO19.6224	C1_06860W_A	CAALFM_C106860WA	orf19.6224	CaO19.6224		RTA domain protein; predicted role in response to stress; Spider biofilm induced		3.75001	0.485219	0.813108	0.367024	0.471638
orf19.6222.1	CaO19.6222.1	C1_06870C_A	CAALFM_C106870CA	orf19.6222.1	CaO19.6222.1		Ortholog of C. parapsilosis CDC317 : CPAR2_208910, Candida tenuis NRRL Y-1498 : CANTEDRAFT_114047, Debaryomyces hansenii CBS767 : DEHA2D14388g and Pichia stipitis Pignal : PICST_37629		8.2237	-0.3455	0.690848	0.49403	0.591245
SPO22	SPO22	C1_06880C_A	CAALFM_C106880CA	orf19.6222	CaO19.6222	SPO22	Ortholog(s) have role in positive regulation of protein sumoylation, regulation of synaptonemal complex assembly and condensed nuclear chromosome localization	SPO22	9.39936	1.12398	0.996882	0.0612615	0.108301
orf19.6220.4	CaO19.6220.4	C1_06890C_A	CAALFM_C106890CA	orf19.6220.4	CaO19.6220.4		Ribosomal 60S subunit protein; Spider biofilm repressed	RPL34B	604.493	0.426201	0.215687	0.0360152	0.0680814
MMD1	MMD1	C1_06900C_A	CAALFM_C106900CA	orf19.6220.3	CaO19.6220.3	MMD1	Mitochondrial protein; possibly required for transamination of isoleucine; macrophage-downregulated protein abundance; rat catheter and Spider biofilm repressed	MMF1	709.778	-0.50521	0.301415	0.0674658	0.117375
orf19.6220	CaO19.6220	C1_06910C_A	CAALFM_C106910CA	orf19.6220	CaO19.6220		Ortholog(s) have role in positive regulation of transcription elongation from RNA polymerase II promoter and CCR4-NOT core complex localization	CAF130	518.026	-0.177791	0.159143	0.222723	0.314871
orf19.6219	CaO19.6219	C1_06920C_A	CAALFM_C106920CA	orf19.6219	CaO19.6219		Ortholog of C. dubliniensis CD36 : Cd36_06470, C. parapsilosis CDC317 : CPAR2_208960, Candida tenuis NRRL Y-1498 : CANTEDRAFT_114040 and Pichia stipitis Pignal : PICST_51125		19.2424	-0.69532	0.536824	0.114497	0.182231
PGA63	PGA63	C1_06930W_A	CAALFM_C106930WA	orf19.6217	CaO19.6217	PGA63	Component COPII vesicle coat; required for vesicle formation in ER to Golgi transport; predicted GPI-anchor; flow model and Spider biofilm repressed	SEC31	432.418	-3.03936	0.258991	2.83366e-33	1.18958e-31
ATC1	ATC1	C1_06940C_A	CAALFM_C106940CA	orf19.6214	CaO19.6214	ATC1	Cell wall acid trehalase; catalyzes hydrolysis of the disaccharide trehalose; similar to S. cerevisiae vacuolar acid trehalase (Ath1p); Hap43p-repressed gene	ATH1	486.541	-0.0566954	0.191843	0.74983	0.811866
SUI2	SUI2	C1_06960W_A	CAALFM_C106960WA	orf19.6213	CaO19.6213	SUI2	Translation initiation factor eIF2, alpha chain; genes encoding ribosomal subunits, translation factors, and tRNA synthetases are downregulated upon phagocytosis by murine macrophage; stationary phase enriched protein	SUI2	87.9132	-2.65001	0.417249	9.4765e-12	8.61682e-11
orf19.6211	CaO19.6211	C1_06970C_A	CAALFM_C106970CA	orf19.6211	CaO19.6211		Protein of unknown function; protein newly produced during adaptation to the serum		590.502	0.759607	0.248528	0.00138581	0.00383365
orf19.6209	CaO19.6209	C1_06980C_A	CAALFM_C106980CA	orf19.6209	CaO19.6209		Predicted membrane transporter; monocarboxylate porter (MCP) family, major facilitator superfamily (MFS); possibly essential, disruptants not obtained by UAU1 method; rat catheter and Spider biofilm induced	MCH2	75.3747	1.57906	0.420961	2.95904e-05	0.000112929
MEF2	MEF2	C1_07000W_A	CAALFM_C107000WA	orf19.6208	CaO19.6208	MEF2	Putative mitochondrial translation elongation factor; caspofungin induced	MEF2	251.878	-0.654589	0.188858	0.000377062	0.00117197
orf19.6205	CaO19.6205	C1_07010W_A	CAALFM_C107010WA	orf19.6205	CaO19.6205		Ortholog of C. dubliniensis CD36 : Cd36_06550, C. parapsilosis CDC317 : CPAR2_209030, C. auris B8441 : B9J08_005439 and Candida tenuis NRRL Y-1498 : CANTEDRAFT_111035		3.71973	0.425584	0.848438	0.429989	0.532442
PUT3	PUT3	C1_07020C_A	CAALFM_C107020CA	orf19.6203	CaO19.6203	PUT3	Zn(II)2Cys6 transcription factor; has similarity to S. cerevisiae Put3, a transcription factor involved in the regulation of proline utilization genes	PUT3	416.325	0.157109	0.239798	0.476037	0.574854
RBT4	RBT4	C1_07030C_A	CAALFM_C107030CA	orf19.6202	CaO19.6202	RBT4	Pry family protein; required for virulence in mouse systemic/rabbit corneal infections; not filamentation; mRNA binds She3, is localized to hyphal tips; Hap43-induced; in both yeast and hyphal culture supernatants; Spider biofilm induced		22.0042	0.952511	0.561334	0.0375619	0.0705103
orf19.6200	CaO19.6200	C1_07040C_A	CAALFM_C107040CA	orf19.6200	CaO19.6200		Pry family pathogenesis-related protein; oral infection upregulated gene; mutant has reduced capacity to damage oral epithelial cells		18.5801	0.720354	0.54959	0.107784	0.173253
orf19.6199	CaO19.6199	C1_07050C_A	CAALFM_C107050CA	orf19.6199	CaO19.6199		Ortholog(s) have 5'-3' DNA helicase activity and DNA helicase A complex, nuclear replisome localization	HCS1	143.309	-0.173462	0.264726	0.474253	0.57334
orf19.6198.1	CaO19.6198.1	C1_07060C_A	CAALFM_C107060CA	orf19.6198.1	CaO19.6198.1		Ortholog of S. cerevisiae : YIL156W-B, C. glabrata CBS138 : CAGL0H06732g, C. dubliniensis CD36 : Cd36_06600, C. parapsilosis CDC317 : CPAR2_208850 and C. auris B8441 : B9J08_005435	YIL156W-B	115.375	-0.468374	0.336436	0.122546	0.193188
DHH1	DHH1	C1_07070C_A	CAALFM_C107070CA	orf19.6197	CaO19.6197	DHH1	Putative RNA helicase	DHH1	259.322	-0.96944	0.213057	2.63318e-06	1.18383e-05
RTT102	RTT102	C1_07080W_A	CAALFM_C107080WA	orf19.6196	CaO19.6196	RTT102	Component of the SWI/SNF and RSC chromatin remodeling complexes; suggested role in chromosome maintenance; Spider biofilm induced	RTT102	46.4549	-1.62368	0.458305	6.13632e-05	0.000220641
orf19.6195	CaO19.6195	C1_07090C_A	CAALFM_C107090CA	orf19.6195	CaO19.6195		Ortholog(s) have 3'-5'-exoribonuclease activity	RNH70	178.502	0.0562197	0.223942	0.786172	0.842048
orf19.6194	CaO19.6194	C1_07100C_A	CAALFM_C107100CA	orf19.6194	CaO19.6194		Ortholog of C. dubliniensis CD36 : Cd36_06640, C. parapsilosis CDC317 : CPAR2_208220, C. auris B8441 : B9J08_002282 and Candida tenuis NRRL Y-1498 : CANTEDRAFT_136902		34.2075	-0.355649	0.379053	0.288632	0.39046
TAF145	TAF145	C1_07110W_A	CAALFM_C107110WA	orf19.6193	CaO19.6193	TAF145	Protein similar to S. cerevisiae Taf145p, a component of RNA polymerase II transcription factor TFIID; flucytosine repressed; likely to be essential for growth, based on an insertional mutagenesis strategy	TAF1	1381.46	0.441892	0.206172	0.0239336	0.0479339
GAP4	GAP4	C1_07120W_A	CAALFM_C107120WA	orf19.4456	CaO19.4456	GAP4	High-affinity S-adenosylmethionine permease; required for SAM-induced morphogenesis; hyphal induced; regulated by Hap43, Gcn2 and Gcn4; colony morphology-related gene regulation by Ssnp		779.941	-2.86733	0.297426	2.15442e-23	5.2166e-22
orf19.4455	CaO19.4455	C1_07130C_A	CAALFM_C107130CA	orf19.4455	CaO19.4455		Protein of unknown function; Spider biofilm induced		169.753	0.573739	0.281654	0.0285337	0.0557481
RIA1	RIA1	C1_07140C_A	CAALFM_C107140CA	orf19.4451	CaO19.4451	RIA1	Putative translation elongation factor; genes encoding ribosomal subunits, translation factors, and tRNA synthetases are downregulated upon phagocytosis by murine macrophage	RIA1	856.836	0.0993515	0.149052	0.466918	0.567198
orf19.4450.2	CaO19.4450.2	C1_07150W_A	CAALFM_C107150WA	orf19.4450.2	CaO19.4450.2		Ortholog of C. dubliniensis CD36 : Cd36_06690, C. auris B8441 : B9J08_002288, Debaryomyces hansenii CBS767 : DEHA2F26620g and Pichia stipitis Pignal : PICST_62738		7.64288	0.467304	0.718017	0.365065	0.46968
orf19.4450.1	CaO19.4450.1	C1_07160C_A	CAALFM_C107160CA	orf19.4450.1	CaO19.4450.1		Protein conserved among the CTG-clade; 2 adjacent upstream SRE-1 elements; highly up-regulated in cecum-grown cells in a Cph2-dependent manner; Hap43-repressed; rat catheter, Spider and flow model biofilm induced		527.948	1.08153	0.317676	0.000263087	0.000845357
ZCF23	ZCF23	C1_07170C_A	CAALFM_C107170CA	orf19.4450	CaO19.4450	ZCF23	Predicted Zn(II)2Cys6 transcription factor; ortholog of S. cerevisiae Gsm1; flow model biofilm induced	GSM1	117.749	1.52415	0.25409	3.71426e-10	2.8085e-09
CCS1	CCS1	C1_07180W_A	CAALFM_C107180WA	orf19.4449	CaO19.4449	CCS1	Copper chaperone involved in activation and protection of superoxide dismutase Sod1p	CCS1	783.658	0.223714	0.192246	0.206226	0.296949
SOG2	SOG2	C1_07190W_A	CAALFM_C107190WA	orf19.4448	CaO19.4448	SOG2	Leucine-rich-repeat domain protein of RAM cell wall integrity signaling network; role in cell separation, azole sensitivity; required for hyphal growth; lacks orthologs in higher eukaryotes	SOG2	276.25	-0.707345	0.317923	0.0159153	0.0337688
YMC1	YMC1	C1_07200W_A	CAALFM_C107200WA	orf19.4447	CaO19.4447	YMC1	Putative inner mitochondrial membrane transporter; flucytosine induced; Spider biofilm repressed	YMC1	21.0717	-1.56012	0.693704	0.00382219	0.00951867
orf19.4446	CaO19.4446	C1_07210C_A	CAALFM_C107210CA	orf19.4446	CaO19.4446		Protein similar to ammomium permeases that is probably inactive, as a mep2 mep3 double homozygous null mutation abolishes cellular ammomium permease activity; fungal-specific (no human or murine homolog)		300.602	0.68366	0.206686	0.000645412	0.00190965
orf19.4445	CaO19.4445	C1_07220W_A	CAALFM_C107220WA	orf19.4445	CaO19.4445		Protein of unknown function; Plc1p-regulated; expression induced early upon infection of reconstituted human epithelium (RHE), while expression of the C. dubliniensis ortholog is not; mutant is viable; Spider biofilm induced		1513.24	0.17026	0.197023	0.347414	0.45219
PHO15	PHO15	C1_07230W_A	CAALFM_C107230WA	orf19.4444	CaO19.4444	PHO15	HAD-family 2-phosphoglycolate phosphatase, likely involved in a metabolic repair system, not in protein dephosphorylation; involved in regulation of white-opaque switch; hyphal repressed; induced in core stress response	PHO13	63.1184	-0.243329	0.402459	0.490082	0.587825
YPD1	YPD1	C1_07240W_A	CAALFM_C107240WA	orf19.4443	CaO19.4443	YPD1	Phosphohistidine intermediate protein in a phosphorelay signal transduction pathway; residue His69 is the phosphoacceptor histidine; predicted to be soluble and cytosolic; functional homolog of S. cerevisiae Ypd1p	YPD1	79.2803	0.000295047	0.299967	0.999139	0.999603
ALG9	ALG9	C1_07250C_A	CAALFM_C107250CA	orf19.4442	CaO19.4442	ALG9	Putative mannosyltransferase; similar to S. cerevisiae Alg9p; has HKEXRF motif	ALG9	223.338	-0.339437	0.23341	0.115817	0.184061
orf19.4441	CaO19.4441	C1_07260C_A	CAALFM_C107260CA	orf19.4441	CaO19.4441		Ortholog(s) have DNA replication origin binding, double-stranded DNA binding, single-stranded DNA binding activity	MCM10	132.629	1.98466	0.393706	4.24064e-08	2.47211e-07
SEC34	SEC34	C1_07270W_A	CAALFM_C107270WA	orf19.4440	CaO19.4440	SEC34	Ortholog(s) have cargo adaptor activity	COG3	317.383	0.540895	0.190677	0.00340771	0.0086159
orf19.4439.1	CaO19.4439.1	C1_07280C_A	CAALFM_C107280CA	orf19.4439.1	CaO19.4439.1		Ortholog(s) have role in nucleotide-excision repair, phosphorylation of RNA polymerase II C-terminal domain, transcription by RNA polymerase II, transcription initiation from RNA polymerase II promoter	TFB5	32.8654	0.63427	0.385073	0.0639166	0.112169
RME1	RME1	C1_07330W_A	CAALFM_C107330WA	orf19.4438	CaO19.4438	RME1	Zinc finger protein; controls meiosis in S. cerevisae; white-specific transcript; upregulation correlates with clinical development of fluconazole resistance; Upc2-regulated in hypoxia; flow model biofilm induced; Spider biofilm repressed	RME1	26.0818	0.67971	0.460714	0.0849626	0.141751
orf19.4437	CaO19.4437	C1_07340W_A	CAALFM_C107340WA	orf19.4437	CaO19.4437		Ortholog(s) have ATPase activity, DNA binding, nucleosome binding, rDNA binding activity	ISW1	131.497	-1.0283	0.457555	0.00969548	0.0218022
GPX3	GPX3	C1_07350C_A	CAALFM_C107350CA	orf19.4436	CaO19.4436	GPX3	Putative glutathione peroxidase involved in Cap1p-dependent oxidative stress response, required for Cap1p oxidation in response to H2O2; planktonic growth-induced		220.937	1.53659	0.287799	1.70416e-08	1.0443e-07
orf19.4435	CaO19.4435	C1_07360W_A	CAALFM_C107360WA	orf19.4435	CaO19.4435		Ortholog(s) have beta-tubulin binding, kinetochore binding, microtubule binding activity and role in attachment of spindle microtubules to kinetochore, mitotic spindle assembly	STU1	141.045	0.380775	0.292361	0.153238	0.233321
CPH1	CPH1	C1_07370C_A	CAALFM_C107370CA	orf19.4433	CaO19.4433	CPH1	Transcription factor; for mating, filamentation on solid media, pheromone-stimulated biofilms; in pathway with Ess1, Czf1; required with Efg1 for host cytokine response; regulates galactose metabolism genes; rat cathether biofilm repressed	STE12	29.3253	-0.353198	0.495645	0.393911	0.497292
KSP1	KSP1	C1_07380C_A	CAALFM_C107380CA	orf19.4432	CaO19.4432	KSP1	Putative serine/threonine protein kinase; mRNA binds She3 and is localized to hyphal tips; mutation confers hypersensitivity to amphotericin B	KSP1	4081.31	1.00876	0.24336	1.55738e-05	6.18837e-05
orf19.4430	CaO19.4430	C1_07390W_A	CAALFM_C107390WA	orf19.4430	CaO19.4430		Ortholog(s) have ubiquitin binding activity and role in proteasome-mediated ubiquitin-dependent protein catabolic process	UBX5	351.138	-0.0464675	0.160215	0.753955	0.815104
orf19.4428	CaO19.4428	C1_07400C_A	CAALFM_C107400CA	orf19.4428	CaO19.4428		Ortholog of C. dubliniensis CD36 : Cd36_06910, C. parapsilosis CDC317 : CPAR2_208560, C. auris B8441 : B9J08_001617 and Candida tenuis NRRL Y-1498 : CANTEDRAFT_95854		297.362	1.62624	0.254139	2.45132e-11	2.12722e-10
SKP1	SKP1	C1_07410C_A	CAALFM_C107410CA	orf19.4427	CaO19.4427	SKP1	Putative subunit D of kinetochore protein complex CBF3; regulated by Gcn4p; repressed in response to amino acid starvation (3-aminotriazole treatment)	SKP1	1274.7	-0.411356	0.157839	0.00716378	0.0167017
PEX3	PEX3	C1_07420C_A	CAALFM_C107420CA	orf19.4426	CaO19.4426	PEX3	Putative peroxisomal protein involved in targeting proteins into peroxisomes; possibly an essential gene, disruptants not obtained by UAU1 method	PEX3	172.528	0.653125	0.215555	0.00169365	0.00459868
orf19.4423	CaO19.4423	C1_07440W_A	CAALFM_C107440WA	orf19.4423	CaO19.4423		Putative glucosyltransferase; localized to the mitochondrial membrane	YSP2	702.94	-0.594765	0.159883	0.000152337	0.000512948
GPI8	GPI8	C1_07460C_A	CAALFM_C107460CA	orf19.2799	CaO19.2799	GPI8	Metal-dependent endopeptidase, a subunit of the GPI transamidase complex that adds GPI anchors to proteins; likely to be essential for growth, based on an insertional mutagenesis strategy	GPI8	107.93	1.67524	0.311023	1.04103e-08	6.55331e-08
orf19.2798	CaO19.2798	C1_07470C_A	CAALFM_C107470CA	orf19.2798	CaO19.2798		Putative helicase; fungal-specific (no human or murine homolog)	IRC3	38.4927	0.00326684	0.35164	0.991731	0.994399
orf19.2797	CaO19.2797	C1_07480C_A	CAALFM_C107480CA	orf19.2797	CaO19.2797		Has domain(s) with predicted ATP binding, DNA binding, helicase activity, hydrolase activity, nucleic acid binding activity		7.27518	-1.09963	0.923224	0.0625676	0.110248
orf19.2796	CaO19.2796	C1_07490C_A	CAALFM_C107490CA	orf19.2796	CaO19.2796		Ortholog(s) have DNA-directed DNA polymerase activity, role in DNA replication initiation, telomere capping and alpha DNA polymerase:primase complex, nuclear envelope, nucleus localization	POL12	12.5599	0.533865	0.551646	0.232349	0.326197
LHP1	LHP1	C1_07500C_A	CAALFM_C107500CA	orf19.2795	CaO19.2795	LHP1	Ortholog(s) have RNA binding, RNA strand annealing activity, tRNA binding activity, role in tRNA 3'-trailer cleavage, tRNA 3'-trailer cleavage, endonucleolytic, tRNA folding, tRNA processing and nucleolus, nucleoplasm, nucleus localization	LHP1	40.037	-1.34371	0.587225	0.00512262	0.012339
orf19.2794	CaO19.2794	C1_07510W_A	CAALFM_C107510WA	orf19.2794	CaO19.2794		Putative non-specific single-domain racemase; regulated by Gcn4p; repressed in response to amino acid starvation (3-AT treatment); alkaline upregulated; macrophage-induced protein	YBL036C	30.3109	-1.53123	0.526095	0.000636491	0.00188671
IST2	IST2	C1_07520C_A	CAALFM_C107520CA	orf19.2792	CaO19.2792	IST2	Ortholog(s) have lipid binding activity and role in endoplasmic reticulum membrane organization, protein localization to plasma membrane, regulation of phosphatidylinositol dephosphorylation	IST2	959.506	-0.465917	0.189596	0.0105434	0.0235369
BBC1	BBC1	C1_07540C_A	CAALFM_C107540CA	orf19.2791	CaO19.2791	BBC1	Putative SH3-domain-containing protein	BBC1	376.264	-0.110924	0.27458	0.659213	0.739898
SWD2	SWD2	C1_07550W_A	CAALFM_C107550WA	orf19.2790	CaO19.2790	SWD2	Ortholog(s) have histone methyltransferase activity (H3-K4 specific) activity and role in histone H3-K4 methylation, histone H3-K79 methylation, mRNA 3'-end processing, snoRNA 3'-end processing, telomere maintenance	SWD2	98.1705	-0.180653	0.250073	0.431036	0.533228
orf19.2789	CaO19.2789	C1_07560W_A	CAALFM_C107560WA	orf19.2789	CaO19.2789		Ortholog of C. dubliniensis CD36 : Cd36_07040, C. parapsilosis CDC317 : CPAR2_208700, C. auris B8441 : B9J08_003149 and Candida tenuis NRRL Y-1498 : CANTEDRAFT_108836		184.697	0.546737	0.261578	0.0256523	0.0508251
orf19.2788	CaO19.2788	C1_07570C_A	CAALFM_C107570CA	orf19.2788	CaO19.2788		Has domain(s) with predicted RNA binding, pseudouridine synthase activity and role in pseudouridine synthesis		37.1891	-0.540522	0.422504	0.141411	0.217983
orf19.2786	CaO19.2786	C1_07590C_A	CAALFM_C107590CA	orf19.2786	CaO19.2786		Ortholog(s) have AP-2 adaptor complex, cellular bud neck localization	APL3	410.647	-0.0610325	0.161535	0.682628	0.759847
ATP7	ATP7	C1_07600W_A	CAALFM_C107600WA	orf19.2785	CaO19.2785	ATP7	Putative subunit of the F1F0-ATPase complex; colony morphology-related gene regulation by Ssn6; farnesol, macrophage-downregulated protein abundance; protein present in exponential and stationary yeast growth phases; Hap43-induced	ATP7	702.876	-0.408315	0.312487	0.149735	0.228472
orf19.2784	CaO19.2784	C1_07610C_A	CAALFM_C107610CA	orf19.2784	CaO19.2784		Ortholog of C. dubliniensis CD36 : Cd36_07090, C. auris B8441 : B9J08_003145, Candida tenuis NRRL Y-1498 : cten_CGOB_00237 and Debaryomyces hansenii CBS767 : DEHA2F25542g		2.95536	-0.119561	0.863703	0.821135	0.869326
orf19.2782	CaO19.2782	C1_07630W_A	CAALFM_C107630WA	orf19.2782	CaO19.2782		Ortholog(s) have 2 iron, 2 sulfur cluster binding, disulfide oxidoreductase activity, glutathione disulfide oxidoreductase activity	GRX5	169.73	-0.0645449	0.194508	0.720176	0.78834
orf19.2781	CaO19.2781	C1_07640C_A	CAALFM_C107640CA	orf19.2781	CaO19.2781		Protein with predicted serine/threonine kinase and tyrosine kinase domains; possibly an essential gene, disruptants not obtained by UAU1 method; Spider biofilm induced		93.0184	-0.413595	0.269952	0.0961546	0.157616
orf19.2778	CaO19.2778	C1_07660W_A	CAALFM_C107660WA	orf19.2778	CaO19.2778		Protein of unknown function; transcript is upregulated in clinical isolates from HIV+ patients with oral candidiasis	URB1	231.285	0.314447	0.223162	0.127543	0.199943
ZCF4	ZCF4	C1_07670W_A	CAALFM_C107670WA	orf19.1227	CaO19.1227	ZCF4	Putative Zn(II)2Cys6 transcription factor		5.21779	0.361278	0.735839	0.485883	0.583872
HAP2	HAP2	C1_07680W_A	CAALFM_C107680WA	orf19.1228	CaO19.1228	HAP2	CCAAT-binding transcription factor; regulates low-iron induction of FRP1; in these conditions CBF comprises Hap43 and probably Hap2 and Hap3; possibly essential, disruptants not obtained by UAU1 method; Cap1-dependent induction in low iron	HAP2	296.278	0.79353	0.224713	0.000253281	0.000817096
orf19.1229	CaO19.1229	C1_07690C_A	CAALFM_C107690CA	orf19.1229	CaO19.1229		Ortholog(s) have nuclear export signal receptor activity, role in protein export from nucleus, snRNA import into nucleus and nuclear envelope, nuclear periphery, nucleus localization	CSE1	414.279	0.18142	0.296059	0.500517	0.597129
VRG4	VRG4	C1_07700C_A	CAALFM_C107700CA	orf19.1232	CaO19.1232	VRG4	GDP-mannose transporter; essential; required for glycosylation, hyphal growth; functional homolog of S. cerevisiae Vrg4p, which imports GDP-mannose from cytoplasm to Golgi for protein and lipid mannosylation; no mammalian homolog	VRG4	14.087	-1.6892	0.873074	0.00594265	0.0141143
ADE4	ADE4	C1_07710C_A	CAALFM_C107710CA	orf19.1233	CaO19.1233	ADE4	Putative phosphoribosylpyrophosphate amidotransferase; flucytosine induced	ADE4	199.273	-1.57347	0.256665	1.50054e-10	1.1875e-09
FGR6-3	FGR6-3	C1_07770W_A	CAALFM_C107770WA	orf19.4712	CaO19.4712	FGR6-3	Protein lacking an ortholog in S. cerevisiae; member of a family encoded by FGR6-related genes in the RB2 repeat sequence; transposon mutation affects filamentous growth		3.00519	-0.65699	0.952448	0.238015	0.332706
orf19.4713	CaO19.4713	C1_07780W_A	CAALFM_C107780WA	orf19.4713	CaO19.4713		Ortholog of C. dubliniensis CD36 : Cd36_07300, C. parapsilosis CDC317 : CPAR2_208300, C. auris B8441 : B9J08_001596 and Candida tenuis NRRL Y-1498 : CANTEDRAFT_95879		347.197	-0.627988	0.169552	0.000157428	0.000528986
orf19.5049	CaO19.5049	C1_07790C_A	CAALFM_C107790CA	orf19.5049	CaO19.5049		Putative U3-containing 90S preribosome processome complex subunit; Hap43-induced gene; rat catheter and Spider biofilm induced; F-12/CO2 early biofilm induced	CMS1	19.7411	0.267952	0.506387	0.524093	0.61886
MTO1	MTO1	C1_07800W_A	CAALFM_C107800WA	orf19.5050	CaO19.5050	MTO1	Putative mitochondrial protein; rat catheter biofilm induced	MTO1	83.503	0.846812	0.302713	0.00279176	0.00718215
orf19.5051	CaO19.5051	C1_07810C_A	CAALFM_C107810CA	orf19.5051	CaO19.5051		Has domain(s) with predicted protein heterodimerization activity		164.329	1.3884	0.213381	1.82959e-11	1.60929e-10
orf19.5052	CaO19.5052	C1_07820W_A	CAALFM_C107820WA	orf19.5052	CaO19.5052		Ortholog of S. cerevisiae : YFR045W, C. glabrata CBS138 : CAGL0C02013g, C. dubliniensis CD36 : Cd36_07340, C. parapsilosis CDC317 : CPAR2_208340 and C. auris B8441 : B9J08_001600	YFR045W	47.2894	0.38126	0.380601	0.257043	0.354249
ECO1	ECO1	C1_07830C_A	CAALFM_C107830CA	orf19.5053	CaO19.5053	ECO1	Putative acetyltransferase	ECO1	89.6194	1.57453	0.277352	2.34266e-09	1.62503e-08
orf19.5054	CaO19.5054	C1_07840W_A	CAALFM_C107840WA	orf19.5054	CaO19.5054		Putative quinolinate phosphoribosyl transferase, involved in NAD biosynthesis; Hap43p-repressed gene	BNA6	391.09	0.761321	0.218604	0.000315583	0.000998161
orf19.5056	CaO19.5056	C1_07850C_A	CAALFM_C107850CA	orf19.5056	CaO19.5056		Ortholog(s) have enzyme regulator activity, ubiquitin protein ligase activity and role in anaphase-promoting complex-dependent catabolic process, chromatin assembly, positive regulation of ubiquitin protein ligase activity	DOC1	21.2549	0.530255	0.545602	0.232068	0.325873
orf19.5057	CaO19.5057	C1_07860W_A	CAALFM_C107860WA	orf19.5057	CaO19.5057		Ortholog of C. dubliniensis CD36 : Cd36_07380 and Candida albicans WO-1 : CAWG_00634		3.03974	0.352801	0.838457	0.50985	0.605804
SMI1	SMI1	C1_07870C_A	CAALFM_C107870CA	orf19.5058	CaO19.5058	SMI1	Cell wall biosynthesis protein; Hap43, caspofungin-repressed; Cyr1-induced in hyphal cells; reduced biofilm cell wall glucan in mutant; possibly essential (UAU1 method); flow model biofilm induced	SMI1	6003.39	1.48168	0.128641	2.15201e-31	8.18398e-30
GCS1	GCS1	C1_07880C_A	CAALFM_C107880CA	orf19.5059	CaO19.5059	GCS1	Gamma-glutamylcysteine synthetase; glutathione synthesis, required for virulence;induced in low iron, H2O2, Cd, or presence of human neutrophils; possibly adherence-induced; Spider and F-12/CO2 biofilm induced	GSH1	321.22	0.29975	0.295143	0.263749	0.361895
ADE5,7	ADE5,7	C1_07890C_A	CAALFM_C107890CA	orf19.5061	CaO19.5061	ADE5,7	Phosphoribosylamine-glycine ligase and phosphoribosylformylglycinamidine cyclo-ligase; interacts with Vps34p; required for hyphal growth and virulence; flucytosine induced; not induced in GCN response, in contrast to S. cerevisiae ortholog	ADE5,7	468.61	-3.24915	0.250228	3.86198e-40	2.20953e-38
COI1	COI1	C1_07900W_A	CAALFM_C107900WA	orf19.5063	CaO19.5063	COI1	Secreted protein; ciclopirox olamine induced; regulated by Ssn6; induced by nitric oxide independent of Yhb1; Hap43-induced; Spider biofilm repressed		85.3627	-0.377938	0.304715	0.172066	0.25721
MRPL3	MRPL3	C1_07910C_A	CAALFM_C107910CA	orf19.5064	CaO19.5064	MRPL3	Ribosomal protein of the large subunit, mitochondrial; repressed in core stress response; protein present in exponential and stationary growth phase yeast cultures	MRPL3	179.919	-1.74037	0.250701	5.06344e-13	5.30553e-12
orf19.5064.1	CaO19.5064.1	C1_07920W_A	CAALFM_C107920WA	orf19.5064.1	CaO19.5064.1		Ortholog of C. dubliniensis CD36 : Cd36_07450, C. parapsilosis CDC317 : CPAR2_208450, Candida tenuis NRRL Y-1498 : CANTEDRAFT_116488 and Debaryomyces hansenii CBS767 : DEHA2F26114g		150.746	0.287653	0.298845	0.288997	0.390708
ERD1	ERD1	C1_07930C_A	CAALFM_C107930CA	orf19.5065	CaO19.5065	ERD1	Putative membrane protein required for the retention of lumenal endoplasmic reticulum proteins; rat catheter biofilm induced	ERD1	51.5443	-2.41305	0.53002	2.69691e-07	1.39932e-06
orf19.5066	CaO19.5066	C1_07950C_A	CAALFM_C107950CA	orf19.5066	CaO19.5066		Putative pre-60S pre-ribosomal particle subunit; essential gene; S. cerevisiae ortholog RRP17 is essential; Hap43p-induced; rat catheter biofilm induced	RRP17	13.527	-1.11435	0.67809	0.0315842	0.0609342
orf19.5067	CaO19.5067	C1_07960W_A	CAALFM_C107960WA	orf19.5067	CaO19.5067		Predicted nuclear exosome-associated nucleic acid binding protein; rat catheter and Spider biofilm induced	LRP1	9.75373	0.824406	0.652491	0.0991072	0.161462
IRE1	IRE1	C1_07970C_A	CAALFM_C107970CA	orf19.5068	CaO19.5068	IRE1	Putative protein kinase; role in cell wall regulation; mutant is hypersensitive to caspofungin; Spider biofilm induced	IRE1	1445.99	0.974695	0.16397	1.36744e-09	9.66176e-09
orf19.5069	CaO19.5069	C1_07980C_A	CAALFM_C107980CA	orf19.5069	CaO19.5069		Ortholog of S. cerevisiae Sae3; meiosis specific protein involved in DMC1-dependent meiotic recombination in S. cerevisiae; Spider biofilm induced	SAE3	554.437	4.88078	0.181823	1.3974e-161	1.2906e-158
orf19.5070	CaO19.5070	C1_07990C_A	CAALFM_C107990CA	orf19.5070	CaO19.5070		Similar to cell-wall mannoproteins; induced in low iron; induced in cyr1 homozygous null; regulated by osmotic and oxidative stress via Hog1; Spider biofilm induced		153.986	1.47891	0.314295	5.10742e-07	2.5478e-06
NRP1	NRP1	C1_08000W_A	CAALFM_C108000WA	orf19.5071	CaO19.5071	NRP1	Ortholog(s) have cytoplasmic stress granule localization	NRP1	35.8543	-0.450278	0.520319	0.294007	0.396238
DPM1	DPM1	C1_08010W_A	CAALFM_C108010WA	orf19.5073	CaO19.5073	DPM1	Dolichol-phosphate mannose synthase catalytic subunit; filament induced; Tup1-regulated; flow model and rat catheter biofilm repressed	DPM1	210.794	-3.3184	0.365075	2.14186e-21	4.382e-20
UBA2	UBA2	C1_08020W_A	CAALFM_C108020WA	orf19.5074	CaO19.5074	UBA2	Ortholog(s) have SUMO activating enzyme activity, role in protein sumoylation and SUMO activating enzyme complex, nucleus localization	UBA2	168.527	-0.98004	0.281674	0.000235886	0.000765949
PFY1	PFY1	C1_08030W_A	CAALFM_C108030WA	orf19.5076	CaO19.5076	PFY1	Profilin; functional homolog of S. cerevisiae Pfy1; hyphae, macrophage/pseudohyphal-induced; regulated by Nrg1, Tup1; gene lacks intron (unlike S. cerevisiae PFY1); complements growth of S. cerevisiae srv2 mutant; nonessential	PFY1	614.195	-0.964461	0.211246	2.466e-06	1.11379e-05
orf19.5076.1	CaO19.5076.1	C1_08040W_A	CAALFM_C108040WA	orf19.5076.1	CaO19.5076.1		Ortholog of C. parapsilosis CDC317 : CPAR2_804320, Candida tenuis NRRL Y-1498 : CANTEDRAFT_114112, Debaryomyces hansenii CBS767 : DEHA2G14938g and Candida guilliermondii ATCC 6260 : PGUG_02885		16.5415	0.413126	0.617715	0.387618	0.491555
NUO4	NUO4	C1_08050W_A	CAALFM_C108050WA	orf19.5077	CaO19.5077	NUO4	Subunit of mitochondrial respiratory chain complex I; Hap43-repressed gene; repressed by nitric oxide		699.392	1.03817	0.220933	1.15256e-06	5.45485e-06
OFR1	OFR1	C1_08060W_A	CAALFM_C108060WA	orf19.5078	CaO19.5078	OFR1	Protein involved in regulation of white-opaque switching; Hap43-repressed gene; rat catheter biofilm repressed		584.524	-1.67014	0.253504	6.49786e-12	6.07062e-11
CDR4	CDR4	C1_08070W_A	CAALFM_C108070WA	orf19.5079	CaO19.5079	CDR4	Putative ABC transporter superfamily; fluconazole, Sfu1, Hog1, core stress response induced; caspofungin repressed; fluconazole resistance not affected by mutation or correlated with expression; rat catheter and flow model biofilm induced		34682	1.5062	0.26331	2.04671e-09	1.42894e-08
orf19.5079.1	CaO19.5079.1	C1_08080C_A	CAALFM_C108080CA	orf19.5079.1	CaO19.5079.1		Ortholog of C. dubliniensis CD36 : Cd36_07590, C. parapsilosis CDC317 : CPAR2_206680, C. auris B8441 : B9J08_004229 and Candida tenuis NRRL Y-1498 : CANTEDRAFT_104385		858.485	0.113369	0.188613	0.514578	0.610524
FUN12	FUN12	C1_08090C_A	CAALFM_C108090CA	orf19.5081	CaO19.5081	FUN12	Functional homolog of S. cerevisiae Fun12 translation initiation factor eIF5B; genes encoding ribosomal subunits, translation factors, and tRNA synthetases are downregulated upon phagocytosis by murine macrophage	FUN12	298.766	-0.97186	0.185801	8.32195e-08	4.69471e-07
DRG1	DRG1	C1_08100W_A	CAALFM_C108100WA	orf19.5083	CaO19.5083	DRG1	Member of the DRG family of GTP-binding proteins; involved in regulation of invasive filamentous growth	RBG1	114.061	-1.91058	0.334837	1.18327e-09	8.40643e-09
orf19.5085	CaO19.5085	C1_08110W_A	CAALFM_C108110WA	orf19.5085	CaO19.5085		Ortholog(s) have nuclear import signal receptor activity, nuclear localization sequence binding activity	PSE1	290.354	-1.84708	0.241017	2.03788e-15	2.70532e-14
BUD6	BUD6	C1_08120W_A	CAALFM_C108120WA	orf19.5087	CaO19.5087	BUD6	Protein required for Spitzenkorper formation in hyphal cells (wild-type localization of Mlc1p to the Spitzenkorper); localizes to polarisome	BUD6	691.16	0.911187	0.174476	9.53067e-08	5.34859e-07
TERT	TERT	C1_08130C_A	CAALFM_C108130CA	orf19.5089	CaO19.5089	TERT	Telomerase reverse transcriptase; catalytic protein subunit of telomere synthesis; essential for telomerase activity; has telomerase-specific motif T and other conserved reverse transcriptase motifs	EST2	182.625	1.12059	0.265526	9.30034e-06	3.85428e-05
orf19.5090	CaO19.5090	C1_08140W_A	CAALFM_C108140WA	orf19.5090	CaO19.5090		Ortholog(s) have tRNA-specific adenosine deaminase activity, tRNA-specific adenosine-34 deaminase activity, role in tRNA modification, tRNA wobble adenosine to inosine editing and tRNA-specific adenosine-34 deaminase complex localization	TAD3	47.8364	1.14509	0.323492	0.000143616	0.000485079
SFH1	SFH1	C1_08160W_A	CAALFM_C108160WA	orf19.5093	CaO19.5093	SFH1	Component of the RSC chromatin remodeling complex	SFH1	381.351	0.448424	0.197515	0.0173601	0.0364392
BUL1	BUL1	C1_08170C_A	CAALFM_C108170CA	orf19.5094	CaO19.5094	BUL1	Protein similar but not orthologous to S. cerevisiae Bul1; a protein involved in selection of substrates for ubiquitination; mutants are viable; macrophage/pseudohyphal-induced; rat catheter biofilm induced		211.819	2.52377	0.240983	6.72671e-27	2.01334e-25
orf19.5095	CaO19.5095	C1_08180C_A	CAALFM_C108180CA	orf19.5095	CaO19.5095		Putative oxysterol-binding protein; caspofungin induced; possibly an essential gene, disruptants not obtained by UAU1 method	OSH2	2336.92	-0.255619	0.236488	0.239302	0.334071
CAT8	CAT8	C1_08190C_A	CAALFM_C108190CA	orf19.5097	CaO19.5097	CAT8	Zn(II)2Cys6 transcription factor; similar to S. cerevisiae Cat8 but mutant phenotype suggests different target genes; mutant displays increased filamentous/invasive growth; flucytosine repressed; rat catheter biofilm induced	CAT8	27.3197	0.777649	0.462567	0.0501991	0.0908559
NTG1	NTG1	C1_08200W_A	CAALFM_C108200WA	orf19.5098	CaO19.5098	NTG1	Protein with strong similarity to both S. cerevisiae Ntg1 and Ntg2 DNA repair glycosylases; transcript induced by iron; Hap43-repressed gene; Spider biofilm induced	NTG2	81.4416	0.257446	0.288514	0.326822	0.431469
MLT1	MLT1	C1_08210C_A	CAALFM_C108210CA	orf19.5100	CaO19.5100	MLT1	Vacuolar membrane transporter; MRP subfamily of ABC family; may transport organic anions conjugated to glutathione, glucuronate, or sulfate; needed for virulence in mouse peritonitis; Spider biofilm induced; flow model biofilm repressed		489.41	-2.01255	0.292314	5.27328e-13	5.51647e-12
CCR4	CCR4	C1_08220W_A	CAALFM_C108220WA	orf19.5101	CaO19.5101	CCR4	Component of the Ccr4-Pop2 mRNA deadenylase; transposon mutation affects filamentous growth	CCR4	565.529	0.0971805	0.139009	0.443813	0.545278
PLB5	PLB5	C1_08230C_A	CAALFM_C108230CA	orf19.5102	CaO19.5102	PLB5	Putative GPI-linked phospholipase B, fungal-specific (no mammalian homolog); null mutation eliminates cell-associated phospholipase A2 activity and attenuates virulence; fluconazole-repressed; flow model biofilm repressed		400.253	0.64751	0.235918	0.00410776	0.0101477
orf19.5103	CaO19.5103	C1_08240C_A	CAALFM_C108240CA	orf19.5103	CaO19.5103		Protein with a predicted phosphoglycerate mutase family domain; Hap43-repressed; clade-associated gene expression; induced by hypoxia		55.7755	-0.259228	0.323533	0.374209	0.478763
LTP1	LTP1	C1_08260C_A	CAALFM_C108260CA	orf19.5104	CaO19.5104	LTP1	Putative protein phosphatase of the PTP family (tyrosine-specific), similar to S. cerevisiae Ltp1p	LTP1	173.554	-1.19338	0.255212	9.87036e-07	4.72681e-06
MED15	MED15	C1_08270C_A	CAALFM_C108270CA	orf19.5105	CaO19.5105	MED15	RNA polymerase II mediator complex subunit; possibly an essential gene, disruptants not obtained by UAU1 method	GAL11	264.19	0.0776374	0.194143	0.665646	0.744533
DIP2	DIP2	C1_08290C_A	CAALFM_C108290CA	orf19.5106	CaO19.5106	DIP2	Putative small ribonucleoprotein complex; Tn mutation affects filamentous growth; physically interacts with TAP-tagged Nop1; heterozygous null mutant exhibits resistance to parnafungin; Hap43-induced gene; Spider biofilm induced	DIP2	80.8033	-1.52698	0.492184	0.000345104	0.00108096
NOT5	NOT5	C1_08300W_A	CAALFM_C108300WA	orf19.5107	CaO19.5107	NOT5	Protein with similarity to S. cerevisiae Not5p, a member of the transcription regulatory CCR4-NOT complex; required for hyphal growth; antigenic during human oral infection; greater expression in yeast-form cells than hyphae	NOT5	316.611	-0.0891899	0.156971	0.536713	0.631227
OPY2	OPY2	C1_08310W_A	CAALFM_C108310WA	orf19.5110	CaO19.5110	OPY2	Predicted transmembrane protein; role in cell wall biogenesis; required for Cek1 phosphorylation; Spider biofilm induced	OPY2	141.251	-0.691051	0.246632	0.00331649	0.0084248
TKL1	TKL1	C1_08320W_A	CAALFM_C108320WA	orf19.5112	CaO19.5112	TKL1	Putative transketolase; localizes to surface of yeast cells, not hyphae; soluble protein in hyphae; transcript regulated by Nrg1, Mig1, and Tup1; antigenic in human or murine infection; possibly essential (by UAU1 method)	TKL1	2523.59	-3.13335	0.154043	1.78006e-93	4.79505e-91
ADH2	ADH2	C1_08330C_A	CAALFM_C108330CA	orf19.5113	CaO19.5113	ADH2	Alcohol dehydrogenase; soluble in hyphae; expression regulated by white-opaque switching; regulated by Ssn6; indued by Mnl1 in weak acid stress; protein enriched in stationary phase yeast cultures; Spider biofilm induced	ADH1	996.943	-0.492827	0.288741	0.0637358	0.11194
orf19.5114	CaO19.5114	C1_08340C_A	CAALFM_C108340CA	orf19.5114	CaO19.5114		Sorting nexin; role in maintaining late-Golgi resident enzymes in their proper location by recycling molecules from the prevacuolar compartment; Spider biofilm induced	SNX3	57.2843	-0.123971	0.30166	0.651461	0.733489
orf19.5114.1	CaO19.5114.1	C1_08350C_A	CAALFM_C108350CA	orf19.5114.1	CaO19.5114.1		Ortholog of C. dubliniensis CD36 : Cd36_02630, C. parapsilosis CDC317 : CPAR2_206910, Candida tenuis NRRL Y-1498 : cten_CGOB_00051 and Pichia stipitis Pignal : psti_CGOB_00173		4955.17	1.38175	0.190762	1.05597e-13	1.1935e-12
OLE1	OLE1	C1_08360C_A	CAALFM_C108360CA	orf19.5117	CaO19.5117	OLE1	Fatty acid desaturase, essential protein involved in oleic acid synthesis; required for aerobic hyphal growth and chlamydospore formation; subject to hypoxic regulation; fluconazole-induced; caspofungin repressed; Hap43p-induced	OLE1	10748.2	0.4326	0.155511	0.00427852	0.0105334
SDS24	SDS24	C1_08370W_A	CAALFM_C108370WA	orf19.5118	CaO19.5118	SDS24	Protein similar to S. cerevisiae Sds24 involved in cell separation during budding; transcript regulated by Mig1 and Tup1; fluconazole-induced; flow model biofilm induced	SDS24	621.063	-0.130385	0.258066	0.582149	0.67147
TEF2	TEF2	C1_08380W_A	CAALFM_C108380WA	orf19.382	CaO19.382	TEF2	Translation elongation factor 1-alpha; genes encoding ribosomal subunits, translation factors, and tRNA synthetases are downregulated upon phagocytosis by murine macrophage	TEF2	545.403	-3.1233	0.475868	1.2986e-12	1.30567e-11
orf19.384	CaO19.384	C1_08390C_A	CAALFM_C108390CA	orf19.384	CaO19.384		Ortholog of S. cerevisiae : YPL247C, C. glabrata CBS138 : CAGL0H00781g, C. dubliniensis CD36 : Cd36_07900, C. parapsilosis CDC317 : CPAR2_207070 and C. auris B8441 : B9J08_003608	YPL247C	229.112	0.102228	0.319175	0.723584	0.791267
GCV2	GCV2	C1_08400C_A	CAALFM_C108400CA	orf19.385	CaO19.385	GCV2	Glycine decarboxylase P subunit; protein of glycine catabolism; repressed by Efg1; Hog1-induced; induced by Rim101 at acid pH; transcript induced in elevated CO2; stationary phase enriched protein	GCV2	742.124	-3.59454	0.225617	5.98007e-59	7.29456e-57
SAM4	SAM4	C1_08410C_A	CAALFM_C108410CA	orf19.386	CaO19.386	SAM4	Putative S-adenosylmethionine-homocysteine methyltransferase; Hap43-repressed; alkaline induced; Spider biofilm repressed	SAM4	70.6736	-2.54436	0.513054	3.16879e-08	1.88119e-07
GCR3	GCR3	C1_08420W_A	CAALFM_C108420WA	orf19.387	CaO19.387	GCR3	Functional homolog of S. cerevisiae Gcr3, which acts in regulation of glycolytic genes; no intron predicted, in contrast to intron in S. cerevisiae GCR3 gene	STO1	772.822	-1.06063	0.159546	1.28e-11	1.14141e-10
CAF16	CAF16	C1_08430W_A	CAALFM_C108430WA	orf19.388	CaO19.388	CAF16	ABC family protein, predicted not to be a transporter; Hap43, caspofungin repressed; rat catheter and Spider biofilm repressed	CAF16	487.686	0.45381	0.193026	0.0140615	0.030414
orf19.389	CaO19.389	C1_08440C_A	CAALFM_C108440CA	orf19.389	CaO19.389		Protein of unknown function; Hap43-induced gene		8.40326	0.477555	0.614367	0.317119	0.421934
CDC42	CDC42	C1_08450C_A	CAALFM_C108450CA	orf19.390	CaO19.390	CDC42	Rho-type GTPase; required for budding and maintenance of hyphal growth; GGTase I geranylgeranylated; misexpression blocks hyphal growth, causes avirulence in mouse IV infection; shows actin-dependent localization to hyphal tip	CDC42	65.1817	0.101372	0.324202	0.729483	0.795564
UPC2	UPC2	C1_08460C_A	CAALFM_C108460CA	orf19.391	CaO19.391	UPC2	Zn2-Cys6 transcript factor; regulator of ergosterol biosynthetic genes and sterol uptake; binds ERG2 promoter; induced by ergosterol depletion, by azoles, anaerobicity; macrophage/pseudohyphal-repressed; flow model biofilm induced	UPC2	69.3982	-1.93897	0.482136	5.48764e-06	2.34485e-05
orf19.392	CaO19.392	C1_08470W_A	CAALFM_C108470WA	orf19.392	CaO19.392		Ortholog(s) have role in mitochondrial respiratory chain complex III assembly and integral component of mitochondrial membrane, mitochondrion localization	CBP4	133.841	-1.48431	0.318335	6.23261e-07	3.08529e-06
APS3	APS3	C1_08480C_A	CAALFM_C108480CA	orf19.393	CaO19.393	APS3	Component of the adaptor complex AP-3, which is involved in vacuolar protein sorting	APS3	122.447	0.744819	0.234941	0.000967419	0.00276253
orf19.394	CaO19.394	C1_08490W_A	CAALFM_C108490WA	orf19.394	CaO19.394		Putative kynureninase; predicted role in NAD biosynthesis; Hap43-repressed gene; flow model biofilm induced	BNA5	256.616	-0.669713	0.180208	0.000143857	0.000485404
ENO1	ENO1	C1_08500C_A	CAALFM_C108500CA	orf19.395	CaO19.395	ENO1	Enolase, involved in glycolysis and gluconeogenesis; also has transglutaminase activity involved in assembly of cell wall polysaccharides; major cell-surface antigen; binds host plasmin/plasminogen; immunoprotective; may be essential	ENO1	11288	-2.28575	0.20954	7.6441e-29	2.49591e-27
EAF6	EAF6	C1_08510W_A	CAALFM_C108510WA	orf19.396	CaO19.396	EAF6	Subunit of the NuA4 histone acetyltransferase complex; Hap43-repressed; Spider biofilm repressed	EAF6	44.8126	-1.27202	0.449855	0.00129497	0.00361328
orf19.397	CaO19.397	C1_08520C_A	CAALFM_C108520CA	orf19.397	CaO19.397		Ortholog(s) have structural constituent of ribosome activity and mitochondrial large ribosomal subunit localization	MRPL28	14.7591	-1.1943	0.72781	0.0273684	0.0537313
orf19.398	CaO19.398	C1_08530W_A	CAALFM_C108530WA	orf19.398	CaO19.398		Ortholog of C. dubliniensis CD36 : Cd36_08040, C. parapsilosis CDC317 : CPAR2_207180, C. auris B8441 : B9J08_000292 and Candida tenuis NRRL Y-1498 : CANTEDRAFT_114140		25.6257	0.459511	0.417173	0.20584	0.296646
orf19.399	CaO19.399	C1_08540C_A	CAALFM_C108540CA	orf19.399	CaO19.399		Putative serine/threonine protein kinase; possibly an essential gene, disruptants not obtained by UAU1 method	YPK1	763.826	1.97627	0.224318	1.20923e-19	2.17157e-18
GCF1	GCF1	C1_08550C_A	CAALFM_C108550CA	orf19.400	CaO19.400	GCF1	HMG box mitochondrial protein; binds to mt DNA and the HWP1 promoter; mutant phenotype and functional complementation of an S. cerevisiae abf2 mutation suggest role in mt genome replication, maintenance; flow and Spider biofilm repressed		484.185	-0.532544	0.153905	0.0004285	0.00131416
TCP1	TCP1	C1_08560W_A	CAALFM_C108560WA	orf19.401	CaO19.401	TCP1	Chaperonin-containing T-complex subunit, induced by alpha pheromone in SpiderM medium; stationary phase enriched protein	TCP1	153.874	-2.04795	0.296472	4.30968e-13	4.5452e-12
PCL2	PCL2	C1_08570C_A	CAALFM_C108570CA	orf19.403	CaO19.403	PCL2	Cyclin homolog; reduced expression observed upon depletion of Cln3; farnesol regulated; periodic mRNA expression, peak at cell-cycle G1/S phase; Hap43-induced; rat catheter biofilm repressed	PCL2	8.69832	-1.82125	1.10228	0.00680226	0.0159451
VCX1	VCX1	C1_08580C_A	CAALFM_C108580CA	orf19.405	CaO19.405	VCX1	Putative H+/Ca2+ antiporter; Spider biofilm repressed	VCX1	176.536	0.357161	0.191269	0.0472332	0.0861147
ERG1	ERG1	C1_08590C_A	CAALFM_C108590CA	orf19.406	CaO19.406	ERG1	Squalene epoxidase, epoxidation of squalene to 2,3(S)-oxidosqualene; ergosterol biosynthesis; allylamine antifungal drug target; NADH reducing cofactor but S. cerevisiae Erg1 uses NADPH; flow model biofilm induced; Spider biofilm repressed	ERG1	453.947	-4.57957	0.338663	2.86818e-44	1.85428e-42
GCD6	GCD6	C1_08600C_A	CAALFM_C108600CA	orf19.407	CaO19.407	GCD6	Ortholog of S. cerevisiae Gcd6; catalytic epsilon subunit of the translation initiation factor eIF2B; genes encoding translation factors are repressed by phagocytosis by murine macrophages	GCD6	273.374	-1.84056	0.243867	5.05153e-15	6.44255e-14
orf19.409	CaO19.409	C1_08610C_A	CAALFM_C108610CA	orf19.409	CaO19.409		Ortholog of S. cerevisiae Aim38/Rcf2, cytochrome c oxidase subunit; plasma membrane localized; Hap43-repressed; induced in oralpharyngeal candidasis; flow model biofilm induced; Spider biofilm repressed	RCF2	4709.85	3.3204	0.167033	1.51901e-89	3.92817e-87
CTR2	CTR2	C1_08620W_A	CAALFM_C108620WA	orf19.4720	CaO19.4720	CTR2	Putative low-affinity copper transporter of the vacuolar membrane; induced by nitric oxide; clade-associated gene expression; rat catheter and flow model biofilm induced	CTR2	268.108	2.20675	0.173382	3.27801e-38	1.73707e-36
orf19.4721	CaO19.4721	C1_08630W_A	CAALFM_C108630WA	orf19.4721	CaO19.4721		Ortholog(s) have RNA binding activity, role in mRNA processing, mitochondrial translation and mitochondrion localization	MTF2	291.94	0.417682	0.207877	0.0334	0.0639796
RTG1	RTG1	C1_08640W_A	CAALFM_C108640WA	orf19.4722	CaO19.4722	RTG1	RNA polymerase II transcription factor involved in regulation of galactose catabolism genes; as result of transcriptional rewiring, performs role analogous to Gal4p in S. cerevisiae; involved in regulation of sphingolipid homeostasis	RTG1	453.082	0.887738	0.232153	7.17478e-05	0.000255988
FAD1	FAD1	C1_08650C_A	CAALFM_C108650CA	orf19.4723	CaO19.4723	FAD1	Ortholog(s) have FMN adenylyltransferase activity, role in FAD biosynthetic process and cytoplasm localization	FAD1	83.5487	-0.196418	0.270058	0.426296	0.529289
C1_08660C	C1_08660C	C1_08660C_A	CAALFM_C108660CA	orf19.4724	CaO19.4724		Ortholog(s) have RNA binding activity, role in spliceosomal complex assembly and U2-type prespliceosome localization	PRP11	74.0804	-0.708454	0.33305	0.0202164	0.0415271
SWI6	SWI6	C1_08670W_A	CAALFM_C108670WA	orf19.4725	CaO19.4725	SWI6	Putative component of the MBF and SBF transcription complexes involved in G1/S cell-cycle progression; periodic mRNA expression, peak at cell-cycle G1/S phase	SWI6	66.4528	-0.704105	0.340278	0.0233411	0.0469216
orf19.4726	CaO19.4726	C1_08680C_A	CAALFM_C108680CA	orf19.4726	CaO19.4726		Ortholog(s) have 1-phosphatidylinositol 4-kinase activator activity, calcium ion binding, enzyme activator activity	FRQ1	95.0739	0.313128	0.259681	0.188465	0.276789
orf19.4727	CaO19.4727	C1_08690W_A	CAALFM_C108690WA	orf19.4727	CaO19.4727		Ortholog(s) have role in mitochondrial respiratory chain complex II assembly, tricarboxylic acid cycle and mitochondrial matrix localization	SDH5	247.576	-0.178028	0.203922	0.342523	0.447627
orf19.4728	CaO19.4728	C1_08700W_A	CAALFM_C108700WA	orf19.4728	CaO19.4728		Ortholog(s) have role in histone deacetylation and Set3 complex localization	HOS4	1079.3	0.164375	0.150431	0.231897	0.325704
orf19.4730	CaO19.4730	C1_08710W_A	CAALFM_C108710WA	orf19.4730	CaO19.4730		Ortholog of S. cerevisiae : YNL050C, C. glabrata CBS138 : CAGL0G01276g, C. dubliniensis CD36 : Cd36_08220, C. parapsilosis CDC317 : CPAR2_804440 and C. auris B8441 : B9J08_004556	YNL050C	71.0146	1.16539	0.353832	0.00033856	0.00106355
orf19.4731	CaO19.4731	C1_08730W_A	CAALFM_C108730WA	orf19.4731	CaO19.4731		Ortholog(s) have role in cytoplasm to vacuole transport by the Cvt pathway, intra-Golgi vesicle-mediated transport and Golgi transport complex localization	COG5	92.3801	0.0349609	0.23846	0.873969	0.909271
SEC24	SEC24	C1_08740C_A	CAALFM_C108740CA	orf19.4732	CaO19.4732	SEC24	Protein with a possible role in ER to Golgi transport; induced upon yeast-hyphal switch; sumoylation target; Spider biofilm repressed	SEC24	1495.91	-1.52109	0.199719	4.89721e-15	6.26939e-14
YMC2	YMC2	C1_08750W_A	CAALFM_C108750WA	orf19.4733	CaO19.4733	YMC2	Putative mitochondrial carrier protein; Gcn4-regulated; F-12/ CO2 early biofilm induced; Spider biofilm induced		31.8751	-1.27886	0.507887	0.00313701	0.00799399
orf19.4734	CaO19.4734	C1_08760W_A	CAALFM_C108760WA	orf19.4734	CaO19.4734		Protein of unknown function; Hap43-repressed		38.3631	-0.153107	0.378202	0.647698	0.730143
orf19.4735	CaO19.4735	C1_08770W_A	CAALFM_C108770WA	orf19.4735	CaO19.4735		Ornithine cyclodeaminase family protein; Sef1, Sfu1, and Hap43-regulated; ortholog of S. cerevisiae YGL159W and S. pombe SPAP11E10.01; rat catheter biofilm induced	YGL159W	135.584	-0.0618816	0.227224	0.768402	0.827539
orf19.4736	CaO19.4736	C1_08780W_A	CAALFM_C108780WA	orf19.4736	CaO19.4736		Ortholog(s) have alkaline phosphatase activity, zinc ion sensor activity, role in nicotinamide nucleotide metabolic process, protein dephosphorylation and extracellular region, fungal-type vacuole, fungal-type vacuole membrane localization	PHO8	77.4945	-0.431365	0.387783	0.207123	0.298095
TPO3	TPO3	C1_08790W_A	CAALFM_C108790WA	orf19.4737	CaO19.4737	TPO3	Putative polyamine transporter; MFS-MDR family; induced by Sfu1, regulated upon white-opaque; decreased expression in hyphae vs yeast-form cells; regulated by Nrg1; Spider biofilm repressed	TPO2	868.29	3.86248	0.197611	4.59518e-87	1.10029e-84
orf19.4738	CaO19.4738	C1_08800W_A	CAALFM_C108800WA	orf19.4738	CaO19.4738		Ortholog(s) have integral component of endoplasmic reticulum membrane localization	SLP1	224.698	-0.137156	0.180394	0.408372	0.51185
MSS116	MSS116	C1_08810C_A	CAALFM_C108810CA	orf19.4739	CaO19.4739	MSS116	Putative DEAD-box protein; required for efficient splicing of mitochondrial Group I and II introns; Hap43-induced; rat catheter biofilm induced	MSS116	156.201	-1.52774	0.277817	7.07401e-09	4.57335e-08
orf19.4740	CaO19.4740	C1_08820C_A	CAALFM_C108820CA	orf19.4740	CaO19.4740		Ortholog(s) have aminoacyl-tRNA hydrolase activity and role in mitochondrial translation	PTH1	36.9016	-1.29448	0.477623	0.00176893	0.00478699
orf19.4742	CaO19.4742	C1_08840W_A	CAALFM_C108840WA	orf19.4742	CaO19.4742		Putative SH3-domain-containing protein		46.7681	1.09179	0.342676	0.000555795	0.00166822
AFG1	AFG1	C1_08850C_A	CAALFM_C108850CA	orf19.4743	CaO19.4743	AFG1	Putative mitochondrial ATPase of the AAA family; similar but not orthologous to S. cerevisiae Afg1; mutant is viable; regulated by Sef1, Sfu1, and Hap43		79.3639	0.646769	0.261501	0.00885932	0.0201461
orf19.4744	CaO19.4744	C1_08860C_A	CAALFM_C108860CA	orf19.4744	CaO19.4744		Putative phosphatidylinositol 3-phosphate (PI3P) phosphatase; repressed by alpha pheromone in SpiderM medium	YMR1	335.292	0.570817	0.180966	0.00121161	0.00339535
JIP5	JIP5	C1_08870C_A	CAALFM_C108870CA	orf19.4746	CaO19.4746	JIP5	Ortholog of S. cerevisiae Jip5; predicted role in biogenesis of the large ribosomal subunit; repressed in core stress response; Hap43-induced gene	JIP5	39.4034	-2.83256	0.720023	2.11489e-06	9.62192e-06
HEM14	HEM14	C1_08880W_A	CAALFM_C108880WA	orf19.4747	CaO19.4747	HEM14	Putative protoporphyrinogen oxidase; involved in heme biosynthesis; predicted Kex2p substrate; iron regulated transcript; Yfh1-induced; Hap43-repressed; rat catheter biofilm repressed	HEM14	101.833	-4.14817	0.620174	9.87559e-14	1.12404e-12
orf19.4748	CaO19.4748	C1_08890C_A	CAALFM_C108890CA	orf19.4748	CaO19.4748		Putative U2B'' component of the U2 snRNP, involved in splicing; contains an RNA recognition motif (RRM); ortholog of S. cerevisiae MSL1; Hap43p-induced gene	MSL1	17.0172	-0.293266	0.536481	0.502802	0.598986
orf19.4749	CaO19.4749	C1_08900W_A	CAALFM_C108900WA	orf19.4749	CaO19.4749		Protein of unknown function; hyphal-induced expression, regulated by Cyr1, Ras1, Efg1; Hap43-induced gene; Spider biofilm induced		50.8976	-1.69413	0.447895	2.15269e-05	8.37371e-05
orf19.4750	CaO19.4750	C1_08910C_A	CAALFM_C108910CA	orf19.4750	CaO19.4750		Ortholog of C. dubliniensis CD36 : Cd36_08410, C. parapsilosis CDC317 : CPAR2_301700, C. auris B8441 : B9J08_004186 and Candida tenuis NRRL Y-1498 : cten_CGOB_00267		75.1254	-0.465038	0.333548	0.122366	0.19295
orf19.4751	CaO19.4751	C1_08920W_A	CAALFM_C108920WA	orf19.4751	CaO19.4751		Ortholog(s) have structural constituent of ribosome activity and mitochondrial small ribosomal subunit localization	RSM25	156.338	-0.694226	0.337079	0.0241412	0.0482749
orf19.4751.1	CaO19.4751.1	C1_08930C_A	CAALFM_C108930CA	orf19.4751.1	CaO19.4751.1		Has domain(s) with predicted NADH dehydrogenase (ubiquinone) activity, role in electron transport chain and mitochondrion localization		268.894	0.148201	0.324886	0.613491	0.700498
MSN4	MSN4	C1_08940C_A	CAALFM_C108940CA	orf19.4752	CaO19.4752	MSN4	Zinc finger transcription factor; similar to S. cerevisiae Msn4, but not a significant stress response regulator in C. albicans; partly complements STRE-activation defect of S. cerevisiae msn2 msn4 double mutant; flow model biofilm induced	MSN2	410.404	-0.523197	0.153467	0.000519098	0.00156821
PFK26	PFK26	C1_08950W_A	CAALFM_C108950WA	orf19.4753	CaO19.4753	PFK26	Putative 6-phosphofructo-2-kinase; protein repressed during the mating process	PFK26	1142.35	0.0714171	0.142685	0.585689	0.673751
ZWF1	ZWF1	C1_08980C_A	CAALFM_C108980CA	orf19.4754	CaO19.4754	ZWF1	Glucose-6-phosphate dehydrogenase; antigenic in mice; activity induced by O2 or oxidizing agents H2O2, menadione, macrophage; caspofungin repressed; induced in core stress response; regulated by Gcn2, Gcn4; rat catheter biofilm repressed	ZWF1	915.716	-2.37603	0.160421	8.59924e-51	7.7214e-49
KEX2	KEX2	C1_08990C_A	CAALFM_C108990CA	orf19.4755	CaO19.4755	KEX2	Subtilisin-like protease (proprotein convertase); processes aspartyl proteinase Sap2; required for hyphal growth and wild-type virulence in mice; required for maturation of candidalysin Ece1p	KEX2	354.285	0.071031	0.15419	0.617109	0.703634
orf19.4756	CaO19.4756	C1_09000W_A	CAALFM_C109000WA	orf19.4756	CaO19.4756		Ortholog of S. cerevisiae : YTP1, C. dubliniensis CD36 : Cd36_08490, C. parapsilosis CDC317 : CPAR2_801590, C. auris B8441 : B9J08_004547 and Candida tenuis NRRL Y-1498 : CANTEDRAFT_109732	YTP1	98.7995	-0.543359	0.298011	0.0476943	0.0867996
NAR1	NAR1	C1_09010W_A	CAALFM_C109010WA	orf19.4757	CaO19.4757	NAR1	Putative cytosolic iron-sulfur (FeS) protein assembly machinery protein; induced by nitric oxide; oxidative stress-induced via Cap1p	NAR1	129.647	-0.0326648	0.210352	0.867012	0.904361
orf19.4758	CaO19.4758	C1_09020W_A	CAALFM_C109020WA	orf19.4758	CaO19.4758		Putative reductase or dehydrogenase; Hap43-repressed gene; alkaline repressed		478.085	2.56229	0.165271	1.94324e-55	2.05952e-53
COX5	COX5	C1_09030C_A	CAALFM_C109030CA	orf19.4759	CaO19.4759	COX5	Cytochrome oxidase subunit V; putative upstream CCAAT box regulatory element; macrophage/pseudohyphal-induced; repressed by nitric oxide; intron in 5'-UTR; Hap43p-dependent repression in low iron medium	COX5A	588.788	-0.490914	0.22805	0.0228314	0.0461265
orf19.4760	CaO19.4760	C1_09040C_A	CAALFM_C109040CA	orf19.4760	CaO19.4760		Putative protein-histidine N-methyltransferase; Spider biofilm induced	HPM1	9.38766	-1.41553	0.961022	0.022259	0.0451253
HST1	HST1	C1_09050W_A	CAALFM_C109050WA	orf19.4761	CaO19.4761	HST1	Putative histone deacetylase, involved in regulation of white-opaque switching	HST1	37.3513	0.49648	0.43676	0.187813	0.276057
orf19.4763	CaO19.4763	C1_09060C_A	CAALFM_C109060CA	orf19.4763	CaO19.4763		Protein of unknown function; possibly membrane bound; mutants are viable; rat catheter biofilm repressed	FUN14	92.661	0.521718	0.306237	0.0628777	0.110674
orf19.4764	CaO19.4764	C1_09070W_A	CAALFM_C109070WA	orf19.4764	CaO19.4764		Ortholog(s) have poly(A)-specific ribonuclease activity, role in nuclear-transcribed mRNA poly(A) tail shortening, postreplication repair and PAN complex localization	PAN2	1073.55	0.196422	0.162895	0.189132	0.27739
PGA6	PGA6	C1_09080C_A	CAALFM_C109080CA	orf19.4765	CaO19.4765	PGA6	GPI-anchored cell wall adhesin-like protein; induced by high iron; upregulated upon Als2 depletion; mRNA binds She3 and is localized to hyphal tips; Spider biofilm repressed		5.83414	0.0961186	0.761188	0.853241	0.892942
ARG81	ARG81	C1_09090C_A	CAALFM_C109090CA	orf19.4766	CaO19.4766	ARG81	Zn(II)2Cys6 transcription factor; required for utilization of ornithine as a nitrogen source and for wild-type resistance to caffeine; required for yeast cell adherence to silicone substrate	ARG81	292.004	0.211292	0.194815	0.23839	0.333014
ZCF28	ZCF28	C1_09100W_A	CAALFM_C109100WA	orf19.4767	CaO19.4767	ZCF28	Zn(II)2Cys6 transcription factor; required for yeast cell adherence to silicone substrate; Spider biofilm induced		161.043	0.208229	0.280442	0.415651	0.518316
orf19.4768	CaO19.4768	C1_09110W_A	CAALFM_C109110WA	orf19.4768	CaO19.4768		Protein of unknown function; Spider biofilm induced		125.906	-0.844912	0.266145	0.00084093	0.00243249
IPT1	IPT1	C1_09120W_A	CAALFM_C109120WA	orf19.4769	CaO19.4769	IPT1	Inositol phosphoryl transferase; catalyzes the synthesis of the most abundant sphingolipid, mannose-(inositol-P)2-ceramide, M(IP)2C, from MIPC; required for wild-type membrane localization of Cdr1; Spider biofilm induced	IPT1	124.016	-0.25377	0.308845	0.364165	0.46871
MNN47	MNN47	C1_09130W_A	CAALFM_C109130WA	orf19.4771	CaO19.4771	MNN47	Protein of unknown function; Spider biofilm induced		67.1673	0.366882	0.295847	0.173119	0.25844
SSU81	SSU81	C1_09140C_A	CAALFM_C109140CA	orf19.4772	CaO19.4772	SSU81	Predicted adaptor protein involved in activation of MAP kinase-dependent signaling pathways; links response to oxidative stress to morphogenesis and cell wall biosynthesis; mediates formation of microcolonies; caspofungin repressed	SHO1	364.232	0.0243271	0.275941	0.923463	0.946447
AOX2	AOX2	C1_09150W_A	CAALFM_C109150WA	orf19.4773	CaO19.4773	AOX2	Alternative oxidase; cyanide-resistant respiration; induced by antimycin A, oxidants; growth; Hap43, chlamydospore formation repressed; rat catheter, Spider biofilm induced; regulated in Spider biofilms by Bcr1, Tec1, Ndt80, Brg1		42.093	2.28325	0.400889	7.9573e-10	5.76726e-09
AOX1	AOX1	C1_09160W_A	CAALFM_C109160WA	orf19.4774	CaO19.4774	AOX1	Alternative oxidase; low abundance; constitutively expressed; one of two isoforms (Aox1p and Aox2p); involved in a cyanide-resistant respiratory pathway present in plants, protists, and some fungi, absent in S. cerevisiae; Hap43p-repressed		1889.22	4.0683	0.199759	2.39642e-94	6.73603e-92
CTA8	CTA8	C1_09170W_A	CAALFM_C109170WA	orf19.4775	CaO19.4775	CTA8	Essential transcription factor, mediates heat shock transcriptional induction; in the absence of heat stress, Cta8p levels are modulated by growth temperature to regulate basal expression of genes involved in protein folding	HSF1	317.302	2.41227	0.190397	5.77267e-38	3.0097e-36
LYS143	LYS143	C1_09180W_A	CAALFM_C109180WA	orf19.4776	CaO19.4776	LYS143	Zn(II)2Cys6 transcription factor; ortholog of S. cerevisiae Lys14 involved in the regulation of lysine biosynthesis genes	LYS14	52.6273	0.655996	0.368078	0.0470518	0.0858081
DAK2	DAK2	C1_09190C_A	CAALFM_C109190CA	orf19.4777	CaO19.4777	DAK2	Putative dihydroxyacetone kinase; repressed by yeast-hypha switch; fluconazole-induced; caspofungin repressed; protein enriched in stationary phase yeast cultures; flow model biofilm induced; rat catheter and Spider biofilm repressed	DAK2	2743.14	-1.69908	0.140286	1.27981e-34	5.74583e-33
LYS142	LYS142	C1_09200W_A	CAALFM_C109200WA	orf19.4778	CaO19.4778	LYS142	Zn(II)2Cys6 transcription factor; has similarity to S. cerevisiae Lys14, involved in the regulation of lysine biosynthesis genes; fungal-specific		174.939	-0.0847911	0.286464	0.746129	0.808536
orf19.4779	CaO19.4779	C1_09210C_A	CAALFM_C109210CA	orf19.4779	CaO19.4779		Putative transporter; slightly similar to the Sit1p siderophore transporter; Gcn4p-regulated; fungal-specific; induced by Mnl1p under weak acid stress	VBA5	492.356	2.58728	0.213471	4.6501e-35	2.17847e-33
orf19.4780	CaO19.4780	C1_09220W_A	CAALFM_C109220WA	orf19.4780	CaO19.4780		Predicted MFS family membrane transporter, member of the drug:proton antiporter (12 spanner) (DHA1) family; Spider biofilm induced		278.229	-1.25082	0.277351	1.97123e-06	9.01909e-06
GRP1	GRP1	C1_09230C_A	CAALFM_C109230CA	orf19.4781	CaO19.4781	GRP1	Protein similar to dihydroflavonol-4-reductases		56.6604	-1.9017	0.457872	3.30357e-06	1.45785e-05
orf19.4783	CaO19.4783	C1_09240C_A	CAALFM_C109240CA	orf19.4783	CaO19.4783		Protein of unknown function; induced during chlamydospore formation in both C. albicans and C. dubliniensis		218.452	1.77607	0.19486	9.84468e-21	1.89037e-19
CRP1	CRP1	C1_09250W_A	CAALFM_C109250WA	orf19.4784	CaO19.4784	CRP1	Copper transporter; CPx P1-type ATPase; mediates Cu resistance; similar to Menkes and Wilson disease proteins; copper-induced; Tbf1-activated; suppresses Cu sensitivity of S. cerevisiae cup1 mutant; flow model biofilm induced		18074.3	2.32861	0.24452	1.15515e-22	2.59308e-21
PTC1	PTC1	C1_09260C_A	CAALFM_C109260CA	orf19.4785	CaO19.4785	PTC1	Putative protein phosphatase of the Type 2C-related family (serine/threonine-specific), similar to S. cerevisiae Ptc1p; mutant shows virulence defect	PTC1	277.59	0.0417843	0.236844	0.848638	0.890113
FGR43	FGR43	C1_09270W_A	CAALFM_C109270WA	orf19.4786	CaO19.4786	FGR43	Protein lacking an S. cerevisiae ortholog; transposon mutation affects filamentous growth; induced by by Mnl1 under weak acid stress		53.6181	1.01935	0.298746	0.000283354	0.000905291
orf19.4787	CaO19.4787	C1_09280W_A	CAALFM_C109280WA	orf19.4787	CaO19.4787		Ortholog of S. cerevisiae : JJJ2, C. glabrata CBS138 : CAGL0I06226g, C. dubliniensis CD36 : Cd36_08750, C. parapsilosis CDC317 : CPAR2_803690 and C. auris B8441 : B9J08_004047	JJJ2	34.5099	-0.461159	0.47801	0.253327	0.3498
ARG5,6	ARG5,6	C1_09290C_A	CAALFM_C109290CA	orf19.4788	CaO19.4788	ARG5,6	Arginine biosynthetic enzyme; processed in S. cerevisiae into 2 polypeptides with acetylglutamate kinase (Arg6) activity and acetylglutamate-phosphate reductase (Arg5) activity; Gcn4 regulated; alkaline repressed; Spider biofilm induced	ARG5,6	260.136	-0.880855	0.391155	0.0119638	0.0262783
orf19.4789	CaO19.4789	C1_09300C_A	CAALFM_C109300CA	orf19.4789	CaO19.4789		Has domain(s) with predicted metal ion binding activity		9.00151	2.70851	0.809925	2.1873e-05	8.50324e-05
orf19.4791	CaO19.4791	C1_09310C_A	CAALFM_C109310CA	orf19.4791	CaO19.4791		Protein of unknown function; Spider biofilm induced		606.285	0.10179	0.238075	0.642833	0.725947
orf19.4792	CaO19.4792	C1_09320C_A	CAALFM_C109320CA	orf19.4792	CaO19.4792		Protein with a regulator of G-protein signaling domain; Plc1-regulated; Spider biofilm induced; rat catheter biofilm repressed		44.8374	-1.41486	0.495132	0.00092002	0.00263766
orf19.4793	CaO19.4793	C1_09330W_A	CAALFM_C109330WA	orf19.4793	CaO19.4793		Putative ribosome-associated protein; ortholog of S. cerevisiae Tma16; Hap43-induced gene; Spider biofilm induced	TMA16	2.77502	-0.601545	0.940245	0.276185	0.376132
orf19.4795	CaO19.4795	C1_09340C_A	CAALFM_C109340CA	orf19.4795	CaO19.4795		Protein of unknown function; Sef1-, Sfu1-, and Hap43 regulated; Spider biofilm induced		877.815	-0.143534	0.227756	0.493695	0.591062
orf19.4796	CaO19.4796	C1_09350W_A	CAALFM_C109350WA	orf19.4796	CaO19.4796		Putative eIF-4E-binding repressor of CAP-dependent translation; stationary phase enriched protein	CAF20	95.4635	-0.0836768	0.259163	0.725548	0.793012
orf19.4798	CaO19.4798	C1_09360C_A	CAALFM_C109360CA	orf19.4798	CaO19.4798		Ortholog(s) have role in protein localization to plasma membrane and plasma membrane localization	EFR3	1209.14	-0.108355	0.138676	0.391287	0.495098
CEF1	CEF1	C1_09370W_A	CAALFM_C109370WA	orf19.4799	CaO19.4799	CEF1	Putative mRNA splicing factor; ortholog is essential in S. cerevisiae; Spider biofilm induced	CEF1	486.453	1.63523	0.144702	2.00767e-30	7.17106e-29
RIM20	RIM20	C1_09380W_A	CAALFM_C109380WA	orf19.4800	CaO19.4800	RIM20	Protein involved in the pH response pathway; binds to the transcription factor Rim101 and may serve as a scaffold to facilitate the C-terminal proteolytic cleavage that activates Rim101; required for alkaline pH-induced hyphal growth	RIM20	509.818	-0.013266	0.178754	0.936302	0.955969
orf19.4801	CaO19.4801	C1_09390W_A	CAALFM_C109390WA	orf19.4801	CaO19.4801		Ortholog(s) have tRNA binding, tRNA dimethylallyltransferase activity, role in tRNA modification, transfer RNA gene-mediated silencing and cytosol, mitochondrion, nucleolus, nucleus localization	MOD5	84.4893	0.520809	0.276381	0.0422789	0.0782741
FTH1	FTH1	C1_09400C_A	CAALFM_C109400CA	orf19.4802	CaO19.4802	FTH1	Protein similar to S. cerevisiae Fth1p, a high affinity iron transporter for intravacuolar stores of iron; repressed by Sfu1p, amphotericin B, caspofungin; induced by alkaline pH, ciclopirox olamine; regulated by Sef1p, Sfu1p, and Hap43p	FTH1	22.1631	0.351165	0.482344	0.387235	0.491167
orf19.4805	CaO19.4805	C1_09430W_A	CAALFM_C109430WA	orf19.4805	CaO19.4805		Putative membrane protein; induced by alpha pheromone in SpiderM medium; Hap4-induced gene; Spider biofilm induced	RSN1	40.3067	-0.879616	0.386814	0.0113368	0.0250634
orf19.4807	CaO19.4807	C1_09440W_A	CAALFM_C109440WA	orf19.4807	CaO19.4807		Ortholog(s) have inorganic diphosphatase activity, role in aerobic respiration and mitochondrion localization	PPA2	438.136	1.70001	0.194105	2.76485e-19	4.83102e-18
NUP188	NUP188	C1_09450C_A	CAALFM_C109450CA	orf19.4808	CaO19.4808	NUP188	Putative nuclear pore complex subunit; transcript regulated by Nrg1 and Mig1	NUP188	766.679	-1.10943	0.170745	3.22835e-11	2.76807e-10
ERG12	ERG12	C1_09460W_A	CAALFM_C109460WA	orf19.4809	CaO19.4809	ERG12	Ortholog(s) have mevalonate kinase activity and role in ergosterol biosynthetic process, farnesyl diphosphate biosynthetic process, mevalonate pathway, isopentenyl diphosphate biosynthetic process, mevalonate pathway	ERG12	129.436	-0.996178	0.244045	2.08666e-05	8.13646e-05
orf19.4811	CaO19.4811	C1_09470C_A	CAALFM_C109470CA	orf19.4811	CaO19.4811		Putative tricarboxylate carrier family protein; localized to the mitochondrial membrane	FSF1	247.993	-0.252296	0.254141	0.278522	0.378367
PPT2	PPT2	C1_09480W_A	CAALFM_C109480WA	orf19.4812	CaO19.4812	PPT2	Phosphopantetheinyl transferase (PPTase); Spider biofilm induced	PPT2	46.3416	0.165232	0.333891	0.58251	0.671647
GUA1	GUA1	C1_09490C_A	CAALFM_C109490CA	orf19.4813	CaO19.4813	GUA1	Putative GMP synthase, involved in the final step of guanine biosynthesis; soluble protein in hyphae; flucytosine induced; macrophage-downregulated protein abundance; protein level decreases in stationary phase cultures	GUA1	100.654	-1.96116	0.438656	7.26519e-07	3.56538e-06
YTM1	YTM1	C1_09510W_A	CAALFM_C109510WA	orf19.4815	CaO19.4815	YTM1	Protein similar to S. cerevisiae Ytm1p, which is involved in biogenesis of the large ribosomal subunit; transposon mutation affects filamentous growth; protein level decreases in stationary phase cultures; Hap43p-induced gene	YTM1	12.8733	-0.177437	0.591596	0.702805	0.773845
orf19.4816	CaO19.4816	C1_09520C_A	CAALFM_C109520CA	orf19.4816	CaO19.4816		Protein of unknown function; induced by nitric oxide	YMR209C	736.605	0.970879	0.201674	7.26863e-07	3.56538e-06
RAM2	RAM2	C1_09530W_A	CAALFM_C109530WA	orf19.4817	CaO19.4817	RAM2	Alpha subunit of heterodimeric protein geranylgeranyltransferase type I and farnesyltransferase; a-specific transcript; lovastatin, fluconazole regulated; GGTase I binds zinc, is Mg-dependent; Cdc42 substrate; rat catheter biofilm repressed	RAM2	173.153	-0.0808796	0.214449	0.683442	0.760229
orf19.4818	CaO19.4818	C1_09540W_A	CAALFM_C109540WA	orf19.4818	CaO19.4818		Protein of unknown function; Spider biofilm induced		58.3561	-0.654428	0.614215	0.172405	0.257592
orf19.4819	CaO19.4819	C1_09550W_A	CAALFM_C109550WA	orf19.4819	CaO19.4819		Protein of unknown function; transcript detected on high-resolution tiling arrays; rat catheter biofilm induced		3.23636	-0.700893	0.951931	0.211307	0.302252
orf19.4820	CaO19.4820	C1_09570W_A	CAALFM_C109570WA	orf19.4820	CaO19.4820		Ortholog of S. cerevisiae : YKL162C, C. dubliniensis CD36 : Cd36_09010, C. parapsilosis CDC317 : CPAR2_214170, C. auris B8441 : B9J08_005393 and Candida tenuis NRRL Y-1498 : CANTEDRAFT_95066	YKL162C	143.825	0.121994	0.221225	0.549865	0.643258
LIP6	LIP6	C1_09600C_A	CAALFM_C109600CA	orf19.4823	CaO19.4823	LIP6	Secreted lipase, member of family of lipase genes expressed differentially in response to carbon source and during infection; may have a role in nutrition and/or in creating an acidic microenvironment; induced on adherence to polystyrene		45.0242	-0.763224	0.414092	0.0364019	0.0687521
orf19.4824	CaO19.4824	C1_09610W_A	CAALFM_C109610WA	orf19.4824	CaO19.4824		Planktonic growth-induced gene		224.348	-0.476833	0.285892	0.0699701	0.120951
orf19.4825	CaO19.4825	C1_09620C_A	CAALFM_C109620CA	orf19.4825	CaO19.4825		Mitochondrial matrix protein; required for assembly/stability of the F1 sector of mitochondrial F1F0 ATP synthase at high temperature; rat catheter biofilm repressed	FMC1	87.7539	1.67882	0.268146	5.51201e-11	4.61595e-10
IDH1	IDH1	C1_09630W_A	CAALFM_C109630WA	orf19.4826	CaO19.4826	IDH1	Putative mitochondrial NAD-isocitrate dehydrogenase subunit 1; soluble protein in hyphae; protein level decrease in stationary phase cultures	IDH1	999.989	-0.0666044	0.187416	0.70115	0.772747
ADE12	ADE12	C1_09640W_A	CAALFM_C109640WA	orf19.4827	CaO19.4827	ADE12	Adenylosuccinate synthase; upregulated in biofilm; decreased expression in hyphae vs yeast-form cells; not induced during GCN response, in contrast to S. cerevisiae ADE12, which is induced by Gcn4p; stationary phase-enriched protein	ADE12	526.699	-2.20616	0.261356	2.38214e-18	3.96922e-17
orf19.4828	CaO19.4828	C1_09650W_A	CAALFM_C109650WA	orf19.4828	CaO19.4828		WD repeat domain protein; Hap43-repressed gene; flow model biofilm induced		1559.63	-0.241935	0.208892	0.208459	0.29922
DOA1	DOA1	C1_09660W_A	CAALFM_C109660WA	orf19.4829	CaO19.4829	DOA1	WD repeat protein; required for ubiquitin-mediated protein degradation; role in control of cellular ubiquitin levels; may promote efficient NHEJ in postdiauxic/stationary phase; Spider biofilm repressed	DOA1	580.732	-0.174832	0.192562	0.323369	0.427959
orf19.4830	CaO19.4830	C1_09670C_A	CAALFM_C109670CA	orf19.4830	CaO19.4830		Has domain(s) with predicted DNA binding activity, role in DNA recombination, DNA repair, DNA replication and nucleus localization		97.8185	0.531338	0.328061	0.0744315	0.127033
MTS1	MTS1	C1_09680W_A	CAALFM_C109680WA	orf19.4831	CaO19.4831	MTS1	Sphingolipid C9-methyltransferase; catalyzes methylation of the 9th carbon in the long chain base component of glucosylceramides; glucosylceramide biosynthesis is important for virulence; Spider biofilm repressed		146.169	-1.5471	0.293604	2.45268e-08	1.46956e-07
MLS1	MLS1	C1_09690W_A	CAALFM_C109690WA	orf19.4833	CaO19.4833	MLS1	Malate synthase; glyoxylate cycle enzyme; no mammalian homolog; regulated upon white-opaque switch; phagocytosis, strong oxidative stress induced; stationary phase enriched; flow model biofilm repressed; rat catheter, Spider biofilm induced	MLS1	1744.48	-1.05025	0.250119	1.15052e-05	4.68397e-05
orf19.4835	CaO19.4835	C1_09710C_A	CAALFM_C109710CA	orf19.4835	CaO19.4835		Ortholog(s) have role in endonucleolytic cleavage in 5'-ETS of tricistronic rRNA transcript (SSU-rRNA, 5.8S rRNA and LSU-rRNA), more	UTP7	82.5294	-1.11898	0.330178	0.000261231	0.000839809
URA1	URA1	C1_09720W_A	CAALFM_C109720WA	orf19.4836	CaO19.4836	URA1	Dihydroorotate dehydrogenase; de novo pyrimidine biosynthesis; regulated by yeast-hypha switch, Nrg1/Mig1/Tup1; flow model biofilm induced; rat catheter and Spider biofilm repressed	URA1	543.748	-2.95236	0.236089	2.6575e-37	1.37446e-35
DAM1	DAM1	C1_09730W_A	CAALFM_C109730WA	orf19.4837	CaO19.4837	DAM1	Essential subunit of the Dam1 (DASH) complex, which acts in chromosome segregation by coupling kinetochores to spindle microtubules	DAM1	15.0448	0.676632	0.573332	0.141235	0.217816
orf19.4837.1	CaO19.4837.1	C1_09740C_A	CAALFM_C109740CA	orf19.4837.1	CaO19.4837.1		Ortholog of C. parapsilosis CDC317 : CPAR2_804880, Candida tenuis NRRL Y-1498 : CANTEDRAFT_111283, Debaryomyces hansenii CBS767 : DEHA2B10604g and Pichia stipitis Pignal : PICST_40454		34.7408	0.995996	0.380171	0.00377814	0.00941986
orf19.4839	CaO19.4839	C1_09750W_A	CAALFM_C109750WA	orf19.4839	CaO19.4839		GET complex subunit; expression downregulated in an ssr1 null mutant	GET2	118.331	-1.34534	0.287933	7.6316e-07	3.73011e-06
SHY1	SHY1	C1_09760C_A	CAALFM_C109760CA	orf19.4841	CaO19.4841	SHY1	Cytochrome c oxidase biosynthesis protein; transcript regulated by Nrg1 and Mig1	SHY1	600.14	0.173402	0.159021	0.233832	0.327852
orf19.4842	CaO19.4842	C1_09770W_A	CAALFM_C109770WA	orf19.4842	CaO19.4842		Protein of unknown function; Spider biofilm induced		256.508	0.00343843	0.171116	0.982733	0.986702
orf19.4843	CaO19.4843	C1_09780C_A	CAALFM_C109780CA	orf19.4843	CaO19.4843		Putative iron/copper reductas; involved in iron homeostasis; rat catheter and Spider biofilm induced	FRE8	200.615	0.177651	0.203753	0.343149	0.447992
orf19.4844	CaO19.4844	C1_09790C_A	CAALFM_C109790CA	orf19.4844	CaO19.4844		Ortholog(s) have 3'-5' RNA helicase activity, RNA binding, polynucleotide adenylyltransferase activity, protein-macromolecule adaptor activity	AIR2	85.1696	0.139664	0.247654	0.539534	0.633622
TVP18	TVP18	C1_09800C_A	CAALFM_C109800CA	orf19.4845	CaO19.4845	TVP18	Putative integral membrane protein; fluconazole-induced	TVP18	73.986	-1.35398	0.397383	0.000162098	0.00054355
orf19.4846	CaO19.4846	C1_09810W_A	CAALFM_C109810WA	orf19.4846	CaO19.4846		GlcNAc-induced protein	YGR210C	89.0632	-0.612999	0.363006	0.0599472	0.106151
SKI3	SKI3	C1_09830W_A	CAALFM_C109830WA	orf19.4848	CaO19.4848	SKI3	Ortholog(s) have role in nuclear-transcribed mRNA catabolic process, 3'-5' exonucleolytic nonsense-mediated decay, nuclear-transcribed mRNA catabolic process, exonucleolytic and 3'-5', more	SKI3	1337.68	0.135608	0.175927	0.401653	0.505094
orf19.4849	CaO19.4849	C1_09840C_A	CAALFM_C109840CA	orf19.4849	CaO19.4849		Protein required for localizing proteasomes to the nucleus; involved in ubiquitin-mediated protein degradation; possibly an essential gene, disruptants not obtained by UAU1 method; Spider biofilm induced	STS1	189.775	1.79918	0.175734	1.61737e-25	4.43063e-24
orf19.4850	CaO19.4850	C1_09850C_A	CAALFM_C109850CA	orf19.4850	CaO19.4850		Ortholog of S. cerevisiae : CUB1, C. dubliniensis CD36 : Cd36_09270, C. parapsilosis CDC317 : CPAR2_803450, C. auris B8441 : B9J08_002739 and Candida tenuis NRRL Y-1498 : CANTEDRAFT_131760	CUB1	2172.39	1.11525	0.150389	4.74874e-14	5.54163e-13
TFA1	TFA1	C1_09860C_A	CAALFM_C109860CA	orf19.4851	CaO19.4851	TFA1	Protein with polyglutamate motifs and abundant Ser/Thr residues; described as a subunit of TFIIE, which is a basal transcription initiation factor of RNA Polymerase II; possibly an essential gene, disruptants not obtained by UAU1 method	TFA1	209.853	-0.0284551	0.240938	0.898302	0.927719
HCM1	HCM1	C1_09870W_A	CAALFM_C109870WA	orf19.4853	CaO19.4853	HCM1	Protein with forkhead domain; similar to S. cerevisiae Hcm1p; Hap43p-induced gene	HCM1	10.463	0.454665	0.57577	0.321773	0.426694
BUD31	BUD31	C1_09880C_A	CAALFM_C109880CA	orf19.4855	CaO19.4855	BUD31	Bud31 ortholog; not subject to mating-type regulation, in contrast to S. cerevisiae Bud31 which has a role in specifying the bud site; Spider biofilm induced	BUD31	24.2494	0.589066	0.419829	0.10774	0.173226
LIP3	LIP3	C1_09900W_A	CAALFM_C109900WA	orf19.4856	CaO19.4856	LIP3	Secreted lipase; gene family member whose members are expressed differentially in response to carbon source and infection; possible role in nutrition and/or in creating an acidic microenvironment; flow model biofilm induced		4.57892	0.915539	0.947108	0.113896	0.181409
orf19.4857	CaO19.4857	C1_09910C_A	CAALFM_C109910CA	orf19.4857	CaO19.4857		Protein with a dual-specificity phosphatase domain; Hap43-induced gene		56.712	-1.50815	0.417019	5.65647e-05	0.000204296
VPS41	VPS41	C1_09920W_A	CAALFM_C109920WA	orf19.4858	CaO19.4858	VPS41	Protein similar to S. cerevisiae Vps41p, which is involved in vacuole organization and biogenesis; transposon mutation affects filamentous growth; regulated by Gcn4p; induced in response to amino acid starvation (3-aminotriazole treatment)	VPS41	280.949	0.0772306	0.17554	0.634064	0.71828
orf19.4861	CaO19.4861	C1_09930W_A	CAALFM_C109930WA	orf19.4861	CaO19.4861		Protein of unknown function; rat catheter biofilm repressed		4.88017	0.788608	0.8849	0.161995	0.244867
orf19.4862	CaO19.4862	C1_09950C_A	CAALFM_C109950CA	orf19.4862	CaO19.4862		Putative integral membrane protein; S. cerevisiae ortholog Tvp23 localizes to late Golgi vesicles; rat catheter biofilm induced	TVP23	194.718	0.960123	0.282522	0.000326598	0.00102998
PET100	PET100	C1_09960W_A	CAALFM_C109960WA	orf19.4862.2	CaO19.4862.2	PET100	Chaperone that facilitates the assembly of cytochrome c oxidase; plasma membrane protein	PET100	209.497	-0.295145	0.294143	0.269624	0.368669
PDC2	PDC2	C1_09970C_A	CAALFM_C109970CA	orf19.4863	CaO19.4863	PDC2	Homeodomain-like transcription factor; regulator of pyruvate decarboxylase; contains a putative C-terminal activation domain, Glu- and Pro-rich; complements glucose utilization defect of S. cerevisiae pdc2 mutant	PDC2	105.964	-0.821712	0.34669	0.00957356	0.021558
orf19.4864	CaO19.4864	C1_09980C_A	CAALFM_C109980CA	orf19.4864	CaO19.4864		Ortholog(s) have acylglycerol lipase activity, role in triglyceride metabolic process and lipid droplet, membrane localization	YJU3	217.304	-0.224975	0.199366	0.220199	0.312533
SAC1	SAC1	C1_09990W_A	CAALFM_C109990WA	orf19.4865	CaO19.4865	SAC1	Putative phosphatidylinositol phosphate (PtdInsP) phosphatase, involved in cell wall integrity and morphogenesis	SAC1	118.912	-1.16698	0.275851	8.20046e-06	3.42924e-05
CPP1	CPP1	C1_10000C_A	CAALFM_C110000CA	orf19.4866	CaO19.4866	CPP1	VH1 family MAPK phosphatase; regulates Cst20-Hst7-Cek1-Cph1 filamentation pathway; negatively regulates mating, represses yeast-hyphal switch; required for virulence in mice; yeast-enriched; induced by alpha pheromone in SpiderM medium;	MSG5	51.434	-1.69373	0.490673	7.64804e-05	0.000271823
SWE1	SWE1	C1_10010C_A	CAALFM_C110010CA	orf19.4867	CaO19.4867	SWE1	Putative protein kinase with a role in control of growth and morphogenesis, required for full virulence; mutant cells are small, rounded, and sometimes binucleate; not required for filamentous growth; mutant is hypersensitive to caspofungin	SWE1	321.128	1.5701	0.324673	2.28091e-07	1.20672e-06
SFU1	SFU1	C1_10020W_A	CAALFM_C110020WA	orf19.4869	CaO19.4869	SFU1	GATA-type transcription factor; regulator of iron-responsive genes; represses iron utilization genes if iron is present; Hap43-repressed; promotes gastrointestinal commensalism in mice; Spider biofilm induced		161.286	1.33292	0.235067	3.75106e-09	2.53138e-08
DBP3	DBP3	C1_10030W_A	CAALFM_C110030WA	orf19.4870	CaO19.4870	DBP3	Putative ATP-dependent DEAD-box RNA helicase; Hap43-induced; repressed by prostaglandins; Spider biofilm induced	DBP3	18.4697	0.0232124	0.482336	0.954448	0.968449
ERO1	ERO1	C1_10040W_A	CAALFM_C110040WA	orf19.4871	CaO19.4871	ERO1	Ortholog of S. cerevisiae Ero1; role in formation of disulfide bonds in the endoplasmic reticulum; fluconazole-induced; induced by Mnl1 under weak acid stress; Spider biofilm induced	ERO1	493.669	0.486981	0.159967	0.00184559	0.00495504
orf19.4873	CaO19.4873	C1_10060C_A	CAALFM_C110060CA	orf19.4873	CaO19.4873		Protein of unknown function; transcript regulated by white-opaque switch; flow model biofilm induced; Spider biofilm induced		101.857	5.01619	0.34949	9.12661e-50	7.4688e-48
MNN23	MNN23	C1_10070C_A	CAALFM_C110070CA	orf19.4874	CaO19.4874	MNN23	Alpha-1,2-mannosyltransferase; mutants hypersensitive to toxic ergosterol analog, amphotericin B, calcofluor white, growth at 42 degrees and have decreased cell wall mannan; flow model biofilm induced		351.155	-0.467364	0.224245	0.0273268	0.0536822
orf19.4875	CaO19.4875	C1_10080W_A	CAALFM_C110080WA	orf19.4875	CaO19.4875		Ortholog(s) have role in mRNA splicing, via spliceosome and U2-type spliceosomal complex localization	CWC21	139.233	1.08749	0.260202	1.17786e-05	4.78321e-05
orf19.4878	CaO19.4878	C1_10090C_A	CAALFM_C110090CA	orf19.4878	CaO19.4878		Protein of unknown function; Hap43-repressed; rat catheter biofilm repressed	AIM21	880.408	0.438887	0.238115	0.0486517	0.088352
NTF2	NTF2	C1_10100C_A	CAALFM_C110100CA	orf19.4879.2	CaO19.4879.2	NTF2	Putative nuclear envelope protein; regulated by Ssn6; rat catheter biofilm repressed	NTF2	941.853	-0.864082	0.127579	7.33392e-12	6.78309e-11
orf19.4880	CaO19.4880	C1_10110W_A	CAALFM_C110110WA	orf19.4880	CaO19.4880		Protein of unknown function; flow model biofilm induced		17.0224	0.0231456	0.767428	0.964519	0.97449
orf19.4882	CaO19.4882	C1_10120C_A	CAALFM_C110120CA	orf19.4882	CaO19.4882		TFIIE small subunit; involved in RNA polymerase II transcription initiation; Spider biofilm induced	TFA2	871.231	1.01264	0.19018	4.67608e-08	2.70644e-07
orf19.4883	CaO19.4883	C1_10140C_A	CAALFM_C110140CA	orf19.4883	CaO19.4883		Protein of unknown function; S. cerevisiae ortholog Cos111 confers resistance to the antifungal drug ciclopirox olamine; constitutive expression independent of MTL or white-opaque status; Spider biofilm induced	COS111	396.719	0.696527	0.218807	0.000976869	0.00278828
WOR1	WOR1	C1_10150W_A	CAALFM_C110150WA	orf19.4884	CaO19.4884	WOR1	Transcription factor ("master switch") of white-opaque phenotypic switching; required to establish and maintain the opaque state; opaque-specific, nuclear; regulates its own expression; suggested role in regulation of adhesion factors	MIT1	15.0283	2.05511	0.983911	0.00206735	0.00549565
MIR1	MIR1	C1_10160W_A	CAALFM_C110160WA	orf19.4885	CaO19.4885	MIR1	Putative mitochondrial phosphate transporter; caspofungin repressed; expression is increased in a fluconazole-resistant isolate; induced upon adherence to polystyrene	MIR1	172.795	-1.629	0.252153	1.62945e-11	1.43912e-10
orf19.4886	CaO19.4886	C1_10170W_A	CAALFM_C110170WA	orf19.4886	CaO19.4886		Putative adhesin-like protein; Hap43-repressed; rat catheter and Spider biofilm induced		94.9661	4.15316	0.282175	2.9065e-51	2.68436e-49
ECM21	ECM21	C1_10180C_A	CAALFM_C110180CA	orf19.4887	CaO19.4887	ECM21	Predicted regulator of endcytosis of plasma membrane proteins; fluconazole induced, alkaline induced by Rim101; repressed by caspofungin and in azole-resistant strain overexpressing MDR1; flow model, rat catheter and Spider biofilm induced	ECM21	1144.58	2.54329	0.209944	5.21059e-35	2.40618e-33
orf19.4888	CaO19.4888	C1_10190W_A	CAALFM_C110190WA	orf19.4888	CaO19.4888		Has domain(s) with predicted nucleic acid binding, nucleotide binding activity		262.969	0.446549	0.21988	0.0313642	0.0605613
orf19.4889	CaO19.4889	C1_10200C_A	CAALFM_C110200CA	orf19.4889	CaO19.4889		Predicted MFS family membrane transporter, member of the drug:proton antiporter (12 spanner) (DHA1) family; Spider biofilm induced	HOL1	61.1957	-0.634027	0.336278	0.0383585	0.0717554
CLA4	CLA4	C1_10210C_A	CAALFM_C110210CA	orf19.4890	CaO19.4890	CLA4	Ste20p family Ser/Thr kinase required for wild-type filamentous growth, organ colonization and virulence in mouse systemic infection; role in chlamydospore formation; functional homolog of S. cerevisiae Cla4p; mutant caspofungin sensitive	CLA4	147.406	-1.58908	0.270358	6.9372e-10	5.07341e-09
TPK1	TPK1	C1_10220C_A	CAALFM_C110220CA	orf19.4892	CaO19.4892	TPK1	cAMP-dependent protein kinase catalytic subunit; Tpk2 isoform; involved in regulation of filamentation, phenotypic switching and mating; WT nuclear localization requires Bcy1; produced during stationary, not exponential growth		319.963	1.85116	0.235379	4.15777e-16	5.869e-15
orf19.4893	CaO19.4893	C1_10230C_A	CAALFM_C110230CA	orf19.4893	CaO19.4893		Ortholog of C. dubliniensis CD36 : Cd36_09630, C. parapsilosis CDC317 : CPAR2_805080, C. auris B8441 : B9J08_004031 and Candida tenuis NRRL Y-1498 : CANTEDRAFT_136811		1546.77	0.261092	0.220412	0.198253	0.288348
orf19.4894	CaO19.4894	C1_10240C_A	CAALFM_C110240CA	orf19.4894	CaO19.4894		Protein with similarity to S. cerevisiae Yer010cp, a protein of unknown function belonging to the prokaryotic RraA family; repressed by benomyl; Hap43-induced; Spider biofilm induced	YER010C	144.477	1.12978	0.240702	1.01306e-06	4.84423e-06
orf19.4895	CaO19.4895	C1_10250C_A	CAALFM_C110250CA	orf19.4895	CaO19.4895		Ortholog of C. dubliniensis CD36 : Cd36_09650, C. parapsilosis CDC317 : CPAR2_805060, C. auris B8441 : B9J08_004034 and Candida tenuis NRRL Y-1498 : CANTEDRAFT_95780		33.7413	-0.682827	0.476691	0.0916068	0.151158
RPA34	RPA34	C1_10260C_A	CAALFM_C110260CA	orf19.4896	CaO19.4896	RPA34	Putative RNA polymerase I subunit; rat catheter biofilm induced	RPA34	8.11936	-0.627875	0.718331	0.227313	0.32031
SFH5	SFH5	C1_10270C_A	CAALFM_C110270CA	orf19.4897	CaO19.4897	SFH5	Putative phosphatidylinositol transporter; rat catheter and Spider biofilm repressed	SFH5	62.6101	-2.88349	0.541483	3.02726e-09	2.0623e-08
orf19.4898	CaO19.4898	C1_10280C_A	CAALFM_C110280CA	orf19.4898	CaO19.4898		Putative protein of unknown function; induced by prostaglandins	FMP52	811.861	-0.176193	0.170636	0.260393	0.357874
GCA1	GCA1	C1_10290W_A	CAALFM_C110290WA	orf19.4899	CaO19.4899	GCA1	Extracellular/plasma membrane-associated glucoamylase; expressed in rat oral infection; regulated by carbohydrates, pH, galactose; promotes biofilm matrix formation; flow model biofilm induced; Bcr1 repressed in RPMI a/a biofilms		1625.04	-3.76976	0.324995	4.6488e-33	1.92657e-31
MNN12	MNN12	C1_10300W_A	CAALFM_C110300WA	orf19.4900	CaO19.4900	MNN12	Predicted alpha-1,3-mannosyltransferase activity with a role in protein glycosylation	MNT2	112.526	-1.76987	0.357569	9.25391e-08	5.20231e-07
orf19.4901	CaO19.4901	C1_10310W_A	CAALFM_C110310WA	orf19.4901	CaO19.4901		Predicted methyltransferase; Spider biofilm induced		152.285	0.502167	0.31576	0.0808406	0.13589
orf19.4903	CaO19.4903	C1_10320W_A	CAALFM_C110320WA	orf19.4903	CaO19.4903		Ortholog(s) have N-acetylglucosaminylphosphatidylinositol deacetylase activity	GPI12	69.9386	-0.221194	0.289885	0.4018	0.505181
orf19.4904	CaO19.4904	C1_10330C_A	CAALFM_C110330CA	orf19.4904	CaO19.4904		Ortholog(s) have nucleosome binding activity, role in chromatin remodeling, histone exchange and Swr1 complex, cytoplasm, nuclear chromosome, telomeric region, nuclear periphery localization	ARP6	79.8909	-0.212072	0.311219	0.451698	0.552759
orf19.4905	CaO19.4905	C1_10340W_A	CAALFM_C110340WA	orf19.4905	CaO19.4905		Putative MFS transporter; Hap43p-induced gene; also regulated by regulated by Sef1p and Sfu1p; repressed in a ssr1 null mutant		126.016	-0.638674	0.299443	0.0214171	0.0436925
orf19.4906	CaO19.4906	C1_10350C_A	CAALFM_C110350CA	orf19.4906	CaO19.4906		Putative adhesin-like protein; positively regulated by Tbf1; Spider biofilm induced	BCK2	72.2833	-2.23118	0.435499	2.00901e-08	1.21499e-07
orf19.4907	CaO19.4907	C1_10360C_A	CAALFM_C110360CA	orf19.4907	CaO19.4907		Putative protein of unknown function; Hap43p-repressed gene; increased transcription is observed upon fluphenazine treatment; possibly transcriptionally regulated by Tac1p; induced by nitric oxide; fungal-specific (no human/murine homolog	YCR061W	1767.52	0.578578	0.228195	0.007926	0.018281
orf19.4908	CaO19.4908	C1_10370W_A	CAALFM_C110370WA	orf19.4908	CaO19.4908		Dubious open reading frame		15.1023	2.73022	0.671422	1.45519e-06	6.80739e-06
CBK1	CBK1	C1_10380C_A	CAALFM_C110380CA	orf19.4909	CaO19.4909	CBK1	Ser/Thr kinase of cell wall integrity pathway; mutants show abnormal morphology and aggregation; Mob2p associated; required for wild-type hyphal growth and transcriptional regulation of cell-wall-associated genes	CBK1	234.68	0.0670725	0.179024	0.685619	0.761845
RPL42	RPL42	C1_10390C_A	CAALFM_C110390CA	orf19.4909.1	CaO19.4909.1	RPL42	Putative 60S ribosomal subunit protein; colony morphology-related gene regulation by Ssn6; Spider biofilm repressed	RPL42A	389.778	-2.90552	0.272537	6.05805e-28	1.90123e-26
FGR41	FGR41	C1_10400C_A	CAALFM_C110400CA	orf19.4910	CaO19.4910	FGR41	Putative GPI-anchored adhesin-like protein; transposon mutation affects filamentous growth; Spider biofilm repressed		39.8146	0.962219	0.414447	0.00890131	0.0202203
orf19.4911	CaO19.4911	C1_10410W_A	CAALFM_C110410WA	orf19.4911	CaO19.4911		BED zinc finger protein; predicted DNA binding protein; Spider biofilm repressed		214.446	1.32946	0.210698	7.41328e-11	6.12093e-10
orf19.4912	CaO19.4912	C1_10420C_A	CAALFM_C110420CA	orf19.4912	CaO19.4912		Ortholog(s) have ubiquitin protein ligase binding activity, role in positive regulation of receptor internalization, protein ubiquitination, ubiquitin-dependent endocytosis and Golgi apparatus, cytosol, plasma membrane localization	LDB19	171.987	0.112485	0.218543	0.577035	0.667119
PHO8	PHO8	C1_10430W_A	CAALFM_C110430WA	orf19.984	CaO19.984	PHO8	Putative repressible vacuolar alkaline phosphatase; Rim101-induced transcript; regulated by Tsa1, Tsa1B in minimal media at 37 deg; possibly adherence-induced		4.94385	-0.614086	0.882652	0.266216	0.364559
orf19.985	CaO19.985	C1_10440W_A	CAALFM_C110440WA	orf19.985	CaO19.985		Ortholog of S. cerevisiae : YEL043W, C. glabrata CBS138 : CAGL0L01221g, C. dubliniensis CD36 : Cd36_09830, C. parapsilosis CDC317 : CPAR2_804210 and C. auris B8441 : B9J08_004773	YEL043W	103.892	-0.418156	0.255572	0.0772634	0.130864
GLY1	GLY1	C1_10450W_A	CAALFM_C110450WA	orf19.986	CaO19.986	GLY1	L-threonine aldolase; complements glycine auxotrophy of S. cerevisiae shm1 shm2 gly1-1 triple mutant; macrophage/pseudohyphal-induced; the GLY1 locus has an RFLP and is triploid in strain SGY269; flow model biofilm induced		1892.62	1.24426	0.171307	1.17547e-13	1.31706e-12
orf19.988	CaO19.988	C1_10460W_A	CAALFM_C110460WA	orf19.988	CaO19.988		Protein of unknown function; oral infection upregulated gene; upregulated in strains from HIV+ patients with oral candidiasis; mutants have reduced ability to damage oral epithelial cells; transcript possibly regulated upon hyphal formation	GPC1	290.326	1.31855	0.172991	6.77296e-15	8.6026e-14
orf19.989	CaO19.989	C1_10470W_A	CAALFM_C110470WA	orf19.989	CaO19.989		Mitochondrial ribosomal protein of the small subunit; Spider biofilm repressed	MRPS5	488.38	-0.447366	0.157838	0.00363121	0.00910266
DJP1	DJP1	C1_10480W_A	CAALFM_C110480WA	orf19.991	CaO19.991	DJP1	Similar to bacterial DnaJ; reported to have a role in peroxisome biogenesis; induced in low iron and upon adherence to polystyrene	DJP1	383.739	0.889014	0.164531	3.64884e-08	2.14257e-07
LKH1	LKH1	C1_10490W_A	CAALFM_C110490WA	orf19.992	CaO19.992	LKH1	Putative leukotriene A(4) hydrolase; repressed during the mating process; Hog1p-induced	LAP2	344.526	-0.24776	0.17601	0.127976	0.200573
orf19.993	CaO19.993	C1_10500W_A	CAALFM_C110500WA	orf19.993	CaO19.993		Protein of unknown function; rat catheter biofilm repressed		63.9906	-0.643369	0.524773	0.137444	0.213138
orf19.994	CaO19.994	C1_10510W_A	CAALFM_C110510WA	orf19.994	CaO19.994		Protein of unknown function; induced by Mnl1 under weak acid stress; flow model biofilm repressed		6.84205	1.43314	1.08312	0.0240794	0.0481811
orf19.996	CaO19.996	C1_10520W_A	CAALFM_C110520WA	orf19.996	CaO19.996		Protein with a predicted leucine-rich repeat domain; possibly an essential gene, disruptants not obtained by UAU1 method		48.7245	-1.40523	0.416396	0.000166477	0.000557178
SNL1	SNL1	C1_10530W_A	CAALFM_C110530WA	orf19.997	CaO19.997	SNL1	Ribosome-associated protein predicted to function in protein synthesis; 1 predicted transmembrane domain; rat catheter biofilm repressed		190.77	0.321454	0.239825	0.145843	0.223219
orf19.998	CaO19.998	C1_10540C_A	CAALFM_C110540CA	orf19.998	CaO19.998		Putative adapter protein; links synaptojanins Inp52 and Inp53 to the cortical actin cytoskeleton in S. cerevisiae; mutants are viable	BSP1	61.5855	0.505336	0.463488	0.200427	0.290594
GCA2	GCA2	C1_10550C_A	CAALFM_C110550CA	orf19.999	CaO19.999	GCA2	Predicted extracellular glucoamylase; induced by ketoconazole; possibly essential, disruptants not obtained by UAU1 method; promotes biofilm matrix formation; Spider biofilm induced; Bcr1-induced in RPMI a/a biofilms		1110.88	-0.80253	0.235777	0.000399707	0.00123476
orf19.1002	CaO19.1002	C1_10560C_A	CAALFM_C110560CA	orf19.1002	CaO19.1002		Protein of unknown function; Hap43-repressed gene		72.7166	-0.85649	0.351143	0.00761709	0.0176377
orf19.1005	CaO19.1005	C1_10570C_A	CAALFM_C110570CA	orf19.1005	CaO19.1005		Protein with predicted RNI-like domains; rat catheter biofilm induced		3.60959	-0.308903	0.847186	0.563038	0.654449
orf19.1830	CaO19.1830	C1_10580C_A	CAALFM_C110580CA	orf19.1830	CaO19.1830		Protein of unknown function; Hap43-induced; rat catheter and Spider biofilm induced		8.51151	0.569012	0.683794	0.261601	0.359382
FCY23	FCY23	C1_10610W_A	CAALFM_C110610WA	orf19.1832	CaO19.1832	FCY23	Putative transporter; Gcn4p-regulated; more similar to S. cerevisiae Tpn1p, which is a vitamin B6 transporter, than to purine-cytosine permeases	TPN1	18.2167	-0.599743	0.587316	0.198099	0.288189
orf19.1833	CaO19.1833	C1_10620W_A	CAALFM_C110620WA	orf19.1833	CaO19.1833		Ortholog(s) have pseudouridine synthase activity	CBF5	63.2607	-1.90361	0.540623	4.21133e-05	0.000156024
orf19.1834	CaO19.1834	C1_10630C_A	CAALFM_C110630CA	orf19.1834	CaO19.1834		Has domain(s) with predicted role in mitotic sister chromatid cohesion		62.4112	-0.570916	0.331096	0.0578218	0.102782
PEA2	PEA2	C1_10640C_A	CAALFM_C110640CA	orf19.1835	CaO19.1835	PEA2	Putative coiled-coil polarisome; predicted role in polarized morphogenesis, cell fusion, and low affinity Ca2+ influx; rat catheter biofilm induced	PEA2	57.5222	0.244158	0.323785	0.403024	0.506489
APN2	APN2	C1_10650W_A	CAALFM_C110650WA	orf19.1836	CaO19.1836	APN2	Putative class II abasic (AP) endonuclease; flucytosine induced	APN2	17.6657	-0.521846	0.514333	0.22062	0.312786
TBP1	TBP1	C1_10660W_A	CAALFM_C110660WA	orf19.1837	CaO19.1837	TBP1	Transcription initiation factor; binds TATA box sequence, binding does not require TFIIA; caspofungin repressed; functional homolog of S. cerevisiae and human TATA-binding proteins; Spider biofilm induced	SPT15	978.605	1.71866	0.178328	7.51696e-23	1.70516e-21
RPA190	RPA190	C1_10670C_A	CAALFM_C110670CA	orf19.1839	CaO19.1839	RPA190	Putative RNA polymerase I subunit A190; Hap43p-induced gene; flucytosine induced	RPA190	250.673	-1.06222	0.213093	2.6362e-07	1.37112e-06
orf19.1840	CaO19.1840	C1_10680C_A	CAALFM_C110680CA	orf19.1840	CaO19.1840		Predicted lipid-binding ER protein; involved in ER-plasma membrane tethering; Spider biofilm induced	TCB1	2634.8	-1.34759	0.223093	3.94121e-10	2.96969e-09
orf19.2352	CaO19.2352	C1_10690W_A	CAALFM_C110690WA	orf19.2352	CaO19.2352		Ortholog(s) have mitochondrion localization	IMO32	59.2382	-1.56648	0.41122	2.39516e-05	9.26673e-05
NIT3	NIT3	C1_10700C_A	CAALFM_C110700CA	orf19.2351	CaO19.2351	NIT3	Putative nitrilase; regulated by Gcn2p and Gcn4p; protein present in exponential and stationary growth phase yeast cultures	NIT3	368.032	-0.210326	0.171588	0.182702	0.269778
orf19.2350	CaO19.2350	C1_10710C_A	CAALFM_C110710CA	orf19.2350	CaO19.2350		Protein similar to S. cerevisiae Yor378w; MFS family transporter; transposon mutation affects filamentous growth; null mutants are viable; fungal-specific (no human or murine homolog)	AMF1	15.0772	0.692197	0.529579	0.112733	0.179945
MNN2	MNN2	C1_10720C_A	CAALFM_C110720CA	orf19.2347	CaO19.2347	MNN2	Alpha-1,2-mannosyltransferase; similar to S. cerevisiae Mnn2; role in cell wall integrity, temperature sensitivity; iron utilization in low iron; Tn mutation affects filamentous growth; filament induced; increased chitin exposes beta-glucan		217.696	0.108061	0.182121	0.519912	0.61561
orf19.2346	CaO19.2346	C1_10730W_A	CAALFM_C110730WA	orf19.2346	CaO19.2346		Putative protein of unknown function, transcription is positively regulated by Tbf1p	FMP40	263.155	-1.08261	0.189508	4.58805e-09	3.05162e-08
ASR1	ASR1	C1_10740C_A	CAALFM_C110740CA	orf19.2344	CaO19.2344	ASR1	Heat shock protein; transcript regulated by cAMP, osmotic stress, ciclopirox olamine, ketoconazole; repressed by Cyr1, Ras1; colony morphology-related regulated by Ssn6; stationary phase enriched; Hap43-induced; Spider biofilm induced		1260.13	-3.72138	0.373487	2.56635e-25	6.94203e-24
orf19.2343.1	CaO19.2343.1	C1_10750C_A	CAALFM_C110750CA	orf19.2343.1	CaO19.2343.1		Putative vacuolar H+ ATPase subunit e of the V-ATPase V0 subcomplex; added to Assembly 21 based on comparative genome analysis	VMA9	33.5575	2.3088	0.513309	3.99247e-07	2.02601e-06
VPS23	VPS23	C1_10760W_A	CAALFM_C110760WA	orf19.2343	CaO19.2343	VPS23	ESCRT I protein sorting complex protein; involved in proteolytic activation of Rim101, which regulates pH response; ortholog of S. cerevisiae Stp22/Vps23	STP22	10.564	-0.190977	0.672899	0.701061	0.772747
SFT2	SFT2	C1_10770W_A	CAALFM_C110770WA	orf19.2342	CaO19.2342	SFT2	Putative membrane protein; transcript regulated by Mig1; Spider biofilm induced	SFT2	51.7002	0.248454	0.437023	0.509611	0.605632
HNT1	HNT1	C1_10780C_A	CAALFM_C110780CA	orf19.2341	CaO19.2341	HNT1	Histidine triad nucleotide-binding protein; protein level decreases in stationary phase cultures	HNT1	1365.3	0.389407	0.165833	0.0144918	0.0311859
CDC48	CDC48	C1_10790W_A	CAALFM_C110790WA	orf19.2340	CaO19.2340	CDC48	Putative microsomal ATPase; plasma membrane-localized; regulated by Gcn2 and Gcn4; induced by amino acid starvation (3-AT); macrophage/pseudohyphal-repressed; protein levels decrease in stationary phase yeast; Spider biofilm repressed	CDC48	4610.21	0.200851	0.125243	0.0822918	0.138007
ALP1	ALP1	C1_10800C_A	CAALFM_C110800CA	orf19.2337	CaO19.2337	ALP1	Cystine transporter; present in pathogenic yeasts (no human or murine homolog); Spider biofilm induced		420.885	-1.50527	0.291699	4.74927e-08	2.74634e-07
orf19.2335	CaO19.2335	C1_10820C_A	CAALFM_C110820CA	orf19.2335	CaO19.2335		Putative aspartyl aminopeptidase; stationary phase enriched protein; mutation confers hypersensitivity to 5-fluorouracil (5-FU); Hog1-induced; planktonic growth-induced; rat catheter and Spider biofilm repressed	APE4	388.624	-0.90008	0.309242	0.00183452	0.00493351
BIG1	BIG1	C1_10830W_A	CAALFM_C110830WA	orf19.2334	CaO19.2334	BIG1	Endoplasmic reticulum (ER) protein; ortholog of S. cerevisiae Big1; required for beta-1,6-glucan synthesis, filamentation, adhesion, and virulence; rat catheter biofilm repressed	BIG1	152.804	-0.0505079	0.22165	0.805583	0.856876
orf19.2333	CaO19.2333	C1_10840C_A	CAALFM_C110840CA	orf19.2333	CaO19.2333		Ortholog(s) have role in retrograde transport, endosome to Golgi and cytoplasm, late endosome localization	TDA3	1052.28	-0.265682	0.176252	0.104278	0.168398
ADA2	ADA2	C1_10860C_A	CAALFM_C110860CA	orf19.2331	CaO19.2331	ADA2	Zinc finger and homeodomain transcriptional coactivator; role in cell wall integrity and in sensitivity to caspofungin; required for the normal transcriptional response to caspofungin; required for yeast cell adherence to silicone substrate	ADA2	227.707	2.30031	0.29277	2.6892e-16	3.88941e-15
RPS17B	RPS17B	C1_10870W_A	CAALFM_C110870WA	orf19.2329.1	CaO19.2329.1	RPS17B	Ribosomal protein 17B; downregulated upon phagocytosis by murine macrophages; Hap43-induced; Spider biofilm repressed	RPS17B	305.178	-2.58303	0.412406	1.79394e-11	1.58009e-10
orf19.2330	CaO19.2330	C1_10880W_A	CAALFM_C110880WA	orf19.2330	CaO19.2330		Putative U3 snoRNA-associated protein; Hap43-induced; transposon mutation affects filamentous growth; repressed by prostaglandins	UTP6	13.9647	-0.498665	0.633101	0.30465	0.40829
orf19.2328	CaO19.2328	C1_10890C_A	CAALFM_C110890CA	orf19.2328	CaO19.2328		Ortholog of C. dubliniensis CD36 : Cd36_10220, C. parapsilosis CDC317 : CPAR2_210530, C. auris B8441 : B9J08_000256 and Candida tenuis NRRL Y-1498 : CANTEDRAFT_105553		333.139	-0.0840452	0.190999	0.634215	0.718325
orf19.2326	CaO19.2326	C1_10910C_A	CAALFM_C110910CA	orf19.2326	CaO19.2326		Ortholog(s) have role in double-strand break repair via homologous recombination, intra-S DNA damage checkpoint, mitotic sister chromatid cohesion and positive regulation of protein sumoylation, more	ESC2	140.641	-1.04924	0.237398	4.26323e-06	1.85476e-05
orf19.2325	CaO19.2325	C1_10920W_A	CAALFM_C110920WA	orf19.2325	CaO19.2325		Ortholog(s) have RNA polymerase III general transcription initiation factor activity and RNA polymerase III type 1 promoter sequence-specific DNA binding, more	TFC6	94.7772	1.30799	0.2499	4.56389e-08	2.65099e-07
UBA4	UBA4	C1_10930C_A	CAALFM_C110930CA	orf19.2324	CaO19.2324	UBA4	Putative ubiquitin activating protein; Hap43-repressed; induced by prostaglandins; clade-associated gene expression	UBA4	123.338	-1.10879	0.28498	3.85858e-05	0.000144362
ERP5	ERP5	C1_10940C_A	CAALFM_C110940CA	orf19.2322.3	CaO19.2322.3	ERP5	Protein involved in ER to Golgi transport; rat catheter and Spider biofilm repressed	ERP5	128.464	-2.41254	0.539295	3.89136e-07	1.98092e-06
orf19.2320	CaO19.2320	C1_10950C_A	CAALFM_C110950CA	orf19.2320	CaO19.2320		Putative serine/threonine-protein kinase; possibly an essential gene, disruptants not obtained by UAU1 method	RIO1	41.9052	-0.414948	0.367192	0.2037	0.29428
orf19.2318.1	CaO19.2318.1	C1_10960W_A	CAALFM_C110960WA	orf19.2318.1	CaO19.2318.1		Ortholog(s) have inositol phosphoceramide synthase regulator activity, role in inositol phosphoceramide metabolic process and inositol phosphoceramide synthase complex, integral component of Golgi membrane localization	KEI1	94.0511	-0.397499	0.256875	0.0938601	0.154364
orf19.2319	CaO19.2319	C1_10970W_A	CAALFM_C110970WA	orf19.2319	CaO19.2319		Putative nucleolar protein with a predicted role in pre-rRNA processing; Hap43-induced gene; repressed in core stress response	ESF1	486.709	3.46657	0.24647	1.18348e-46	8.31652e-45
RTG3	RTG3	C1_10990C_A	CAALFM_C110990CA	orf19.2315	CaO19.2315	RTG3	Transcription factor with bZIP motif involved in regulation of galactose catabolism genes; performs role analogous to Gal4p in S. cerevisiae; regulates carbon source-dependent stress response; regulates sphingolipid homeostasis	RTG3	125.629	-0.272599	0.225561	0.189329	0.27749
orf19.2314	CaO19.2314	C1_11000C_A	CAALFM_C111000CA	orf19.2314	CaO19.2314		Protein with a role in nucleolar integrity and processing of pre-rRNA; mutation confers hypersensitivity to 5-fluorocytosine (5-FC), 5-fluorouracil (5-FU), and tubercidin (7-deazaadenosine); Hap43-induced; Spider biofilm induced	CGR1	138.655	1.08023	0.300061	0.000127686	0.000436767
orf19.2313	CaO19.2313	C1_11010C_A	CAALFM_C111010CA	orf19.2313	CaO19.2313		Putative ortholog of S. cerevisiae Pex32 a peroxisomal integral membrane protein with a role in negative regulation of peroxisome size; Hap43-repressed gene	PEX32	157.159	0.300803	0.200955	0.106771	0.171925
RPL82	RPL82	C1_11030W_A	CAALFM_C111030WA	orf19.2311	CaO19.2311	RPL82	Predicted ribosomal protein; genes encoding cytoplasmic ribosomal subunits, translation factors, and tRNA synthetases are downregulated upon phagocytosis by murine macrophage		44.7978	-1.78613	0.606848	0.000370373	0.00115285
RPL29	RPL29	C1_11040W_A	CAALFM_C111040WA	orf19.2310.1	CaO19.2310.1	RPL29	Ribosomal protein L29; induced upon germ tube formation; colony morphology-related gene regulation by Ssn6; intron in 5'-UTR; Spider biofilm repressed	RPL29	125.857	-0.591448	0.448369	0.125	0.196444
RPL2	RPL2	C1_11060C_A	CAALFM_C111060CA	orf19.2309.2	CaO19.2309.2	RPL2	Putative 60S ribosomal protein L2; Hap43-induced gene; repressed in infected rabbit kidney in SC5314, but not NGY152, strain background; Spider biofilm repressed	RPL2A	867.78	-3.41562	0.30133	1.73561e-31	6.679e-30
PET127	PET127	C1_11070W_A	CAALFM_C111070WA	orf19.2309	CaO19.2309	PET127	Protein with a predicted role in 5'-end processing of mitochondrial RNAs; ortholog of S. cerevisiae Pet127; Hap43-induced; rat catheter and Spider biofilm induced	PET127	42.7665	-0.849642	0.477819	0.0372056	0.0699837
orf19.2308	CaO19.2308	C1_11080W_A	CAALFM_C111080WA	orf19.2308	CaO19.2308		Putative 6-phosphofructo-2-kinase; catalyzes synthesis of fructose-2,6-bisphosphate; Hap43-repressed; flow model, rat catheter and Spider biofilm induced	PFK27	87.9995	-0.903222	0.407596	0.0126752	0.0276562
orf19.2307	CaO19.2307	C1_11090C_A	CAALFM_C111090CA	orf19.2307	CaO19.2307		Ortholog(s) have role in mRNA 3'-end processing, mRNA polyadenylation, pre-mRNA cleavage required for polyadenylation and mRNA cleavage and polyadenylation specificity factor complex, nuclear chromatin, nucleus localization	PFS2	147.822	-0.314263	0.253896	0.177621	0.263921
orf19.2306	CaO19.2306	C1_11100W_A	CAALFM_C111100WA	orf19.2306	CaO19.2306		Ortholog(s) have acireductone dioxygenase (Ni2+-requiring) activity and role in L-methionine salvage from methylthioadenosine	ADI1	89.063	-1.04312	0.321236	0.000488346	0.00148154
orf19.2305	CaO19.2305	C1_11110C_A	CAALFM_C111110CA	orf19.2305	CaO19.2305		Ortholog(s) have tubulin binding activity, role in tubulin complex assembly and cytoplasm, prefoldin complex localization	GIM4	26.8635	-1.29859	0.553009	0.00476127	0.0115982
orf19.2304	CaO19.2304	C1_11120C_A	CAALFM_C111120CA	orf19.2304	CaO19.2304		Protein similar to S. cerevisiae Gvp36p; transposon mutation affects filamentous growth		434.921	-1.24074	0.18366	4.44928e-12	4.21769e-11
FGR16	FGR16	C1_11130W_A	CAALFM_C111130WA	orf19.2303	CaO19.2303	FGR16	Protein lacking an ortholog in S. cerevisiae; transposon mutation affects filamentous growth; fluconazole-downregulated	PRP38	8.6254	-1.30498	0.948371	0.0321649	0.0618702
orf19.2302	CaO19.2302	C1_11140W_A	CAALFM_C111140WA	orf19.2302	CaO19.2302		Ortholog(s) have enzyme regulator activity, role in cellular calcium ion homeostasis, glycosphingolipid biosynthetic process and integral component of endoplasmic reticulum membrane localization	CSG2	39.2966	-0.298023	0.422808	0.416611	0.519158
orf19.2301	CaO19.2301	C1_11150W_A	CAALFM_C111150WA	orf19.2301	CaO19.2301		Ortholog(s) have role in proteasome regulatory particle assembly and cytoplasm, cytosol, nucleus localization	NAS2	143.295	0.449098	0.227773	0.0360312	0.0680917
orf19.2299	CaO19.2299	C1_11160C_A	CAALFM_C111160CA	orf19.2299	CaO19.2299		Ortholog(s) have protein tag activity	URM1	28.2116	-2.07337	0.691358	0.000191858	0.000633485
WBP1	WBP1	C1_11170W_A	CAALFM_C111170WA	orf19.2298	CaO19.2298	WBP1	Putative oligosaccharyltransferase subunit; Spider biofilm repressed	WBP1	617.236	-0.306212	0.226724	0.143439	0.220479
ARL3	ARL3	C1_11190W_A	CAALFM_C111190WA	orf19.2297	CaO19.2297	ARL3	Putative Ras superfamily GTPase; induced by nitric oxide independent of Yhb1p	ARL3	69.7357	0.339008	0.282475	0.188563	0.27687
orf19.2296	CaO19.2296	C1_11200W_A	CAALFM_C111200WA	orf19.2296	CaO19.2296		Predicted mucin-like protein; ketoconazole-induced; fluconazole-repressed; induced in cyr1 mutant; colony morphology-related gene regulation by Ssn6; flow model biofilm induced; Spider biofilm induced		27139.2	0.0250891	0.256753	0.91555	0.939926
HAP43	HAP43	C1_11210C_A	CAALFM_C111210CA	orf19.681	CaO19.681	HAP43	CCAAT-binding factor-dependent transcription factor; repressor; also called CAP2; required for low iron response; similar to bZIP transcription factor AP-1; repressed by Sfu1; ciclopirox olamine induced; rat catheter, Spider biofilm induced		48.9326	-0.490875	0.404293	0.165947	0.249569
TIM50	TIM50	C1_11220C_A	CAALFM_C111220CA	orf19.680	CaO19.680	TIM50	Predicted component of the Translocase of the Inner Mitochondrial membrane (TIM23 complex); involved in mitochondrial protein import; Spider biofilm repressed	TIM50	283.513	-3.29149	0.355124	4.25715e-22	9.11341e-21
FGR39	FGR39	C1_11230W_A	CAALFM_C111230WA	orf19.679	CaO19.679	FGR39	Protein lacking an ortholog in S. cerevisiae; transposon mutation affects filamentous growth		23.6732	-1.40458	0.589922	0.00362837	0.00909906
CHO1	CHO1	C1_11240C_A	CAALFM_C111240CA	orf19.677	CaO19.677	CHO1	Putative phosphatidylserine synthase; ortholog of S. cerevisiae CHO1; transposon mutation affects filamentous growth; regulated by Nrg1, Tup1	CHO1	54.286	-2.37868	0.503088	1.22641e-07	6.75362e-07
orf19.676	CaO19.676	C1_11250W_A	CAALFM_C111250WA	orf19.676	CaO19.676		Microtubule-binding protein of the cortical microtubule; delays exit from mitosis when the spindle is abnormally oriented; Spider biofilm repressed	BIM1	30.7192	-2.23201	0.663511	4.43406e-05	0.000163433
orf19.675	CaO19.675	C1_11270W_A	CAALFM_C111270WA	orf19.675	CaO19.675		Cell wall protein; induced in core stress response and core caspofungin response; iron-regulated; amphotericin B, ketoconazole, and hypoxia induced; regulated by Cyr1, Ssn6; induced in oralpharyngeal candidasis; Spider biofilm repressed		1453.98	2.3869	0.157862	8.20078e-53	8.03304e-51
orf19.674	CaO19.674	C1_11280W_A	CAALFM_C111280WA	orf19.674	CaO19.674		Ortholog(s) have U6 snRNA binding activity and role in mRNA cis splicing, via spliceosome, mRNA splicing, via spliceosome	CWC2	79.2292	0.817788	0.284394	0.00228662	0.00602404
orf19.673	CaO19.673	C1_11290W_A	CAALFM_C111290WA	orf19.673	CaO19.673		Has domain(s) with predicted FMN binding, catalytic activity, oxidoreductase activity and role in oxidation-reduction process		162.983	0.948787	0.258064	0.000117425	0.00040488
orf19.672	CaO19.672	C1_11300C_A	CAALFM_C111300CA	orf19.672	CaO19.672		Ortholog(s) have RNA binding, first spliceosomal transesterification activity, role in mRNA 5'-splice site recognition and U5 snRNP localization	PRP28	224.174	0.900075	0.207712	7.97944e-06	3.33897e-05
PSP1	PSP1	C1_11310C_A	CAALFM_C111310CA	orf19.671	CaO19.671	PSP1	Protein repressed during the mating process	PSP1	493.894	0.187216	0.213079	0.339362	0.444485
orf19.670.2	CaO19.670.2	C1_11320C_A	CAALFM_C111320CA	orf19.670.2	CaO19.670.2		Protein of unknown function; hypoxia, Hap43-repressed; ketoconazole induced; induced in oralpharyngeal candidasis; 16h flow model biofilm repressed, late-stage flow model biofilm induced; rat catheter and Spider biofilm induced		2348.73	-2.66806	0.187723	4.05101e-47	2.878e-45
SMT3	SMT3	C1_11330C_A	CAALFM_C111330CA	orf19.670	CaO19.670	SMT3	SUMO, small ubiquitin-like protein; Smt3p-conjugated proteins localize to septation site and mother side of bud neck; C. albicans septins appear not to be Smt3p-modified, in contrast to S. cerevisiae septins	SMT3	998.341	-1.19849	0.191704	1.36911e-10	1.08706e-09
PRM1	PRM1	C1_11340W_A	CAALFM_C111340WA	orf19.669	CaO19.669	PRM1	Putative membrane protein with a predicted role in membrane fusion during mating; Hap43p-repressed gene; protein induced during the mating process	PRM1	28.4756	0.657939	0.449166	0.0889572	0.14735
TOS4	TOS4	C1_11350C_A	CAALFM_C111350CA	orf19.668	CaO19.668	TOS4	Putative fork-head transcription factor; rat catheter and Spider biofilm repressed	TOS4	55.184	-0.0457684	0.351291	0.884435	0.916472
RPL37B	RPL37B	C1_11360W_A	CAALFM_C111360WA	orf19.667.1	CaO19.667.1	RPL37B	Ribosomal protein L37; Hap43-induced; Spider biofilm repressed	RPL37B	215.672	-1.93151	0.331032	5.36465e-10	3.9748e-09
orf19.666	CaO19.666	C1_11370C_A	CAALFM_C111370CA	orf19.666	CaO19.666		Essential protein required for the DNA integrity checkpoint pathway; Spider biofilm induced	LCD1	34.0743	-0.643587	0.436758	0.0889864	0.147361
NEP1	NEP1	C1_11380W_A	CAALFM_C111380WA	orf19.665	CaO19.665	NEP1	Ortholog(s) have rRNA (pseudouridine) methyltransferase activity	EMG1	19.6103	-2.43208	1.04055	0.000571225	0.00170892
orf19.664	CaO19.664	C1_11390W_A	CAALFM_C111390WA	orf19.664	CaO19.664		Ortholog of C. dubliniensis CD36 : Cd36_10680, Debaryomyces hansenii CBS767 : DEHA2E14058g, Pichia stipitis Pignal : PICST_29620 and Candida guilliermondii ATCC 6260 : PGUG_03306		5.34584	0.956912	0.942254	0.100198	0.162923
GIN4	GIN4	C1_11400C_A	CAALFM_C111400CA	orf19.663	CaO19.663	GIN4	Autophosphorylated kinase; role in pseudohyphal-hyphal switch and cytokinesis; phosphorylates Cdc11p on S395; necessary for septin ring within germ tube but not for septin band at mother cell junction; physically associates with septins	GIN4	189.129	-1.25799	0.368836	0.000189763	0.00062785
KRR1	KRR1	C1_11420W_A	CAALFM_C111420WA	orf19.661	CaO19.661	KRR1	Putative nucleolar protein; repressed benomyl treatment or in an azole-resistant strain that overexpresses MDR1; F-12/CO2 early biofilm induced	KRR1	13.9619	-1.36351	0.801319	0.0176724	0.0370347
orf19.660	CaO19.660	C1_11430W_A	CAALFM_C111430WA	orf19.660	CaO19.660		Protein of unknown function; mRNA binds She3		24.1568	0.804298	0.572723	0.0813623	0.136696
GIN1	GIN1	C1_11440C_A	CAALFM_C111440CA	orf19.658	CaO19.658	GIN1	Protein involved in regulation of DNA-damage-induced filamentous growth; putative component of DNA replication checkpoint; ortholog of S. cerevisiae Mrc1p, an S-phase checkpoint protein; Hap43p-induced gene	MRC1	32.5657	-1.21956	0.475443	0.00305069	0.00781051
SAM2	SAM2	C1_11450C_A	CAALFM_C111450CA	orf19.657	CaO19.657	SAM2	S-adenosylmethionine synthetase; localizes to surface of hyphae, not yeast cells; alkaline, Hog1-induced; farnesol-downregulated; F-12/CO2 early biofilm induced; Spider biofilm repressed	SAM2	223.412	0.595757	0.302024	0.0325836	0.0626198
DPP1	DPP1	C1_11470C_A	CAALFM_C111470CA	orf19.656	CaO19.656	DPP1	Putative diacylglycerol pyrophosphate phosphatase of diacylglycerol production for phospholipid biosynthesis; downregulation correlates with clinical development of fluconazole resistance		3.21872	-1.28901	1.10534	0.0376874	0.0706639
PHO84	PHO84	C1_11480W_A	CAALFM_C111480WA	orf19.655	CaO19.655	PHO84	High-affinity phosphate transporter; transcript regulated by white-opaque switch; Hog1, ciclopirox olamine or alkaline induced; caspofungin, stress repressed; required for normal TORC1 function	PHO84	453.209	-3.91589	0.443775	8.82146e-21	1.70751e-19
ARO7	ARO7	C1_11500C_A	CAALFM_C111500CA	orf19.1170	CaO19.1170	ARO7	Putative chorismate mutase; fungal-specific (no human or murine homolog); alkaline upregulated	ARO7	66.9871	-0.441786	0.386256	0.194977	0.284286
orf19.1169	CaO19.1169	C1_11510C_A	CAALFM_C111510CA	orf19.1169	CaO19.1169		Putative DnaJ-like molecular chaperone; Spider biofilm induced	JID1	98.0369	0.404713	0.243832	0.0738914	0.126244
ZCF3	ZCF3	C1_11520C_A	CAALFM_C111520CA	orf19.1168	CaO19.1168	ZCF3	Zn(II)2Cys6 domain transcription factor; required for filamentous growth, resistance to rapamycin and flucytosine; possibly an essential gene, disruptants not obtained by UAU1 method; Hap43-repressed; Spider and flow model biofilm induced		16.8621	-0.644708	0.538903	0.143864	0.220869
orf19.1167	CaO19.1167	C1_11530C_A	CAALFM_C111530CA	orf19.1167	CaO19.1167		Ortholog(s) have sulfonate dioxygenase activity and role in sulfur compound catabolic process	JLP1	15.4976	0.284869	0.564409	0.528801	0.623395
CTA3	CTA3	C1_11540C_A	CAALFM_C111540CA	orf19.1166	CaO19.1166	CTA3	Protein similar to S. cerevisiae Ede1p, which is involved in endocytosis; activates transcription in 1-hybrid assay in S. cerevisiae	EDE1	2204.68	-1.10275	0.226288	4.35117e-07	2.19254e-06
GAR1	GAR1	C1_11550W_A	CAALFM_C111550WA	orf19.1164	CaO19.1164	GAR1	Putative H/ACA snoRNP pseudouridylase complex protein; mutation confers hypersensitivity to tubercidin (7-deazaadenosine); macrophage/pseudohyphal-induced; Spider biofilm repressed	GAR1	19.369	-2.35118	1.05702	0.000848918	0.00245368
orf19.1163	CaO19.1163	C1_11560C_A	CAALFM_C111560CA	orf19.1163	CaO19.1163		Has domain(s) with predicted GTP binding activity	MRX8	128.807	-0.04376	0.245321	0.846772	0.888843
orf19.1162.1	CaO19.1162.1	C1_11570W_A	CAALFM_C111570WA	orf19.1162.1	CaO19.1162.1		Ortholog of S. cerevisiae : YJR112W-A, C. glabrata CBS138 : CAGL0C04829g, C. dubliniensis CD36 : Cd36_10860, C. parapsilosis CDC317 : CPAR2_203700 and C. auris B8441 : B9J08_001575	YJR112W-A	55.2666	0.616916	0.349642	0.0508665	0.0919094
orf19.1162	CaO19.1162	C1_11580W_A	CAALFM_C111580WA	orf19.1162	CaO19.1162		Protein of unknown function; transcript upregulated by benomyl treatment		260.515	-0.703327	0.322293	0.01777	0.0372022
PLD1	PLD1	C1_11590W_A	CAALFM_C111590WA	orf19.1161	CaO19.1161	PLD1	Phospholipase D1; required for phosphatidic acid and for most diacylglycerol production; required for wild-type mouse virulence, but not rat oral virulence; mutant defect in hyphal growth on solid substrates; similar to S. cerevisiae Spo14p	SPO14	1568.29	-0.114822	0.160272	0.434967	0.53696
orf19.1160	CaO19.1160	C1_11600W_A	CAALFM_C111600WA	orf19.1160	CaO19.1160		Ortholog(s) have COPII receptor activity and role in endoplasmic reticulum to Golgi vesicle-mediated transport, fungal-type cell wall organization, protein retention in Golgi apparatus	SVP26	75.3419	-0.824351	0.330663	0.00687328	0.0160999
orf19.1159	CaO19.1159	C1_11610C_A	CAALFM_C111610CA	orf19.1159	CaO19.1159		Protein similar to A. nidulans CysA serine O-trans-acetylase; suggests that C. albicans uses an O-acetyl-serine (OAS) pathway of sulfur assimilation; F-12/CO2 early biofilm induced; Spider biofilm induced		238.281	-0.515989	0.311221	0.0695523	0.120358
orf19.1158	CaO19.1158	C1_11620W_A	CAALFM_C111620WA	orf19.1158	CaO19.1158		Ortholog of S. cerevisiae Yft2 required for normal ER membrane biosynthesis; Hap43-repressed gene	YFT2	9.59595	0.620192	0.711393	0.230832	0.32436
FUS1	FUS1	C1_11630C_A	CAALFM_C111630CA	orf19.1156	CaO19.1156	FUS1	Membrane protein required for mating; ortholog of S. cerevisiae Fus1; transcript induced by Cph1 in cells homozygous for the MTLa locus; alpha factor induced	FUS1	18.5148	0.445842	0.499384	0.284742	0.385762
DPP2	DPP2	C1_11640C_A	CAALFM_C111640CA	orf19.1155	CaO19.1155	DPP2	Protein similar to S. cerevisiae pyrophosphate phosphatase Lpp1p; possible role in farnesol biosynthesis	LPP1	47.4765	-0.293431	0.43182	0.431625	0.533667
EGD1	EGD1	C1_11650W_A	CAALFM_C111650WA	orf19.1154	CaO19.1154	EGD1	Putative GAL4 DNA-binding enhancer protein; soluble protein in hyphae; biofilm induced; macrophage/pseudohyphal-induced; equal level of protein in exponential and stationary growth phase yeast cultures; Spider biofilm repressed	EGD1	539.865	-2.55428	0.253847	4.56656e-25	1.21493e-23
GAD1	GAD1	C1_11660W_A	CAALFM_C111660WA	orf19.1153	CaO19.1153	GAD1	Putative glutamate decarboxylase; alkaline, macrophage-downregulated gene; amphotericin B induced; induced by Mnl1 under weak acid stress; stationary phase enriched protein; rat catheter biofilm repressed	GAD1	17452.9	2.73505	0.200935	1.6822e-43	1.07678e-41
orf19.1152	CaO19.1152	C1_11670W_A	CAALFM_C111670WA	orf19.1152	CaO19.1152		Protein of unknown function; induced in core stress response; Gcn2 and Gcn4 regulated; flow model biofilm induced; Spider biofilm induced		1972.36	0.402488	0.122593	0.000870301	0.00250623
orf19.1150	CaO19.1150	C1_11690W_A	CAALFM_C111690WA	orf19.1150	CaO19.1150		GATA-like transcription factor; oral infection induced; mutant has reduced capacity to damage oral epithelial cells; regulated by Gcn2 and Gcn4; Spider biofilm induced		74.9991	0.0869234	0.287167	0.740529	0.803905
MRF1	MRF1	C1_11700C_A	CAALFM_C111700CA	orf19.1149	CaO19.1149	MRF1	Putative mitochondrial respiratory protein; induced by farnesol, benomyl, nitric oxide, core stress response; oxidative stress-induced via Cap1; stationary-phase enriched protein; Spider biofilm induced		624.9	-0.690781	0.175071	5.58091e-05	0.000202019
orf19.1146	CaO19.1146	C1_11720W_A	CAALFM_C111720WA	orf19.1146	CaO19.1146		Ortholog of Candida albicans WO-1 : CAWG_00265		11.6018	0.878658	0.644345	0.0773855	0.131002
orf19.1144	CaO19.1144	C1_11730W_A	CAALFM_C111730WA	orf19.1144	CaO19.1144		Protein with SEL-1 like protein domain; early-stage flow model biofilm induced		300.555	-0.051766	0.216272	0.796083	0.849847
orf19.1143	CaO19.1143	C1_11740W_A	CAALFM_C111740WA	orf19.1143	CaO19.1143		Ortholog of Pichia stipitis Pignal : PICST_30878, Candida tropicalis NEW ASSEMBLY : CTRG1_01052, Spathaspora passalidarum NRRL Y-27907 : SPAPADRAFT_60017 and Candida guilliermondii ATCC 6260 : PGUG_05223		28.6258	-0.180702	0.614865	0.703838	0.774522
AVT4	AVT4	C1_11750W_A	CAALFM_C111750WA	orf19.1142	CaO19.1142	AVT4	Putative vacuolar transporter of large neutral amino acids; induced by alpha pheromone in SpiderM medium	AVT4	61.0345	-0.102888	0.289967	0.697553	0.770096
orf19.1140	CaO19.1140	C1_11760C_A	CAALFM_C111760CA	orf19.1140	CaO19.1140		Protein of unknown function; Spider biofilm repressed		108.619	-0.262453	0.241405	0.236351	0.330737
orf19.1139	CaO19.1139	C1_11770C_A	CAALFM_C111770CA	orf19.1139	CaO19.1139		Protein of unknown funtion; S. cerevisiae ortholog Svl3 plays a role in endocytosis and is localized to the bud neck; Spider biofilm induced	SVL3	333.981	0.370391	0.151437	0.0112443	0.0248869
orf19.1137	CaO19.1137	C1_11790W_A	CAALFM_C111790WA	orf19.1137	CaO19.1137		Thymidylate kinase of unknown role; forms a dimer; potential target for antifungal drugs	CDC8	19.2375	-0.987691	0.658886	0.0512082	0.0923977
orf19.1136	CaO19.1136	C1_11800C_A	CAALFM_C111800CA	orf19.1136	CaO19.1136		Ortholog(s) have AP-2 adaptor complex, clathrin-coated vesicle localization	APS2	39.2194	0.395929	0.455598	0.308901	0.412783
CAS1	CAS1	C1_11810W_A	CAALFM_C111810WA	orf19.1135	CaO19.1135	CAS1	Putative transcription factor with Ku70/Ku80 beta-barrel DNA-binding motif; involved in telomerase regulation and telomere protection; mutation causes marginal increase in caspofungin sensitivity	YKU70	375.523	0.0502398	0.18423	0.768644	0.827662
orf19.5282	CaO19.5282	C1_11850W_A	CAALFM_C111850WA	orf19.5282	CaO19.5282		Protein of unknown function; Hap43-repressed gene; mRNA binds to She3; repressed in hyphae; Efg1 and Efh1 regulated; 5'-UTR intron; induced by Mnl1 under weak acid stress; rat catheter biofilm induced		711.895	1.15075	0.238063	4.88232e-07	2.44305e-06
orf19.5281	CaO19.5281	C1_11860W_A	CAALFM_C111860WA	orf19.5281	CaO19.5281		Predicted essential RNA-binding G protein; ortholog an effector of mating response pathway in S. cerevisiae; mainly associated with nuclear envelope and ER; flow model and Spider biofilm repressed	SCP160	558.708	-4.32071	0.381226	3.62045e-32	1.41001e-30
MUP1	MUP1	C1_11870W_A	CAALFM_C111870WA	orf19.5280	CaO19.5280	MUP1	High affinity methionine permease; required for morphogenesis; alkaline upregulated by Rim101; Spider biofilm induced	MUP1	227.9	-2.09277	0.271497	1.07416e-15	1.45891e-14
orf19.5279	CaO19.5279	C1_11880W_A	CAALFM_C111880WA	orf19.5279	CaO19.5279		Ortholog(s) have structural constituent of ribosome activity and role in cellular respiration, regulation of mitochondrial DNA metabolic process, response to oxidative stress	MRPL51	133.593	-0.489264	0.382786	0.148628	0.226967
orf19.5278	CaO19.5278	C1_11890W_A	CAALFM_C111890WA	orf19.5278	CaO19.5278		Protein of unknown function; Spider biofilm induced	PXP2	218.029	-0.36755	0.205232	0.0560657	0.100056
orf19.5277	CaO19.5277	C1_11900C_A	CAALFM_C111900CA	orf19.5277	CaO19.5277		Ortholog(s) have role in DNA recombination, nuclear-transcribed mRNA catabolic process, 3'-5' exonucleolytic nonsense-mediated decay, protein ubiquitination and cytoplasm, nucleolus, nucleus, polysome localization	UPF3	16.7015	1.70552	0.735264	0.00246164	0.00641714
orf19.5276	CaO19.5276	C1_11910W_A	CAALFM_C111910WA	orf19.5276	CaO19.5276		Putative nuclear pore-associated protein; Hap43p-induced gene; induced upon low-level peroxide stress; possibly an essential gene, disruptants not obtained by UAU1 method	THP1	48.1363	0.22824	0.327115	0.43872	0.540541
orf19.5275	CaO19.5275	C1_11920W_A	CAALFM_C111920WA	orf19.5275	CaO19.5275		Ortholog(s) have ATPase activator activity, protein-macromolecule adaptor activity and role in late endosome to vacuole transport, late endosome to vacuole transport via multivesicular body sorting pathway	VTA1	249.911	-1.40172	0.196044	2.01635e-13	2.19456e-12
orf19.5274	CaO19.5274	C1_11930W_A	CAALFM_C111930WA	orf19.5274	CaO19.5274		Ortholog of S. cerevisiae : SKG3, C. dubliniensis CD36 : Cd36_11180, C. parapsilosis CDC317 : CPAR2_206250, C. auris B8441 : B9J08_005263 and Debaryomyces hansenii CBS767 : DEHA2E13794g	SKG3	324.448	1.02893	0.19107	3.26076e-08	1.93402e-07
orf19.5271	CaO19.5271	C1_11940C_A	CAALFM_C111940CA	orf19.5271	CaO19.5271		Protein of unknown function; Hap43-induced gene		5.83148	0.965975	0.827442	0.0865421	0.144014
orf19.5270	CaO19.5270	C1_11950W_A	CAALFM_C111950WA	orf19.5270	CaO19.5270		Protein of unknown function; rat catheter biofilm induced		42.7494	-0.158293	0.408796	0.657844	0.738896
orf19.5269.1	CaO19.5269.1	C1_11960C_A	CAALFM_C111960CA	orf19.5269.1	CaO19.5269.1		Ortholog of S. cerevisiae : YPR170W-B, C. glabrata CBS138 : CAGL0I06457g, C. dubliniensis CD36 : Cd36_72650, C. parapsilosis CDC317 : CPAR2_805190 and Candida tenuis NRRL Y-1498 : CANTEDRAFT_99722	YPR170W-B	72.0148	-0.370513	0.322387	0.20302	0.29363
orf19.5269	CaO19.5269	C1_11970C_A	CAALFM_C111970CA	orf19.5269	CaO19.5269		Ortholog of C. dubliniensis CD36 : Cd36_11210, C. parapsilosis CDC317 : CPAR2_805180, C. auris B8441 : B9J08_002727 and Candida tenuis NRRL Y-1498 : CANTEDRAFT_116279		67.5487	-0.293251	0.328079	0.320787	0.425937
MED10	MED10	C1_11980W_A	CAALFM_C111980WA	orf19.5268	CaO19.5268	MED10	RNA polymerase II mediator complex subunit; possibly an essential gene, disruptants not obtained by UAU1 method	NUT2	31.5388	0.227452	0.360787	0.479192	0.577872
orf19.5267	CaO19.5267	C1_11990W_A	CAALFM_C111990WA	orf19.5267	CaO19.5267		Putative cell wall adhesin-like protein; repressed in core caspofungin response and by alpha pheromone in SpiderM medium; transcript reduced in ace2 mutant; flow model, rat catheter and Spider biofilm repressed		45.4	-2.22969	0.526449	1.44678e-06	6.77292e-06
orf19.5266	CaO19.5266	C1_12000C_A	CAALFM_C112000CA	orf19.5266	CaO19.5266		Planktonic growth-induced gene		18.0822	-1.31723	0.683757	0.0124357	0.0271978
KIP4	KIP4	C1_12010C_A	CAALFM_C112010CA	orf19.5265	CaO19.5265	KIP4	S. cerevisiae Smy1 ortholog; Tn mutation affects filamentous growth; filament induced; has Mob2-dependent hyphal regulation; regulated by Nrg1, Tup1; oralpharyngeal candidasis induced; Spider biofilm induced; flow model biofilm repressed	SMY1	266.679	0.448176	0.215204	0.0276828	0.0542659
SER33	SER33	C1_12030W_A	CAALFM_C112030WA	orf19.5263	CaO19.5263	SER33	Predicted enzyme of amino acid biosynthesis; Gcn4p-regulated; upregulated in biofilm; protein present in exponential and stationary growth phase yeast cultures; S. cerevisiae ortholog is Gcn4p regulated	SER3	110.511	-1.5739	0.304765	4.12886e-08	2.4113e-07
RPN2	RPN2	C1_12050W_A	CAALFM_C112050WA	orf19.5260	CaO19.5260	RPN2	Putative 26S proteasome subunit; transcript regulated by Mig1; caspofungin repressed; regulated by Gcn2 and Gcn4; gene used for strain identification by multilocus sequence typing	RPN2	1815.17	-0.489204	0.153016	0.00111309	0.00314103
orf19.5259	CaO19.5259	C1_12060C_A	CAALFM_C112060CA	orf19.5259	CaO19.5259		Ortholog of C. dubliniensis CD36 : Cd36_11290, C. parapsilosis CDC317 : CPAR2_805090, C. auris B8441 : B9J08_005277, Pichia stipitis Pignal : PICST_28850 and Candida guilliermondii ATCC 6260 : PGUG_02709		35.6323	0.358162	0.443535	0.347248	0.452065
orf19.5258	CaO19.5258	C1_12070C_A	CAALFM_C112070CA	orf19.5258	CaO19.5258		Protein of unknown function; induced by nitric oxide		57.0064	0.386519	0.375642	0.245312	0.3408
LCB4	LCB4	C1_12080W_A	CAALFM_C112080WA	orf19.5257	CaO19.5257	LCB4	Putative sphingosine kinase; Tac1p-regulated expression; rat catheter biofilm induced	LCB4	328.605	1.67385	0.260483	1.90166e-11	1.67042e-10
orf19.5256	CaO19.5256	C1_12090C_A	CAALFM_C112090CA	orf19.5256	CaO19.5256		Protein of unknown function; Hap43-repressed gene; induced by alpha pheromone in SpiderM medium		4.68515	0.756729	0.953644	0.180989	0.267756
PXA2	PXA2	C1_12100C_A	CAALFM_C112100CA	orf19.5255	CaO19.5255	PXA2	Putative peroxisomal, half-size adrenoleukodystrophy protein (ALD or ALDp) subfamily ABC transporter; Gcn4p-regulated	PXA2	553.547	1.066	0.175229	5.00183e-10	3.72115e-09
orf19.5254	CaO19.5254	C1_12110C_A	CAALFM_C112110CA	orf19.5254	CaO19.5254		Protein of unknown function; repressed by nitric oxide		19.8094	0.149256	0.546706	0.736139	0.800674
orf19.5253	CaO19.5253	C1_12120W_A	CAALFM_C112120WA	orf19.5253	CaO19.5253		Has domain(s) with predicted ATP binding, protein kinase activity, protein tyrosine kinase activity and role in protein phosphorylation		53.3536	-0.400978	0.408939	0.261544	0.359379
ZCF30	ZCF30	C1_12130C_A	CAALFM_C112130CA	orf19.5251	CaO19.5251	ZCF30	Predicted Zn(II)2Cys6 transcription factor; mutants are viable; repressed by fluphenazine; Spider biofilm induced		185.977	0.133541	0.241485	0.547846	0.641715
orf19.5250	CaO19.5250	C1_12140W_A	CAALFM_C112140WA	orf19.5250	CaO19.5250		Ortholog of C. dubliniensis CD36 : Cd36_11370, C. parapsilosis CDC317 : CPAR2_207480, C. auris B8441 : B9J08_001721 and Candida tenuis NRRL Y-1498 : CANTEDRAFT_120384		137.663	0.305213	0.360477	0.341679	0.446795
orf19.5249	CaO19.5249	C1_12150C_A	CAALFM_C112150CA	orf19.5249	CaO19.5249		Ortholog(s) have role in autophagosome assembly, macroautophagy and Atg1/ULK1 kinase complex, phagophore assembly site localization		61.105	1.31522	0.287179	1.25963e-06	5.94415e-06
MSO1	MSO1	C1_12160W_A	CAALFM_C112160WA	orf19.5248	CaO19.5248	MSO1	Putative secretory protein involved in S. cerevisiae sporulation; repressed during pseudohyphal growth in the presence of lysed macrophages; Hap43-repressed; Spider biofilm induced	MSO1	196.134	1.64499	0.247898	4.90672e-12	4.63094e-11
orf19.5247	CaO19.5247	C1_12170C_A	CAALFM_C112170CA	orf19.5247	CaO19.5247		Has domain(s) with predicted protein tyrosine phosphatase activity	OCA4	279.316	0.11708	0.194222	0.513406	0.609246
orf19.5246	CaO19.5246	C1_12180C_A	CAALFM_C112180CA	orf19.5246	CaO19.5246		Protein of unknown function; Hap43-repressed gene		64.4522	-2.52828	0.512016	3.60155e-08	2.11865e-07
BUL4	BUL4	C1_12190W_A	CAALFM_C112190WA	orf19.5245	CaO19.5245	BUL4	Protein with a predicted BUL1 N-terminal and C-terminal domains; Bul1 binds the ubiquitin ligase Rsp5 in S. cerevisiae; Hap43-repressed gene; rat catheter biofilm induced		469.233	1.69212	0.131319	7.64906e-39	4.15556e-37
MCD4	MCD4	C1_12200W_A	CAALFM_C112200WA	orf19.5244	CaO19.5244	MCD4	Mannose-ethanolamine phosphotransferase, essential gene involved in GPI anchor biosynthesis	MCD4	99.7723	-0.45587	0.302466	0.0987547	0.161076
TRP3	TRP3	C1_12210W_A	CAALFM_C112210WA	orf19.5243	CaO19.5243	TRP3	Putative bifunctional enzyme with predicted indole-3-glycerol-phosphate synthase and anthranilate synthase activities; regulated by Gcn2p and Gcn4p	TRP3	40.1773	-0.288978	0.431851	0.438683	0.540541
CDC6	CDC6	C1_12220W_A	CAALFM_C112220WA	orf19.5242	CaO19.5242	CDC6	Putative ATP-binding protein with a predicted role in DNA replication; member of conserved Mcm1p regulon; periodic mRNA expression, peak at cell-cycle M/G1 phase	CDC6	4.03017	0.564371	0.894872	0.304553	0.40829
SNT1	SNT1	C1_12230W_A	CAALFM_C112230WA	orf19.5241	CaO19.5241	SNT1	Ortholog of S. cerevisiae Snt1; an NAD-independent histone deacetylase; heterozygous transposon mutation affects filamentous growth; null mutants are viable	SNT1	1020.92	0.601494	0.21688	0.00393115	0.0097562
orf19.5239	CaO19.5239	C1_12240C_A	CAALFM_C112240CA	orf19.5239	CaO19.5239		Predicted alanine-tRNA ligase; oxidative stress-induced via Cap1	YNL040W	266.42	1.56229	0.294789	2.02458e-08	1.22326e-07
orf19.5238	CaO19.5238	C1_12250C_A	CAALFM_C112250CA	orf19.5238	CaO19.5238		Ortholog of C. dubliniensis CD36 : Cd36_11490, C. parapsilosis CDC317 : CPAR2_701040, C. auris B8441 : B9J08_003931 and Candida tenuis NRRL Y-1498 : CANTEDRAFT_104365		400.358	-0.414645	0.202415	0.0304484	0.0590075
VPH2	VPH2	C1_12260W_A	CAALFM_C112260WA	orf19.5237	CaO19.5237	VPH2	Protein required for for proper vacuolar ATPase assembly and vacuolar functions	VPH2	136.762	0.113038	0.212448	0.56431	0.655455
SRT1	SRT1	C1_12270W_A	CAALFM_C112270WA	orf19.5236	CaO19.5236	SRT1	Ortholog(s) have dehydrodolichyl diphosphate synthase activity, prenyltransferase activity, role in dolichol biosynthetic process, protein glycosylation and dehydrodolichyl diphosphate synthase complex, lipid droplet localization	SRT1	119.248	0.234968	0.360509	0.464446	0.56515
orf19.5235	CaO19.5235	C1_12280C_A	CAALFM_C112280CA	orf19.5235	CaO19.5235		Putative mitochondrial ribosomal protein of the large subunit; Hap43-induced; mutants are viable; protein level decreases in stationary phase	MRPL13	77.1807	-1.20864	0.330606	8.26494e-05	0.000292142
RBD1	RBD1	C1_12290C_A	CAALFM_C112290CA	orf19.5234	CaO19.5234	RBD1	Rhomboid-like protein; similar to putative intramembrane serine proteases; role in filamentous growth; Gcn4-regulated; caspofungin repressed; Spider biofilm induced		330.722	0.964782	0.211325	2.46705e-06	1.11379e-05
CSI2	CSI2	C1_12310C_A	CAALFM_C112310CA	orf19.5232	CaO19.5232	CSI2	Putative 66S pre-ribosomal particle component; Hap43-induced; essential for growth; transposon mutation affects filamentous growth; Spider biofilm induced	BRX1	18.0286	-2.09085	0.876727	0.00101876	0.00288873
ATP19	ATP19	C1_12320C_A	CAALFM_C112320CA	orf19.5231.2	CaO19.5231.2	ATP19	Subunit k of the mitochondrial F1F0 ATP synthase; a large enzyme complex required for ATP synthesis; Spider biofilm repressed	ATP19	68.1185	-1.55106	0.500978	0.00033807	0.00106253
MRPS9	MRPS9	C1_12340C_A	CAALFM_C112340CA	orf19.5230	CaO19.5230	MRPS9	Mitochondrial ribosomal protein S9; has N-terminal mitochondrial targeting signal and an S9 consensus motif; overexpression in S. cerevisiae causes respiratory defect that is reversible upon cessation of C. albicans gene expression	MRPS9	325.46	-1.24316	0.209374	8.99377e-10	6.46771e-09
orf19.5229	CaO19.5229	C1_12350W_A	CAALFM_C112350WA	orf19.5229	CaO19.5229		Ortholog(s) have 3'-5'-exoribonuclease activity, Ran GTPase binding, endoribonuclease activity, exoribonuclease activity, ribonuclease activity, tRNA binding activity	DIS3	196.743	-1.74337	0.240716	5.74866e-14	6.64849e-13
RIB3	RIB3	C1_12360C_A	CAALFM_C112360CA	orf19.5228	CaO19.5228	RIB3	3,4-Dihydroxy-2-butanone 4-phosphate synthase; homodimeric enzyme of riboflavin biosynthesis; converts ribulose 5-phosphate to L-3,4-dihydroxy-2-butanone 4-phosphate; transcription regulated on yeast-hyphal switch, macrophage interaction	RIB3	524.832	1.22565	0.168359	1.0752e-13	1.21101e-12
orf19.5227	CaO19.5227	C1_12370W_A	CAALFM_C112370WA	orf19.5227	CaO19.5227		Chaperone component; involved in assembly of alpha subunits into the 20S proteasome; flow model biofilm induced	IRC25	38.5129	0.451368	0.339349	0.139369	0.215452
WRS1	WRS1	C1_12380C_A	CAALFM_C112380CA	orf19.5226	CaO19.5226	WRS1	Putative tRNA-Trp synthetase; genes encoding ribosomal subunits, translation factors, tRNA synthetases are downregulated upon phagocytosis by murine macrophages	WRS1	72.8781	-0.845715	0.35919	0.00966154	0.0217334
RPL27A	RPL27A	C1_12390C_A	CAALFM_C112390CA	orf19.5225.2	CaO19.5225.2	RPL27A	Ribosomal protein L27; Spider biofilm repressed	RPL27A	469.767	-3.55738	0.289216	1.45636e-36	7.24258e-35
orf19.5225	CaO19.5225	C1_12400C_A	CAALFM_C112400CA	orf19.5225	CaO19.5225		Ortholog of Candida albicans WO-1 : CAWG_00201		173.026	-0.289144	0.261856	0.227797	0.32091
PKH2	PKH2	C1_12410C_A	CAALFM_C112410CA	orf19.5224	CaO19.5224	PKH2	Putative serine/threonine protein kinase; predicted role in sphingolipid-mediated signaling pathway that controls endocytosis; mRNA binds She3 and is localized to hyphal tips	PKH2	1266.75	-0.132787	0.21292	0.498695	0.595395
orf19.5223	CaO19.5223	C1_12420C_A	CAALFM_C112420CA	orf19.5223	CaO19.5223		Ortholog of Candida albicans WO-1 : CAWG_00199		38.5013	0.0380167	0.370013	0.908083	0.934388
orf19.5221	CaO19.5221	C1_12430W_A	CAALFM_C112430WA	orf19.5221	CaO19.5221		Ortholog(s) have phosphatidylinositol-4,5-bisphosphate binding, signaling adaptor activity	AVO1	504.379	0.223364	0.16583	0.14403	0.22102
orf19.5220	CaO19.5220	C1_12440W_A	CAALFM_C112440WA	orf19.5220	CaO19.5220		Putative RNA exonuclease; induced in a ssr1 null mutant	REX4	12.1626	1.00594	0.669655	0.0493278	0.0894793
IRA2	IRA2	C1_12450C_A	CAALFM_C112450CA	orf19.5219	CaO19.5219	IRA2	GTPase-activating protein; negatively regulates RAS by converting it from the GTP- to the GDP-bound inactive form; Spider biofilm induced; flow model biofilm repressed	IRA2	2905.96	-0.448788	0.162141	0.00442527	0.0108574
orf19.69	CaO19.69	C1_12470W_A	CAALFM_C112470WA	orf19.69	CaO19.69		Protein of unknown function; induced by Mnl1 under weak acid stress		39.5389	1.72892	0.452536	1.74517e-05	6.85869e-05
orf19.68.2	CaO19.68.2	C1_12480W_A	CAALFM_C112480WA	orf19.68.2	CaO19.68.2		Ortholog of C. dubliniensis CD36 : Cd36_11670, C. parapsilosis CDC317 : CPAR2_201750, C. auris B8441 : B9J08_003474 and Candida tenuis NRRL Y-1498 : CANTEDRAFT_115679		38.1507	0.0547485	0.401028	0.876447	0.910885
PEP1	PEP1	C1_12490W_A	CAALFM_C112490WA	orf19.3767	CaO19.3767	PEP1	Type I transmembrane sorting receptor for multiple vacuolar hydrolases; cycles between late-Golgi and prevacuolar endosome-like compartments; rat catheter biofilm repressed	PEP1	1501.36	-0.93666	0.181788	1.33535e-07	7.32237e-07
RAX2	RAX2	C1_12510W_A	CAALFM_C112510WA	orf19.3765	CaO19.3765	RAX2	Plasma membrane protein involved in establishment of bud sites and linear direction of hyphal growth; filament induced, repressed by Rim101, Tup1; Hap43-induced; Spider biofilm induced	RAX2	408.011	-1.23781	0.220904	6.58736e-09	4.28875e-08
GSG1	GSG1	C1_12520W_A	CAALFM_C112520WA	orf19.3764	CaO19.3764	GSG1	Putative subunit of the TRAPP complex; involved in targeting of ER-to-Golgi transport vesicles; flow model biofilm induced	TRS85	141.886	-0.0464445	0.221023	0.820486	0.869296
orf19.3763	CaO19.3763	C1_12530C_A	CAALFM_C112530CA	orf19.3763	CaO19.3763		Ortholog of C. dubliniensis CD36 : Cd36_11710, C. auris B8441 : B9J08_003469, Candida tenuis NRRL Y-1498 : CANTEDRAFT_112512 and Debaryomyces hansenii CBS767 : DEHA2E16808g		92.166	0.550278	0.238695	0.0149601	0.0320999
orf19.3762	CaO19.3762	C1_12540W_A	CAALFM_C112540WA	orf19.3762	CaO19.3762		Ortholog of C. dubliniensis CD36 : Cd36_11720, C. parapsilosis CDC317 : CPAR2_201890, C. auris B8441 : B9J08_003468 and Candida tenuis NRRL Y-1498 : CANTEDRAFT_91948		166.098	0.484013	0.192833	0.00905411	0.0205385
CDC54	CDC54	C1_12550C_A	CAALFM_C112550CA	orf19.3761	CaO19.3761	CDC54	Putative pre-replication complex helicase subunit; transcript regulated by Nrg1 and Mig1; periodic mRNA expression, peak at cell-cycle M/G1 phase; Hap43-induced	MCM4	92.1112	-1.03397	0.414294	0.00502718	0.0121271
DLH1	DLH1	C1_12560C_A	CAALFM_C112560CA	orf19.3760	CaO19.3760	DLH1	Functional homolog of S. cerevisiae Dmc1; a meiosis-specific protein required for repair of double-strand breaks and pairing between homologous chromosomes	DMC1	7.51332	1.3724	0.857012	0.0205214	0.0420909
orf19.3759	CaO19.3759	C1_12570C_A	CAALFM_C112570CA	orf19.3759	CaO19.3759		Putative elongator complex subunit; for modification of wobble nucleosides in tRNA; Spider biofilm induced	ELP4	204.574	0.0201614	0.226304	0.923364	0.946447
orf19.3758	CaO19.3758	C1_12580W_A	CAALFM_C112580WA	orf19.3758	CaO19.3758		Has domain(s) with predicted membrane localization	TMS1	488.762	0.763336	0.158091	9.00693e-07	4.33257e-06
ATP20	ATP20	C1_12590W_A	CAALFM_C112590WA	orf19.3757	CaO19.3757	ATP20	Putative mitochondrial ATP synthase; shows colony morphology-related gene regulation by Ssn6p; flucytosine induced; caspofungin repressed; macrophage/pseudohyphal-induced	ATP20	191.548	-0.389515	0.347748	0.210873	0.301891
CHR1	CHR1	C1_12600C_A	CAALFM_C112600CA	orf19.3756	CaO19.3756	CHR1	Predicted DEAD-box ATP-dependent RNA helicase; functional homolog of S. cerevisiae Rok1; Hap43-induced; Spider biofilm induced	ROK1	223.111	1.68754	0.216056	8.08186e-16	1.10698e-14
orf19.3755	CaO19.3755	C1_12610W_A	CAALFM_C112610WA	orf19.3755	CaO19.3755		Ortholog(s) have structural constituent of ribosome activity and mitochondrial large ribosomal subunit localization	MRPL15	336.427	0.322144	0.167934	0.0420869	0.0779855
SPA2	SPA2	C1_12620W_A	CAALFM_C112620WA	orf19.6362	CaO19.6362	SPA2	Protein involved in cell polarity, Spitzenkorper formation; required for mouse virulence; localizes to hyphal tip; cell-cycle regulated localization in yeast-form cells; functional domains conserved with S. cerevisiae ; Hap43p-induced gene	SPA2	1326.98	-0.280342	0.221489	0.169762	0.254289
orf19.6360	CaO19.6360	C1_12630C_A	CAALFM_C112630CA	orf19.6360	CaO19.6360		Protein involved in pre-mRNA splicing; Spider biofilm induced	CWC15	55.7789	1.12495	0.335833	0.000297594	0.000946358
orf19.6359	CaO19.6359	C1_12640W_A	CAALFM_C112640WA	orf19.6359	CaO19.6359		Ortholog(s) have role in mitochondrial respiratory chain complex assembly, proteolysis and mitochondrial inner membrane, mitochondrial inner membrane peptidase complex localization	SOM1	55.2147	1.16928	0.395621	0.00103884	0.00294309
orf19.6358	CaO19.6358	C1_12650C_A	CAALFM_C112650CA	orf19.6358	CaO19.6358		Ortholog(s) have ubiquitin conjugating enzyme activity, ubiquitin-protein transferase activity and role in free ubiquitin chain polymerization, postreplication repair, protein K63-linked ubiquitination, protein polyubiquitination	MMS2	180.625	0.553743	0.379384	0.100359	0.163144
orf19.6357	CaO19.6357	C1_12660W_A	CAALFM_C112660WA	orf19.6357	CaO19.6357		Ortholog(s) have protein-containing complex binding activity	MAD1	147.003	-0.118038	0.266294	0.62895	0.713872
orf19.6356	CaO19.6356	C1_12670C_A	CAALFM_C112670CA	orf19.6356	CaO19.6356		Ortholog(s) have role in mRNA splicing, via spliceosome and U4/U6 snRNP, U4/U6 x U5 tri-snRNP complex localization	PRP6	30.342	-0.738456	0.63111	0.130791	0.204391
orf19.6355	CaO19.6355	C1_12680W_A	CAALFM_C112680WA	orf19.6355	CaO19.6355		Ortholog(s) have unfolded protein binding activity, role in ribosome biogenesis and nucleolus localization	RRB1	130.787	-3.29513	0.419492	8.43656e-17	1.25964e-15
orf19.6354	CaO19.6354	C1_12690C_A	CAALFM_C112690CA	orf19.6354	CaO19.6354		Ortholog of C. dubliniensis CD36 : Cd36_11870, C. parapsilosis CDC317 : CPAR2_201650, C. auris B8441 : B9J08_002515 and Candida tenuis NRRL Y-1498 : cten_CGOB_00224		13.7947	-0.875915	0.632107	0.0749813	0.127644
orf19.6353	CaO19.6353	C1_12700W_A	CAALFM_C112700WA	orf19.6353	CaO19.6353		Ortholog of Candida albicans WO-1 : CAWG_00172		78.6518	-0.309295	0.293522	0.246511	0.341995
orf19.6351	CaO19.6351	C1_12710C_A	CAALFM_C112710CA	orf19.6351	CaO19.6351		Ortholog of C. dubliniensis CD36 : Cd36_11880, C. auris B8441 : B9J08_002514, Candida tenuis NRRL Y-1498 : cten_CGOB_00231 and Debaryomyces hansenii CBS767 : DEHA2D04928g		142.993	-0.192047	0.256057	0.413102	0.516177
orf19.6350	CaO19.6350	C1_12720C_A	CAALFM_C112720CA	orf19.6350	CaO19.6350		Ortholog of C. dubliniensis CD36 : Cd36_11890 and Candida albicans WO-1 : CAWG_00170		9.0716	0.340454	0.583429	0.461078	0.561475
RVS162	RVS162	C1_12730W_A	CAALFM_C112730WA	orf19.6349	CaO19.6349	RVS162	Protein containing a BAR domain, which is found in proteins involved in membrane curvature; null mutant does not display the endocytic, hyphal growth, virulence, or cell wall defects exhibited by mutants in related genes RVS161 and RVS167		841.8	1.10652	0.17379	7.6614e-11	6.30967e-10
orf19.6348	CaO19.6348	C1_12740W_A	CAALFM_C112740WA	orf19.6348	CaO19.6348		Predicted cysteine proteinase domain; mutants are viable		139.307	-0.788241	0.335718	0.0105853	0.0236142
orf19.6347	CaO19.6347	C1_12750C_A	CAALFM_C112750CA	orf19.6347	CaO19.6347		Pre-mRNA splicing factor; important for catalytic step II of pre-mRNA splicing; possible role in cell cycle progression; Spider biofilm induced	CDC40	100.097	0.524551	0.362657	0.105659	0.170303
orf19.6346	CaO19.6346	C1_12760W_A	CAALFM_C112760WA	orf19.6346	CaO19.6346		Putative nuclear export protein; Hap43p-induced gene; decreased transcription is observed in an azole-resistant strain that overexpresses MDR1	BCP1	55.0182	-0.32777	0.420992	0.369947	0.474546
RPG1A	RPG1A	C1_12770W_A	CAALFM_C112770WA	orf19.6345	CaO19.6345	RPG1A	Putative translation initiation factor; mutation confers hypersensitivity to roridin A and verrucarin A; repressed upon phagocytosis by murine macrophage; Spider biofilm repressed	RPG1	254.421	-2.48483	0.396784	2.01418e-11	1.76207e-10
RBK1	RBK1	C1_12780W_A	CAALFM_C112780WA	orf19.6344	CaO19.6344	RBK1	Has domain(s) with predicted ribokinase activity and role in D-ribose metabolic process	RBK1	207.333	-0.801879	0.222497	0.000190577	0.000630221
FEN1	FEN1	C1_12790C_A	CAALFM_C112790CA	orf19.6343	CaO19.6343	FEN1	Putative fatty acid elongase; predicted role in sphingolipid biosynthesis; possibly an essential gene, disruptants not obtained by UAU1 method; Spider and flow model biofilm induced	ELO2	28.9927	-0.211387	0.435903	0.574078	0.664057
orf19.6342	CaO19.6342	C1_12800W_A	CAALFM_C112800WA	orf19.6342	CaO19.6342		Ortholog of C. dubliniensis CD36 : Cd36_11980, C. parapsilosis CDC317 : CPAR2_201330, C. auris B8441 : B9J08_003701 and Candida tenuis NRRL Y-1498 : CANTEDRAFT_114815		2.1864	-0.385019	0.924797	0.47322	0.572594
RIB7	RIB7	C1_12810W_A	CAALFM_C112810WA	orf19.6341	CaO19.6341	RIB7	Ortholog(s) have 5-amino-6-(5-phosphoribosylamino)uracil reductase activity and role in riboflavin biosynthetic process	RIB7	41.9377	-0.537576	0.439311	0.156061	0.236783
orf19.6340	CaO19.6340	C1_12820C_A	CAALFM_C112820CA	orf19.6340	CaO19.6340		Ortholog(s) have DNA-directed 5'-3' RNA polymerase activity, RNA polymerase I activity, RNA polymerase II activity, RNA polymerase III activity, RNA-directed 5'-3' RNA polymerase activity	RPB5	105.951	-0.0873573	0.229453	0.680153	0.757641
orf19.4913	CaO19.4913	C1_12830C_A	CAALFM_C112830CA	orf19.4913	CaO19.4913		Ortholog(s) have ubiquitin binding activity	DUF1	544.177	0.232348	0.244456	0.300102	0.403192
orf19.4914	CaO19.4914	C1_12840W_A	CAALFM_C112840WA	orf19.4914	CaO19.4914		Ortholog(s) have role in cellular response to DNA damage stimulus and FANCM-MHF complex localization	MHF1	39.8625	-0.413475	0.363939	0.201858	0.29227
BLP1	BLP1	C1_12850W_A	CAALFM_C112850WA	orf19.4914.1	CaO19.4914.1	BLP1	Protein of unknown function, serum-induced		11412.9	-0.197906	0.213104	0.312499	0.41673
orf19.4916	CaO19.4916	C1_12860C_A	CAALFM_C112860CA	orf19.4916	CaO19.4916		Protein of unknown function; induced by alpha pheromone in SpiderM medium		53.5894	-0.365196	0.344278	0.236443	0.330763
orf19.4917	CaO19.4917	C1_12870C_A	CAALFM_C112870CA	orf19.4917	CaO19.4917		Ortholog of Candida albicans WO-1 : CAWG_00155		24.2752	0.234443	0.43628	0.533263	0.627968
orf19.4918	CaO19.4918	C1_12880C_A	CAALFM_C112880CA	orf19.4918	CaO19.4918		Has domain(s) with predicted DNA binding, nucleic acid binding activity		285.784	1.04868	0.196291	3.9955e-08	2.33764e-07
orf19.4919	CaO19.4919	C1_12890W_A	CAALFM_C112890WA	orf19.4919	CaO19.4919		Has domain(s) with predicted nucleic acid binding activity		77.7312	0.293621	0.251778	0.203743	0.29428
orf19.4921	CaO19.4921	C1_12900W_A	CAALFM_C112900WA	orf19.4921	CaO19.4921		Ortholog of C. dubliniensis CD36 : Cd36_12030 and Candida albicans WO-1 : CAWG_00152		75.2145	0.374426	0.297389	0.16659	0.250269
orf19.4921.1	CaO19.4921.1	C1_12910W_A	CAALFM_C112910WA	orf19.4921.1	CaO19.4921.1		Protein of unknown function; Spider biofilm repressed		21.843	5.58674	0.963193	8.23685e-13	8.46601e-12
orf19.4922	CaO19.4922	C1_12920C_A	CAALFM_C112920CA	orf19.4922	CaO19.4922		Ortholog(s) have Rab GTPase binding activity and Golgi apparatus localization	YIP5	87.0749	-0.236703	0.283932	0.360184	0.464696
orf19.4923	CaO19.4923	C1_12930C_A	CAALFM_C112930CA	orf19.4923	CaO19.4923		Predicted membrane transporter; sugar porter (SP) family member, major facilitator superfamily; caspofungin induced; Spider biofilm induced		68.0035	1.2009	0.313725	4.24572e-05	0.000156939
orf19.4923.1	CaO19.4923.1	C1_12940C_A	CAALFM_C112940CA	orf19.4923.1	CaO19.4923.1		Ortholog of C. parapsilosis CDC317 : CPAR2_801655, Candida tropicalis NEW ASSEMBLY : CTRG1_CGOB_00101, Candida tropicalis MYA-3404 : CTRG_06172 and Candida albicans WO-1 : CAWG_02233		9.95072	0.329417	0.571158	0.46989	0.569417
orf19.4924	CaO19.4924	C1_12950W_A	CAALFM_C112950WA	orf19.4924	CaO19.4924		Protein of unknown function; repressed in ssr1 mutant; Spider biofilm induced		523.371	0.00463638	0.144706	0.972386	0.980577
BNI1	BNI1	C1_12960C_A	CAALFM_C112960CA	orf19.4927	CaO19.4927	BNI1	Formin; role in cytoskeletal organization, cell polarity; role in systemic virulence in mouse; cell-cycle regulated localization to site of polarized growth, bud neck; localizes to Spitzenkorper of hyphae, minor localization at septum	BNI1	602.58	0.41253	0.257058	0.0827537	0.138602
SEC2	SEC2	C1_12970C_A	CAALFM_C112970CA	orf19.4928	CaO19.4928	SEC2	Guanyl-nucleotide exchange factor for the small G-protein Sec4; delivery of post-Golgi secretory vesicles to sites of polarized growth; phosphorylation by Cdc28 needed for normal hyphal growth; Hap43-repressed; flow model biofilm induced	SEC2	193.737	-0.660353	0.265581	0.00843802	0.0192957
orf19.4929	CaO19.4929	C1_13010W_A	CAALFM_C113010WA	orf19.4929	CaO19.4929		Ortholog(s) have mRNA binding, translation regulator activity and role in mitochondrial cytochrome c oxidase assembly, positive regulation of mitochondrial translational initiation	PET309	324.253	-0.49419	0.255484	0.0383694	0.0717554
SPC3	SPC3	C1_13020C_A	CAALFM_C113020CA	orf19.4930	CaO19.4930	SPC3	Essential protein; similar to S. cerevisiae Spc3p, a component of the signal peptidase complex required for signal peptidase activity; predicted integral ER membrane protein; complements spc3 and suppresses sec61 S. cerevisiae mutants	SPC3	144.667	-0.484903	0.267938	0.0511646	0.0923449
orf19.4931	CaO19.4931	C1_13030C_A	CAALFM_C113030CA	orf19.4931	CaO19.4931		Putative tRNA-Cys synthetase; induced by alpha pheromone in SpiderM medium; ribosomal subunits, translation factors, tRNA synthetases are downregulated upon phagocytosis by murine macrophage	YNL247W	197.616	-1.73842	0.387903	9.65436e-07	4.63022e-06
RPL14	RPL14	C1_13050W_A	CAALFM_C113050WA	orf19.4931.1	CaO19.4931.1	RPL14	Ribosomal protein L14; promoter bound directly by Tbf1p; Hap43p-induced gene	RPL14B	257.765	-2.14753	0.415244	1.72547e-08	1.05536e-07
orf19.4932	CaO19.4932	C1_13060C_A	CAALFM_C113060CA	orf19.4932	CaO19.4932		Ortholog(s) have role in mitochondrial translation and mitochondrion localization	MEF1	329.531	-2.23055	0.254638	1.45775e-19	2.6034e-18
FAD3	FAD3	C1_13070C_A	CAALFM_C113070CA	orf19.4933	CaO19.4933	FAD3	Omega-3 fatty acid desaturase; production of alpha-linolenic acid, a major component of membranes; caspofungin induced; Plc1-regulated; colony morphology-related gene regulation by Ssn6; Spider biofilm induced, flow model biofilm repressed		2.0082	-0.329144	0.92718	0.536898	0.631329
orf19.4936.1	CaO19.4936.1	C1_13100W_A	CAALFM_C113100WA	orf19.4936.1	CaO19.4936.1		Putative adhesin-like protein; Spider biofilm induced		230.138	5.95354	0.279125	2.60024e-105	9.64397e-103
CHS3	CHS3	C1_13110C_A	CAALFM_C113110CA	orf19.4937	CaO19.4937	CHS3	Major chitin synthase of yeast and hyphae; synthesizes short-chitin fibrils; Chs4-activated; transcript induced at yeast-hyphal transition; Chs1 and Chs2, but not Chs3, are inhibited by the protoberberine HWY-289; Spider biofilm induced	CHS3	1031.45	0.379773	0.239596	0.0873868	0.145121
MON2	MON2	C1_13120C_A	CAALFM_C113120CA	orf19.4939	CaO19.4939	MON2	Peripheral membrane protein; role in endocytosis and vacuole integrity; flow model and rat catheter biofilm repressed	MON2	817.605	-0.547177	0.168551	0.000903615	0.00259639
orf19.4940	CaO19.4940	C1_13130C_A	CAALFM_C113130CA	orf19.4940	CaO19.4940		Putative histidine permease; fungal-specific (no human or murine homolog); Hap43p-induced gene		405.867	-2.34617	0.243729	4.20473e-23	9.92102e-22
TYE7	TYE7	C1_13140C_A	CAALFM_C113140CA	orf19.4941	CaO19.4941	TYE7	bHLH transcription factor; control of glycolysis; required for biofilm formation; hyphally regulated by Cph1, Cyr1; flucytosine, Hog1 induced; amphotericin B, caspofungin repressed; induced in flow model biofilm and planktonic cultures	TYE7	663.703	-0.901143	0.185851	6.78205e-07	3.33937e-06
PSA2	PSA2	C1_13160W_A	CAALFM_C113160WA	orf19.4943	CaO19.4943	PSA2	Mannose-1-phosphate guanyltransferase; Hap43, macrophage-repressed; stationary phase enriched protein; Spider biofilm induced; rat catheter biofilm repressed		3295.88	-0.756464	0.136734	2.09402e-08	1.26286e-07
MSH6	MSH6	C1_13170C_A	CAALFM_C113170CA	orf19.4945	CaO19.4945	MSH6	Protein similar to S. cerevisiae Msh6p, which is involved in mismatch repair; repressed under Cdc5p depletion; Hap43p-induced gene	MSH6	84.9186	-0.771956	0.290586	0.00464411	0.0113427
orf19.4947	CaO19.4947	C1_13190W_A	CAALFM_C113190WA	orf19.4947	CaO19.4947		Mitochondrial membrane protein of unknown function; Spider biofilm induced	YPR098C	1416.47	-1.0144	0.188441	3.37506e-08	1.99449e-07
REX3	REX3	C1_13200C_A	CAALFM_C113200CA	orf19.4948	CaO19.4948	REX3	Ortholog(s) have 3'-5'-exoribonuclease activity	REX3	14.3063	-0.334497	0.61216	0.481378	0.579861
orf19.4949	CaO19.4949	C1_13210C_A	CAALFM_C113210CA	orf19.4949	CaO19.4949		Ortholog of C. parapsilosis CDC317 : CPAR2_801735, C. dubliniensis CD36 : Cd36_84090, Candida tropicalis NEW ASSEMBLY : CTRG1_CGOB_00125 and Candida orthopsilosis Co 90-125 : CORT_0B03960		19.1891	0.429779	0.581133	0.351558	0.456023
AKR1	AKR1	C1_13220C_A	CAALFM_C113220CA	orf19.4950	CaO19.4950	AKR1	Ankyrin-repeat protein; induced by fluphenazine	AKR1	287.543	-0.807652	0.188929	1.1772e-05	4.78321e-05
orf19.4951	CaO19.4951	C1_13240W_A	CAALFM_C113240WA	orf19.4951	CaO19.4951		Protein of unknown function; Spider biofilm induced		73.0041	0.227322	0.26845	0.354177	0.458777
orf19.4952	CaO19.4952	C1_13250W_A	CAALFM_C113250WA	orf19.4952	CaO19.4952		Protein of unknown function; flow model biofilm induced; Spider biofilm induced		1238.48	1.49546	0.251523	5.40141e-10	3.99544e-09
orf19.4952.1	CaO19.4952.1	C1_13260W_A	CAALFM_C113260WA	orf19.4952.1	CaO19.4952.1		Ortholog(s) have FK506 binding, peptidyl-prolyl cis-trans isomerase activity and membrane localization	FPR2	246.496	-0.804626	0.190633	1.50297e-05	5.99058e-05
orf19.4953	CaO19.4953	C1_13270W_A	CAALFM_C113270WA	orf19.4953	CaO19.4953		Putative ATPase; predicted role in ER-associated protein catabolism; induced during chlamydospore formation in both C. albicans and C. dubliniensis; rat catheter biofilm repressed	POF1	300.881	-1.27301	0.207433	2.4765e-10	1.91057e-09
orf19.4954	CaO19.4954	C1_13280C_A	CAALFM_C113280CA	orf19.4954	CaO19.4954		Ortholog(s) have role in vacuolar acidification and integral component of membrane localization	VMA16	64.7654	-1.47821	0.355741	6.54001e-06	2.76709e-05
orf19.4955	CaO19.4955	C1_13290W_A	CAALFM_C113290WA	orf19.4955	CaO19.4955		Ortholog(s) have role in ascospore wall assembly and ascospore wall, prospore membrane localization	SPS22	4.79904	1.38175	0.844918	0.0190597	0.0394316
RPN1	RPN1	C1_13300C_A	CAALFM_C113300CA	orf19.4956	CaO19.4956	RPN1	Putative 19S regulatory particle of the 26S proteasome; regulated by Gcn2p and Gcn4p	RPN1	2126.47	-0.0790924	0.131189	0.508803	0.604782
ECM25	ECM25	C1_13310W_A	CAALFM_C113310WA	orf19.4958	CaO19.4958	ECM25	Non-essential protein involved in cell morphogenesis	ECM25	85.5933	-0.562909	0.370298	0.0884816	0.146638
orf19.4959	CaO19.4959	C1_13320C_A	CAALFM_C113320CA	orf19.4959	CaO19.4959		Protein of unknown function; Spider biofilm repressed		1135.67	1.05607	0.227282	1.44415e-06	6.76551e-06
orf19.4960	CaO19.4960	C1_13330C_A	CAALFM_C113330CA	orf19.4960	CaO19.4960		Ortholog(s) have spermine synthase activity and role in pantothenate biosynthetic process, spermine biosynthetic process	SPE4	232.614	-0.766774	0.212426	0.000194869	0.000642442
STP2	STP2	C1_13350W_A	CAALFM_C113350WA	orf19.4961	CaO19.4961	STP2	Amino-acid-regulated transcription factor; activates transcription of amino acid permease genes; activated by amino-acid-induced proteolytic processing (Ssy1, Csh3 dependent); required for alkalinization of medium; Spider biofilm induced	STP2	1850.13	1.02325	0.17424	1.95574e-09	1.36986e-08
RMP1	RMP1	C1_13360C_A	CAALFM_C113360CA	orf19.4962	CaO19.4962	RMP1	Ortholog of Rmp1; subunit of RNase MRP subunit that processes pre-rRNA and has a role in cell cycle-regulated degradation of daughter cell-specific mRNAs; rat catheter and Spider biofilm induced	RMP1	10.1485	0.128368	0.573968	0.778624	0.83618
orf19.4963	CaO19.4963	C1_13370W_A	CAALFM_C113370WA	orf19.4963	CaO19.4963		Ortholog(s) have protein carrier activity, unfolded protein binding activity, role in ribosomal large subunit biogenesis and cytoplasm, nucleus localization	ACL4	10.0762	-0.408554	0.618882	0.393352	0.49678
orf19.4964	CaO19.4964	C1_13380W_A	CAALFM_C113380WA	orf19.4964	CaO19.4964		Ortholog(s) have role in mRNA splicing, via spliceosome and RES complex, nucleus localization	BUD13	20.3378	0.158146	0.47013	0.691581	0.765595
orf19.4965	CaO19.4965	C1_13390W_A	CAALFM_C113390WA	orf19.4965	CaO19.4965		Protein of unknown function; rat catheter biofilm induced		76.6983	-0.734407	0.343871	0.0192311	0.0397091
AGC1	AGC1	C1_13400C_A	CAALFM_C113400CA	orf19.4966	CaO19.4966	AGC1	Putative mitochondrial carrier protein; transcript is alkaline upregulated rat catheter biofilm induced	AGC1	46.5443	-0.412825	0.389192	0.228589	0.321809
COX19	COX19	C1_13410W_A	CAALFM_C113410WA	orf19.4967	CaO19.4967	COX19	Putative cytochrome c oxidase assembly protein; Plc1-regulated; rat catheter biofilm induced	COX19	291.744	-0.76131	0.203736	0.000119877	0.000412017
KEM1	KEM1	C1_13420C_A	CAALFM_C113420CA	orf19.4969	CaO19.4969	KEM1	5'->3' exoribonuclease of cytoplasmic stress granules; role in filamentous growth; complements slow growth/mating of S. cerevisiae kem1 mutant; required for SD or Spider medium biofilm formation	XRN1	1272.76	-0.728036	0.142892	2.38269e-07	1.25135e-06
orf19.4970	CaO19.4970	C1_13430C_A	CAALFM_C113430CA	orf19.4970	CaO19.4970		Protein of unknown function; Spider biofilm induced		239.822	0.527823	0.23752	0.0187722	0.038923
OFI1	OFI1	C1_13440C_A	CAALFM_C113440CA	orf19.4972	CaO19.4972	OFI1	Putative transcription factor with zinc finger DNA-binding motif, involved in regulation of white-opaque switching and filamentous growth		16.7235	3.45793	1.08704	8.91027e-06	3.69974e-05
HYR1	HYR1	C1_13450W_A	CAALFM_C113450WA	orf19.4975	CaO19.4975	HYR1	GPI-anchored hyphal cell wall protein; macrophage-induced; repressed by neutrophils; resistance to killing by neutrophils, azoles; regulated by Rfg1, Efg1, Nrg1, Tup1, Cyr1, Bcr1, Hap43; Spider and flow model biofilm induced		109.489	-0.770218	0.327675	0.0107475	0.0239347
orf19.4976	CaO19.4976	C1_13460W_A	CAALFM_C113460WA	orf19.4976	CaO19.4976		Ortholog of Candida albicans WO-1 : CAWG_00105		2.3251	-0.440461	0.935972	0.414476	0.517594
KNS1	KNS1	C1_13470W_A	CAALFM_C113470WA	orf19.4979	CaO19.4979	KNS1	Protein kinase involved in negative regulation of PolIII transcription; effector kinase of the TOR signaling pathway, phosphorylates Rpc53p to regulate ribosome and tRNA biosynthesis; Spider and flow model biofilm induced	KNS1	186.992	-0.387002	0.241754	0.084324	0.140794
HSP70	HSP70	C1_13480W_A	CAALFM_C113480WA	orf19.4980	CaO19.4980	HSP70	Putative hsp70 chaperone; role in entry into host cells; heat-shock, amphotericin B, cadmium, ketoconazole-induced; surface localized in yeast and hyphae; antigenic in host; farnesol-downregulated in biofilm; Spider biofilm induced	SSA4	28153.9	-0.698905	0.153362	3.64238e-06	1.59973e-05
orf19.4981	CaO19.4981	C1_13490C_A	CAALFM_C113490CA	orf19.4981	CaO19.4981		Ortholog(s) have role in cellular calcium ion homeostasis, regulation of G0 to G1 transition	ECM27	76.549	0.337485	0.287147	0.197275	0.287313
TGL99	TGL99	C1_13510C_A	CAALFM_C113510CA	orf19.4982	CaO19.4982	TGL99	Has domain(s) with predicted role in lipid metabolic process		159.637	0.0416831	0.216542	0.835426	0.87979
MCU1	MCU1	C1_13520C_A	CAALFM_C113520CA	orf19.4983	CaO19.4983	MCU1	Mitochondrial protein involved in utilization of carbon sources, filamentous growth and virulence		53.2914	1.95432	0.364692	8.03924e-09	5.12561e-08
orf19.4984	CaO19.4984	C1_13530W_A	CAALFM_C113530WA	orf19.4984	CaO19.4984		Pseudogene; has lysine motifs associated with chitin binding		288.891	0.00957749	0.219141	0.962397	0.973388
GUP1	GUP1	C1_13540W_A	CAALFM_C113540WA	orf19.4985	CaO19.4985	GUP1	Putative O-acyltransferase with a role in glycerol uptake; functionally complements growth of S. cerevisiae gup1 mutant under salt stress; required for normal ergosterol distribution, hyphal growth, biofilm formation	GUP1	98.7037	-0.0782168	0.321631	0.788218	0.843401
NUP49	NUP49	C1_13550C_A	CAALFM_C113550CA	orf19.4987	CaO19.4987	NUP49	Nuclear pore protein	NUP49	289.228	0.149816	0.269125	0.543261	0.637305
orf19.4988	CaO19.4988	C1_13560W_A	CAALFM_C113560WA	orf19.4988	CaO19.4988		S. cerevisiae ortholog Sae2 is an endonuclease that processes hairpin DNA structures with the MRX complex, involved in meiotic and mitotic double-strand break repair; upregulated in a cyr1 null mutant	SAE2	72.1213	1.71899	0.358143	2.13962e-07	1.13476e-06
MPT5	MPT5	C1_13570W_A	CAALFM_C113570WA	orf19.4991	CaO19.4991	MPT5	Putative RNA-binding protein; Hap43p-repressed gene; protein induced during the mating process	MPT5	250.966	-2.24584	0.397866	1.11504e-09	7.9479e-09
SEC18	SEC18	C1_13580W_A	CAALFM_C113580WA	orf19.4993	CaO19.4993	SEC18	Functional homolog of S. cerevisiae Sec18p, which acts in protein transport; conserved ATP binding site; not glycosylated	SEC18	615.42	-0.198103	0.186494	0.247883	0.343455
orf19.4995	CaO19.4995	C1_13590W_A	CAALFM_C113590WA	orf19.4995	CaO19.4995		Ortholog of C. dubliniensis CD36 : Cd36_12580		11.6717	1.07217	0.756199	0.0501084	0.0907172
orf19.4996	CaO19.4996	C1_13600W_A	CAALFM_C113600WA	orf19.4996	CaO19.4996		Ortholog of S. cerevisiae : YBL029W, C. glabrata CBS138 : CAGL0F04125g, C. parapsilosis CDC317 : CPAR2_201430, C. auris B8441 : B9J08_000642 and Candida tenuis NRRL Y-1498 : CANTEDRAFT_136724	YBL029W	5.97288	-0.793099	0.933354	0.162844	0.245863
KIS2	KIS2	C1_13610C_A	CAALFM_C113610CA	orf19.4997	CaO19.4997	KIS2	Scaffold protein of Snf1p complex; similar to S. cerevisiae Gal83p and Sip2p; interacts with Snf4p; interaction with Snf1p complex is regulated by carbon source, decreased on ethanol; N-terminal myristoylation; Hog1p-downregulated	SIP1	233.142	-3.02041	0.315343	3.26488e-23	7.84664e-22
ROB1	ROB1	C1_13620W_A	CAALFM_C113620WA	orf19.4998	CaO19.4998	ROB1	Zn(II)2Cys6 transcription factor; required for Spider model biofilm formation; mutant displays abnormal colony morphology and invasive growth; caspofungin repressed; flow model biofilm induced; rat catheter biofilm repressed		3024.84	-0.391222	0.170255	0.0165001	0.0348308
CYB2	CYB2	C1_13630W_A	CAALFM_C113630WA	orf19.5000	CaO19.5000	CYB2	Putative cytochrome b2 precursor; induced in high iron; alkaline repressed; colony morphology-related gene regulation by Ssn6; Hap43-repressed; pider biofilm induced	CYB2	2045.61	1.78948	0.174116	1.08993e-25	3.05038e-24
CUP2	CUP2	C1_13640W_A	CAALFM_C113640WA	orf19.5001	CaO19.5001	CUP2	Putative copper-binding transcription factor; required for normal resistance to copper; activates transcription of metallothionein genes; Hap43-repressed; Spider biofilm induced	HAA1	142.989	2.09052	0.231745	1.60003e-20	3.04241e-19
orf19.5003	CaO19.5003	C1_13650C_A	CAALFM_C113650CA	orf19.5003	CaO19.5003		Ortholog(s) have GTPase regulator activity and cytoplasm, nucleus localization	YRB30	565.598	0.8178	0.198062	2.20747e-05	8.57651e-05
RAD54	RAD54	C1_13660W_A	CAALFM_C113660WA	orf19.5004	CaO19.5004	RAD54	Putative DNA-dependent ATPase involved in DNA repair; induced under hydroxyurea treatment; plays an essential role during mitotic growth; mutants display aberrant cell and nuclear morphology	RAD54	59.1693	0.485927	0.423788	0.186686	0.274738
OSM2	OSM2	C1_13670W_A	CAALFM_C113670WA	orf19.5005	CaO19.5005	OSM2	Putative mitochondrial fumarate reductase; regulated by Ssn6p, Gcn2p, and Gcn4p; Hog1p-downregulated; stationary phase enriched protein; Hap43p-repressed gene	OSM1	2919.57	1.4975	0.17367	1.27702e-18	2.15559e-17
GCV3	GCV3	C1_13680C_A	CAALFM_C113680CA	orf19.5006	CaO19.5006	GCV3	Glycine decarboxylase, subunit H; protein level decrease in stationary phase cultures	GCV3	720.687	-1.45615	0.164087	1.48133e-19	2.63824e-18
orf19.5006.1	CaO19.5006.1	C1_13690C_A	CAALFM_C113690CA	orf19.5006.1	CaO19.5006.1		Ortholog(s) have SNAP receptor activity and role in Golgi to plasma membrane transport, ascospore-type prospore membrane formation, endocytosis, exocytosis, vesicle fusion, vesicle-mediated transport	SNC2	383.607	0.84458	0.26338	0.000754639	0.00219664
ACT1	ACT1	C1_13700W_A	CAALFM_C113700WA	orf19.5007	CaO19.5007	ACT1	Actin; gene has intron; transcript regulated by growth phase, starvation; at polarized growth site in budding and hyphal cells; required for wild-type Cdc42 localization; unprocessed N terminus; Hap43-induced; Spider biofilm repressed	ACT1	2285.45	-0.793057	0.18664	1.34519e-05	5.41173e-05
DAD1	DAD1	C1_13710C_A	CAALFM_C113710CA	orf19.5008.1	CaO19.5008.1	DAD1	Subunit of the Dam1 (DASH) complex, which acts in chromosome segregation by coupling kinetochores to spindle microtubules	DAD1	23.7724	1.63248	0.493124	0.000141043	0.000477655
orf19.5009	CaO19.5009	C1_13720W_A	CAALFM_C113720WA	orf19.5009	CaO19.5009		Ortholog of S. cerevisiae : KEL3, C. glabrata CBS138 : CAGL0A01067g, C. dubliniensis CD36 : Cd36_12710, C. parapsilosis CDC317 : CPAR2_201590 and C. auris B8441 : B9J08_002506	KEL3	42.8715	-0.722856	0.435073	0.0560718	0.100056
DIM1	DIM1	C1_13730C_A	CAALFM_C113730CA	orf19.5010	CaO19.5010	DIM1	Putative 18S rRNA dimethylase; predicted role in rRNA modification and processing; Hap43-induced; likely to be essential for growth based on insertional mutagenesis strategy; F-12/CO2 early biofilm induced	DIM1	4.96173	-0.658667	0.858505	0.233388	0.3273
KAR9	KAR9	C1_13740W_A	CAALFM_C113740WA	orf19.5011	CaO19.5011	KAR9	Ortholog of S. cerevisiae Kar9; role in mitotic spindle positioning; nonessential; localizes to bud tip, bud neck, hyphal tip; wild-type localization requires actin and microtubule cytoskeleton; induced by alpha factor	KAR9	152.465	-0.504135	0.30881	0.0739909	0.126381
orf19.5012	CaO19.5012	C1_13750C_A	CAALFM_C113750CA	orf19.5012	CaO19.5012		Ortholog of C. dubliniensis CD36 : Cd36_12740, C. parapsilosis CDC317 : CPAR2_201620, C. auris B8441 : B9J08_002511 and Candida tenuis NRRL Y-1498 : CANTEDRAFT_107586		2.56625	-0.51859	0.934377	0.34213	0.447295
AGM1	AGM1	C1_13760W_A	CAALFM_C113760WA	orf19.5013	CaO19.5013	AGM1	Phosphoacetylglucosamine mutase (N-acetylglucosamine-phosphate mutase); enzyme of UDP-N-acetylglucosamine (UDP-GlcNAc) biosynthesis	PCM1	77.9686	-1.91491	0.517468	2.0908e-05	8.1477e-05
orf19.5014	CaO19.5014	C1_13770C_A	CAALFM_C113770CA	orf19.5014	CaO19.5014		Has domain(s) with predicted nucleic acid binding activity	LCL3	21.0251	-0.153257	0.464331	0.697997	0.770323
MYO2	MYO2	C1_13780W_A	CAALFM_C113780WA	orf19.5015	CaO19.5015	MYO2	Class V myosin; nonessential; sole class V myosin in C. albicans; required for WT actin cytoskeletal polarity, nuclear organization, migration, hyphal growth; conserved myosin ATPase/tail domains; Hap43-induced; flow model biofilm repressed	MYO2	753.404	-0.518894	0.187849	0.00432309	0.0106269
orf19.5016	CaO19.5016	C1_13790C_A	CAALFM_C113790CA	orf19.5016	CaO19.5016		Ortholog(s) have role in [4Fe-4S] cluster assembly, protein maturation by [4Fe-4S] cluster transfer and mitochondrial matrix localization	BOL1	37.8266	-0.353039	0.594415	0.449838	0.550796
DUR32	DUR32	C1_13800C_A	CAALFM_C113800CA	orf19.5017	CaO19.5017	DUR32	Putative urea transporter; possibly an essential gene, disruptants not obtained by UAU1 method		14.0209	0.681943	0.640362	0.165526	0.249041
orf19.5019	CaO19.5019	C1_13810W_A	CAALFM_C113810WA	orf19.5019	CaO19.5019		Ortholog of C. dubliniensis CD36 : Cd36_12800, C. parapsilosis CDC317 : CPAR2_203460, C. auris B8441 : B9J08_004645 and Candida tenuis NRRL Y-1498 : CANTEDRAFT_94106		514.408	2.51868	0.163281	6.79776e-55	7.08831e-53
orf19.5020	CaO19.5020	C1_13820C_A	CAALFM_C113820CA	orf19.5020	CaO19.5020		Protein of unknown function; Hap43-induced; Spider biofilm induced		10.4873	0.836581	0.779512	0.125025	0.196444
PDX1	PDX1	C1_13830C_A	CAALFM_C113830CA	orf19.5021	CaO19.5021	PDX1	Pyruvate dehydrogenase complex protein X; essential component of the mitochondrial pyruvate dehydrogenase complex; role in the respiratory pathway; protein present in exponential and stationary growth phase yeast; Spider biofilm repressed	PDX1	256.722	-3.13218	0.28731	3.32978e-29	1.10964e-27
orf19.5022	CaO19.5022	C1_13840W_A	CAALFM_C113840WA	orf19.5022	CaO19.5022		Ortholog(s) have inorganic cation transmembrane transporter activity and role in cellular cobalt ion homeostasis, cellular manganese ion homeostasis, cobalt ion transport, manganese ion transport	SMF2	769.219	0.771472	0.23829	0.000745609	0.00217329
DAL7	DAL7	C1_13850C_A	CAALFM_C113850CA	orf19.5023	CaO19.5023	DAL7	Putative allantoate permease; mutant is viable		3.76536	0.0803588	0.760422	0.877033	0.911286
GND1	GND1	C1_13860C_A	CAALFM_C113860CA	orf19.5024	CaO19.5024	GND1	6-phosphogluconate dehydrogenase; soluble in hyphae; farnesol, macrophage-induced protein; antigenic in mice; dual localization to cytosol and peroxisomes depends on alternative splicing; rat catheter and Spider biofilm repressed	GND1	3088.68	-2.30044	0.136625	9.60869e-65	1.38045e-62
MET3	MET3	C1_13870W_A	CAALFM_C113870WA	orf19.5025	CaO19.5025	MET3	ATP sulfurlyase; sulfate assimilation; repressed by Met, Cys, Sfu1, or in fluconazole-resistant isolate; Hog1, caspofungin, white phase-induced; induced on biofilm formation, even in presence of Met and Cys; Spider, F-12/CO2 biofilm induced	MET3	12.2055	0.242328	0.624458	0.613436	0.700498
orf19.5026	CaO19.5026	C1_13880C_A	CAALFM_C113880CA	orf19.5026	CaO19.5026		C2H2 transcription factor; Spider biofilm induced	TDA9	1478.19	1.56901	0.159559	1.392e-23	3.40881e-22
LCB2	LCB2	C1_13900C_A	CAALFM_C113900CA	orf19.5027	CaO19.5027	LCB2	Putative serine palmitoyltransferase component; mutation confers hypersensitivity to aureobasidin A	LCB2	149.457	-1.21857	0.266084	1.50101e-06	7.00149e-06
MODF	MODF	C1_13910C_A	CAALFM_C113910CA	orf19.5029	CaO19.5029	MODF	Has domain(s) with predicted ATP binding, ATPase activity, nucleoside-triphosphatase activity	YDR061W	249.761	-0.0915813	0.200711	0.621626	0.707662
DOS2	DOS2	C1_13920W_A	CAALFM_C113920WA	orf19.5030	CaO19.5030	DOS2	Protein of unknown function; induced during planktonic growth	DOS2	698.02	0.716463	0.153452	2.08874e-06	9.52306e-06
SSK1	SSK1	C1_13930W_A	CAALFM_C113930WA	orf19.5031	CaO19.5031	SSK1	Response regulator of two-component system; role in oxidative stress response, cell wall biosynthesis, virulence, hyphal growth on solid media; expressed in hyphae and yeast; peroxisomal targeting sequence (PTS1); Spider biofilm induced	SSK1	656.671	1.53136	0.252102	2.29184e-10	1.77872e-09
SIM1	SIM1	C1_13940W_A	CAALFM_C113940WA	orf19.5032	CaO19.5032	SIM1	Adhesin-like protein; involved in cell wall maintenance, redundant with Sun41; possibly secreted; macrophage-repressed; repressed by Rim101, Cyr1, Ras1; Spider biofilm induced	UTH1	162.408	-1.56457	0.368418	3.75994e-06	1.64689e-05
orf19.5033	CaO19.5033	C1_13950C_A	CAALFM_C113950CA	orf19.5033	CaO19.5033		Ortholog(s) have Atg8 ligase activity, enzyme activator activity, protein tag activity	ATG12	12.1861	0.64873	0.534969	0.139443	0.215515
YBP1	YBP1	C1_13960W_A	CAALFM_C113960WA	orf19.5034	CaO19.5034	YBP1	Protein involved in response to oxidative stress, binds and stabilizes Cap1p transcription factor in response to H2O2; essential for macrophage killing	YBP1	251.846	-0.898394	0.20064	4.1186e-06	1.79546e-05
HPC2	HPC2	C1_13970C_A	CAALFM_C113970CA	orf19.5035	CaO19.5035	HPC2	Ortholog(s) have DNA binding, nucleosome binding activity	HPC2	55.0921	0.458686	0.303134	0.0974045	0.159383
DUR7	DUR7	C1_13980C_A	CAALFM_C113980CA	orf19.7205	CaO19.7205	DUR7	Putative urea transporter; fungal-specific (no human or murine homolog)		71.308	0.353792	0.303578	0.199201	0.289271
OCA6	OCA6	C1_13990W_A	CAALFM_C113990WA	orf19.7206	CaO19.7206	OCA6	Putative protein phosphatase of the PTP family (tyrosine-specific), similar to S. cerevisiae Oca6p; mutant shows virulence defect	OCA6	99.8805	0.614806	0.251612	0.00988391	0.0222027
DOA4	DOA4	C1_14000C_A	CAALFM_C114000CA	orf19.7207	CaO19.7207	DOA4	Ortholog of S. cerevisiae Doa4;, a ubiquitin hydrolase involved in recycling ubiquitin from proteasome-bound ubiquitinated intermediates; oxidative stress-induced via Cap1; mutants are viable	DOA4	322.209	0.577595	0.333884	0.0568013	0.101163
orf19.7210	CaO19.7210	C1_14030W_A	CAALFM_C114030WA	orf19.7210	CaO19.7210		Protein of unknown function; Spider biofilm induced	MHO1	240.445	1.26	0.193426	2.20644e-11	1.92246e-10
APL1	APL1	C1_14040W_A	CAALFM_C114040WA	orf19.7212	CaO19.7212	APL1	Putative beta-adaptin, large subunit of the clathrin associated protein complex (AP-2); mutation causes decreased colony wrinkling in filamentous growth-inducing conditions, but does not block hyphal formation in liquid media	APL1	243.822	0.348842	0.185789	0.0461799	0.0844803
orf19.7213	CaO19.7213	C1_14050C_A	CAALFM_C114050CA	orf19.7213	CaO19.7213		Putative ATP-dependent RNA helicase; fungal-specific (no human or murine homolog)	HRQ1	597.752	1.0597	0.164115	4.596e-11	3.879e-10
orf19.7214	CaO19.7214	C1_14060W_A	CAALFM_C114060WA	orf19.7214	CaO19.7214		Glucan 1,3-beta-glucosidase; regulated by Nrg1, Tup1 and possibly Tac1; induced by NO and during cell wall regeneration; stationary phase enriched; possibly essential (UAU1 method); F-12/CO2 early biofilm induced; flow biofilm repressed	YBR056W	742.073	-0.292389	0.197286	0.11014	0.176513
orf19.7215	CaO19.7215	C1_14080W_A	CAALFM_C114080WA	orf19.7215	CaO19.7215		Nucleolar protein; component of the small subunit processome containing the U3 snoRNA; involved in pre-18S rRNA processing; flow model biofilm repressed	UTP10	350.976	-1.8605	0.245769	4.13044e-15	5.29828e-14
orf19.7215.3	CaO19.7215.3	C1_14090W_A	CAALFM_C114090WA	orf19.7215.3	CaO19.7215.3		Ortholog(s) have chaperone binding, unfolded protein binding activity and role in chaperone-mediated protein complex assembly, protein folding, protein import into mitochondrial intermembrane space, protein refolding	HSP10	1891.08	0.94858	0.154856	4.63764e-10	3.4742e-09
YPT52	YPT52	C1_14100W_A	CAALFM_C114100WA	orf19.7216	CaO19.7216	YPT52	Rab-family GTPase involved in vacuolar trafficking, colocolizes with Vps1p and Ypt53p in late endosome	YPT52	283.563	1.04366	0.16374	8.14692e-11	6.68399e-10
RPL4B	RPL4B	C1_14110C_A	CAALFM_C114110CA	orf19.7217	CaO19.7217	RPL4B	Ribosomal protein 4B; repressed upon phagocytosis by murine macrophage; Spider biofilm repressed	RPL4B	435.645	-1.52285	0.310092	1.69278e-07	9.12747e-07
RBE1	RBE1	C1_14120C_A	CAALFM_C114120CA	orf19.7218	CaO19.7218	RBE1	Pry family cell wall protein; Rim101, Efg1, Ssn6, alkaline repressed; O-glycosylation; no GPI anchor predicted; ketoconazol induced; regulated by Sef1, Sfu1, Hap4; flow model biofilm induced; rat catheter and Spider biofilm repressed	PRY2	50.0282	-2.83152	0.630009	1.98441e-07	1.05852e-06
FTR1	FTR1	C1_14130W_A	CAALFM_C114130WA	orf19.7219	CaO19.7219	FTR1	High-affinity iron permease; required for mouse virulence, low-iron growth; iron, amphotericin B, caspofungin, ciclopirox, Hog1p, Sef1p, Sfu1p, and Hap43p regulated; complements S. cerevisiae ftr1 iron transport; Hap43p-repressed	FTR1	7.62528	0.621545	0.708564	0.229	0.322195
SET3	SET3	C1_14140C_A	CAALFM_C114140CA	orf19.7221	CaO19.7221	SET3	NAD-dependent histone deacetylase; mutations affect filamentous growth; genetic evidence suggests Set3/Hos2 function as a complex to regulate white-opaque switching, morphogenesis, and virulence; flow model biofilm induced	SET3	362.082	-1.8062	0.220605	3.18522e-17	4.86833e-16
PAM16	PAM16	C1_14150C_A	CAALFM_C114150CA	orf19.7222	CaO19.7222	PAM16	Putative maltase; regulated by Gcn4; repressed by amino acid starvation (3-AT); rat catheter biofilm induced	PAM16	168.896	-0.0792748	0.253879	0.734508	0.799561
orf19.7223	CaO19.7223	C1_14160W_A	CAALFM_C114160WA	orf19.7223	CaO19.7223		Ortholog(s) have protein-lysine N-methyltransferase activity, role in peptidyl-lysine monomethylation and cytosol, nucleus localization	RKM3	27.2143	-1.84419	0.632361	0.000365015	0.00114001
orf19.7224	CaO19.7224	C1_14170W_A	CAALFM_C114170WA	orf19.7224	CaO19.7224		Ortholog(s) have ubiquitin protein ligase activity and role in histone catabolic process, histone ubiquitination	HEL1	903.517	0.408184	0.161404	0.00888743	0.020203
orf19.7225	CaO19.7225	C1_14180W_A	CAALFM_C114180WA	orf19.7225	CaO19.7225		Ortholog of C. dubliniensis CD36 : Cd36_13150, C. parapsilosis CDC317 : CPAR2_700610, C. auris B8441 : B9J08_003318 and Candida tenuis NRRL Y-1498 : CANTEDRAFT_135418		18.3982	-0.178118	0.566231	0.694132	0.767567
orf19.7227	CaO19.7227	C1_14190C_A	CAALFM_C114190CA	orf19.7227	CaO19.7227		Protein phosphatase inhibitor; Hap43-repressed; homozygous Tn insertion decreases colony wrinkling but does not block hyphal growth in liquid media; mutation confers hypersensitivity to toxic ergosterol analog; Spider biofilm induced	YPI1	453.102	1.78534	0.188567	3.5135e-22	7.57159e-21
orf19.7228	CaO19.7228	C1_14200W_A	CAALFM_C114200WA	orf19.7228	CaO19.7228		Possible Golgi membrane protein; transcript positively regulated by Tbf1; mRNA binds She3	GMH1	335.595	0.431708	0.181375	0.0131475	0.0286094
IML2	IML2	C1_14210C_A	CAALFM_C114210CA	orf19.7229	CaO19.7229	IML2	Protein of unknown function; early-stage flow model biofilm induced; Hap43-repressed; Spider biofilm repressed	IML2	1057.76	2.31864	0.164791	4.19287e-46	2.88371e-44
FTR2	FTR2	C1_14220C_A	CAALFM_C114220CA	orf19.7231	CaO19.7231	FTR2	High-affinity iron permease; probably interacts with ferrous oxidase; regulated by iron level, ciclopirox olamine, amphotericin B, caspofungin; complements S. cerevisiae ftr1 iron transport defect; Hap43-repressed; Spider biofilm induced		80.2734	-2.99051	0.52158	2.68219e-10	2.05455e-09
IRR1	IRR1	C1_14230C_A	CAALFM_C114230CA	orf19.7232	CaO19.7232	IRR1	Putative cohesin complex subunit; cell-cycle regulated periodic mRNA expression	IRR1	66.2229	0.0289897	0.351553	0.926702	0.948932
RSC8	RSC8	C1_14240W_A	CAALFM_C114240WA	orf19.7234	CaO19.7234	RSC8	Component of the RSC chromatin remodeling complex; possibly an essential gene, disruptants not obtained by UAU1 method	RSC8	297.149	0.174018	0.181855	0.297535	0.400242
orf19.7235	CaO19.7235	C1_14250C_A	CAALFM_C114250CA	orf19.7235	CaO19.7235		Putative protein of unknown function; mutation confers hypersensitivity to amphotericin B	YMR102C	1369.04	1.03801	0.179017	2.97839e-09	2.03115e-08
TIF35	TIF35	C1_14260C_A	CAALFM_C114260CA	orf19.7236	CaO19.7236	TIF35	Putative translation initiation factor; repressed upon phagocytosis by murine macrophage; Spider biofilm repressed	TIF35	153.963	-1.49248	0.361633	7.21154e-06	3.03335e-05
orf19.7237	CaO19.7237	C1_14270W_A	CAALFM_C114270WA	orf19.7237	CaO19.7237		Ortholog(s) have arylformamidase activity and role in NAD biosynthetic process	BNA7	49.3493	-0.928893	0.429698	0.0139436	0.0301892
NPL3	NPL3	C1_14280C_A	CAALFM_C114280CA	orf19.7238	CaO19.7238	NPL3	Putative RNA-binding protein; required for normal flow model biofilm growth; nuclear export is facilitated by Hmt1p; transcript upregulated in RHE model of oralcandidiasis; Spider biofilm repressed	NPL3	248.939	-1.46723	0.257114	2.37773e-09	1.64583e-08
MDG1	MDG1	C1_14290C_A	CAALFM_C114290CA	orf19.7239	CaO19.7239	MDG1	Ortholog(s) have role in pheromone-dependent signal transduction involved in conjugation with cellular fusion and membrane raft, plasma membrane localization	MDG1	800.158	-1.58168	0.268803	6.75703e-10	4.94724e-09
NCR1	NCR1	C1_14300C_A	CAALFM_C114300CA	orf19.7242	CaO19.7242	NCR1	Putative vacuolar membrane protein; predicted role in sphingolipid metabolism; transcript regulated by Nrg1 and Mig1; induced by prostaglandins	NCR1	1704.82	-1.06101	0.258102	1.65873e-05	6.55882e-05
orf19.7243	CaO19.7243	C1_14310W_A	CAALFM_C114310WA	orf19.7243	CaO19.7243		Deoxycytidine monophosphate (dCMP) deaminase; role in dUMP and dTMP biosynthesis; Spider biofilm repressed	DCD1	126.529	0.161271	0.204939	0.392507	0.496101
orf19.7244	CaO19.7244	C1_14320C_A	CAALFM_C114320CA	orf19.7244	CaO19.7244		Putative fumarylacetoacetate hydrolase; induced by nitric oxide independent of Yhb1; regulated by Sef1, Sfu1, Hap43; flow model biofilm induced	FMP41	151.844	-1.35635	0.249393	1.35349e-08	8.40567e-08
orf19.7245	CaO19.7245	C1_14330W_A	CAALFM_C114330WA	orf19.7245	CaO19.7245		Ortholog(s) have tRNA-5-taurinomethyluridine 2-sulfurtransferase activity, role in mitochondrial tRNA wobble position uridine thiolation and mitochondrion localization	SLM3	138.695	0.445855	0.228269	0.0376786	0.0706639
RIM101	RIM101	C1_14340C_A	CAALFM_C114340CA	orf19.7247	CaO19.7247	RIM101	Transcription factor; alkaline pH response; required for alkaline-induced hyphal growth; role in virulence in mice; activated by C-terminal proteolytic cleavage; mediates both positive and negative regulation; Spider biofilm induced	RIM101	755.393	-0.360174	0.160751	0.0192095	0.0396771
orf19.7250	CaO19.7250	C1_14350W_A	CAALFM_C114350WA	orf19.7250	CaO19.7250		Protein of unknown function; rat catheter and Spider biofilm induced		191.956	0.825964	0.174231	1.28838e-06	6.07095e-06
WSC4	WSC4	C1_14360C_A	CAALFM_C114360CA	orf19.7251	CaO19.7251	WSC4	Putative cell wall integrity and stress response subunit 4 precursor; transcription is specific to white cell type	WSC4	43.7377	0.167546	0.463662	0.671062	0.749424
orf19.7254	CaO19.7254	C1_14380C_A	CAALFM_C114380CA	orf19.7254	CaO19.7254		Ortholog(s) have role in mRNA metabolic process, mitochondrial translational initiation and extrinsic component of membrane, mitochondrial inner membrane localization	AEP3	55.4356	-1.0658	0.45727	0.00739164	0.0171772
RPC10	RPC10	C1_14390W_A	CAALFM_C114390WA	orf19.7255	CaO19.7255	RPC10	Putative RNA polymerase subunit ABC10-alpha of RNA polymerase complexes I, II, and III; flucytosine induced; Spider biofilm induced	RPC10	47.8577	-2.79088	0.602234	1.10593e-07	6.12666e-07
MLH3	MLH3	C1_14400C_A	CAALFM_C114400CA	orf19.7257	CaO19.7257	MLH3	Ortholog(s) have role in meiotic mismatch repair, mismatch repair, reciprocal meiotic recombination and MutLgamma complex, nucleus localization	MLH3	113.056	-0.0744506	0.38338	0.826272	0.872566
orf19.7256	CaO19.7256	C1_14410W_A	CAALFM_C114410WA	orf19.7256	CaO19.7256		Ortholog of S. cerevisisae/S. pombe Lsm5; Lsm (Like Sm) protein involved in mRNA decay; Predicted ORF from Assembly 19; removed from Assembly 20; restored based on comparative genome analysis; flucytosine induced	LSM5	106.86	-1.36083	0.286441	5.05212e-07	2.52411e-06
DDI1	DDI1	C1_14420W_A	CAALFM_C114420WA	orf19.7258	CaO19.7258	DDI1	Putative DNA damage inducible v-SNARE binding protein; macrophage/pseudohyphal-repressed	DDI1	663.136	-0.977397	0.135813	3.04303e-13	3.25715e-12
orf19.7260	CaO19.7260	C1_14430C_A	CAALFM_C114430CA	orf19.7260	CaO19.7260		Protein with a predicted NADP-dependent oxidoreductase or aldo-keto reductase domain; Hap43-repressed; Spider biofilm repressed		23.6812	1.1829	0.687363	0.0240927	0.0481929
GDI1	GDI1	C1_14440C_A	CAALFM_C114440CA	orf19.7261	CaO19.7261	GDI1	Putative Rab GDP-dissociation inhibitor; GlcNAc-induced protein; Spider biofilm repressed	GDI1	616.833	-1.77339	0.328072	8.02525e-09	5.12561e-08
orf19.7263	CaO19.7263	C1_14450C_A	CAALFM_C114450CA	orf19.7263	CaO19.7263		Putative X-Pro aminopeptidase; Spider biofilm repressed	YFR006W	63.3414	0.252364	0.435702	0.501942	0.598498
RPN11	RPN11	C1_14460W_A	CAALFM_C114460WA	orf19.7264	CaO19.7264	RPN11	Metalloprotease subunit of the 19S regulatory particle of the 26S proteasome lid; couples the deubiquitination and degradation of proteasome substrates; role in fission of mitochondria and peroxisome; Spider biofilm repressed	RPN11	577.318	-2.39251	0.23031	1.84516e-26	5.39771e-25
orf19.7265	CaO19.7265	C1_14470W_A	CAALFM_C114470WA	orf19.7265	CaO19.7265		Putative zinc-finger domain protein with a predicted role in pre-mRNA splicing; Hap43-repressed; Spider biofilm repressed	SAD1	172.255	-0.547625	0.253623	0.0216625	0.0441354
orf19.7266	CaO19.7266	C1_14480W_A	CAALFM_C114480WA	orf19.7266	CaO19.7266		Ortholog of Candida albicans WO-1 : CAWG_00007		50.0138	-0.444063	0.331613	0.137764	0.213533
SAM35	SAM35	C1_14490C_A	CAALFM_C114490CA	orf19.7267	CaO19.7267	SAM35	Predicted component of the sorting and assembly machinery (SAM complex) of the mitochondrial outer membrane, involved in protein import into mitochondria	SAM35	11.4417	0.551935	0.68936	0.277729	0.377685
orf19.7269	CaO19.7269	C1_14500C_A	CAALFM_C114500CA	orf19.7269	CaO19.7269		Putative polyamine acetyltransferase; acetylates polyamines (e.g. putrescine, spermidine, spermine) and aralkylamines (e.g. tryptamine, phenylethylamine); Spider biofilm repressed	PAA1	115.233	-0.444618	0.337806	0.143681	0.220694
orf19.7270	CaO19.7270	C1_14520W_A	CAALFM_C114520WA	orf19.7270	CaO19.7270		Protein of unknown function; Spider biofilm repressed		127.152	-1.10773	0.55175	0.0150586	0.0322577
orf19.7271	CaO19.7271	C1_14530W_A	CAALFM_C114530WA	orf19.7271	CaO19.7271		Protein of unknown function; transcript detected on high-resolution tiling arrays		312.849	0.416461	0.192561	0.0230323	0.0464598
orf19.7272	CaO19.7272	C1_14550C_A	CAALFM_C114550CA	orf19.7272	CaO19.7272		Protein of unknown function; transcript detected on high-resolution tiling arrays		32.255	0.546906	0.40662	0.125038	0.196444
orf19.7274	CaO19.7274	C1_14560C_A	CAALFM_C114560CA	orf19.7274	CaO19.7274		Predicted ORF in retrotransposon Zorro2 with similarity to retroviral reverse transcriptase proteins		10.2561	1.56716	0.961747	0.0128488	0.0279877
TLO4	TLO4	C1_14590C_A	CAALFM_C114590CA	orf19.7276.1	CaO19.7276.1	TLO4	Member of a family of telomere-proximal genes of unknown function; transcript induced in an RHE model of oral candidiasis; Hap43-repressed		40.3035	-0.708712	0.426075	0.0568343	0.101194
orf19.7278	CaO19.7278	C1_14630C_A	CAALFM_C114630CA	orf19.7278	CaO19.7278		Similar to a region of the Tca2 (pCal) retrotransposon, which is present in strain hOG1042 as 50 to 100 copies of a linear dsDNA; rat catheter biofilm repressed		218.259	1.11148	0.176166	1.10414e-10	8.88951e-10
TLO5	TLO5	C2_00010W_A	CAALFM_C200010WA	orf19.1925	CaO19.1925	TLO5	Member of a family of telomere-proximal genes of unknown function; may be spliced in vivo		23.4792	-0.548522	0.534859	0.210386	0.301492
RRN3	RRN3	C2_00030W_A	CAALFM_C200030WA	orf19.1923	CaO19.1923	RRN3	Protein with a predicted role in recruitment of RNA polymerase I to rDNA; caspofungin induced; flucytosine repressed; repressed in core stress response; repressed by prostaglandins	RRN3	17.8432	0.191682	0.667833	0.699025	0.771062
orf19.1917	CaO19.1917	C2_00060C_A	CAALFM_C200060CA	orf19.1917	CaO19.1917		Protein of unknown function; Spider biofilm repressed		93.311	-2.50065	0.382133	3.17779e-12	3.06633e-11
MPP10	MPP10	C2_00070C_A	CAALFM_C200070CA	orf19.1915	CaO19.1915	MPP10	Putative SSU processome and 90S preribosome component; repressed in core stress response; repressed by prostaglandins	MPP10	112.725	0.0354463	0.258236	0.881535	0.914275
FAV3	FAV3	C2_00080C_A	CAALFM_C200080CA	orf19.1914	CaO19.1914	FAV3	Putative alpha-1,6-mannanase; induced by mating factor in MTLa/MTLa opaque cells		50.0576	-0.635932	0.454998	0.103293	0.167156
orf19.1913	CaO19.1913	C2_00090W_A	CAALFM_C200090WA	orf19.1913	CaO19.1913		Protein of unknown function; flow model biofilm induced		30.8757	0.412727	0.514487	0.332144	0.437423
PGA52	PGA52	C2_00100C_A	CAALFM_C200100CA	orf19.1911	CaO19.1911	PGA52	GPI-anchored cell surface protein of unknown function; Hap43p-repressed gene; fluconazole-induced; possibly an essential gene, disruptants not obtained by UAU1 method	TOH1	1385.38	2.07022	0.265512	5.47353e-16	7.65939e-15
orf19.1910	CaO19.1910	C2_00110W_A	CAALFM_C200110WA	orf19.1910	CaO19.1910		Predicted NADH-dependent flavin oxidoreductase; Hap43-repressed gene		20.9719	1.11136	0.453412	0.0050023	0.0120761
EMC9	EMC9	C2_00120C_A	CAALFM_C200120CA	orf19.1907	CaO19.1907	EMC9	Ortholog of S. cerevisiae Nnf2; possible role in chromosome segregation; mutants are viable, induced during the mating process	NNF2	158.868	-0.806012	0.218088	0.000133127	0.000453461
NDT80	NDT80	C2_00140W_A	CAALFM_C200140WA	orf19.2119	CaO19.2119	NDT80	Ortholog of Ndt80; meiosis-specific transcription factor; activator of CDR1 induction by antifungal drugs; required for wild-type drug resistance and for Spider biofilm formation; transcript induced by antifungal drug treatment	NDT80	40.6784	0.265523	0.494935	0.521106	0.616525
LEU5	LEU5	C2_00150W_A	CAALFM_C200150WA	orf19.2117	CaO19.2117	LEU5	Putative mitochondrial carrier protein; Hap43-repressed; rat catheter biofilm induced	LEU5	281.122	1.55397	0.234972	6.64714e-12	6.19219e-11
NAT2	NAT2	C2_00160C_A	CAALFM_C200160CA	orf19.2116	CaO19.2116	NAT2	Putative N-terminal acetyltransferase; Hap43p-repressed gene; mutation confers hypersensitivity to toxic ergosterol analog	NAT2	343.665	0.313045	0.239616	0.156052	0.236783
HMA1	HMA1	C2_00170C_A	CAALFM_C200170CA	orf19.2115	CaO19.2115	HMA1	Putative molybdopterin-converting factor; fungal-specific (no human or murine homolog)	TCD2	46.257	-0.164735	0.373489	0.61918	0.70525
orf19.2114	CaO19.2114	C2_00180C_A	CAALFM_C200180CA	orf19.2114	CaO19.2114		Predicted uricase; ortholog of S. pombe SPCC1223.09; Spider biofilm induced		82.4445	-1.28945	0.395316	0.000304611	0.000966769
orf19.2113	CaO19.2113	C2_00190C_A	CAALFM_C200190CA	orf19.2113	CaO19.2113		Putative integral peroxisomal membrane protein; Hap43p-repressed gene	PEX30	519.613	-0.311096	0.181638	0.0671403	0.116872
orf19.2112	CaO19.2112	C2_00200W_A	CAALFM_C200200WA	orf19.2112	CaO19.2112		snRNP U5 splicing factor component; involved in positioning the 3' splice site during the 2nd catalytic step of splicing; Spider biofilm induced	PRP18	130.94	0.475348	0.279216	0.0650571	0.113859
RPL38	RPL38	C2_00210W_A	CAALFM_C200210WA	orf19.2111.2	CaO19.2111.2	RPL38	60S ribosomal ribosomal protein subunit; genes encoding cytoplasmic ribosomal subunits, translation factors, tRNA synthetases are downregulated upon phagocytosis by murine macrophage	RPL38	191.334	-2.48552	0.363065	4.15703e-13	4.39856e-12
orf19.2111	CaO19.2111	C2_00220C_A	CAALFM_C200220CA	orf19.2111	CaO19.2111		Ortholog(s) have RNA polymerase II complex binding activity	TFG2	227.445	0.71689	0.16782	1.33106e-05	5.36155e-05
orf19.2110	CaO19.2110	C2_00230W_A	CAALFM_C200230WA	orf19.2110	CaO19.2110		Ortholog(s) have arginyltransferase activity and role in protein arginylation	ATE1	203.003	-1.31323	0.241558	1.48208e-08	9.1603e-08
SOD6	SOD6	C2_00240C_A	CAALFM_C200240CA	orf19.2108	CaO19.2108	SOD6	Copper-containing superoxide dismutase; gene family includes SOD1, SOD4, SOD5, and SOD6; gene may contain an intron; Hap43-repressed; flow model and rat catheter biofilm induced		86.0155	1.31505	0.310467	6.14798e-06	2.60805e-05
STF2	STF2	C2_00250W_A	CAALFM_C200250WA	orf19.2107.1	CaO19.2107.1	STF2	Protein involved in ATP biosynthesis; repressed in hyphae; repressed by Efg1, Hap43; transcript upregulated in clinical isolates from HIV+ patients with oral candidiasis; rat catheter, flow model and Spider biofilm induced	TMA10	28112.8	1.45926	0.128637	1.66034e-30	5.99669e-29
MUQ1	MUQ1	C2_00260C_A	CAALFM_C200260CA	orf19.2107	CaO19.2107	MUQ1	Putative choline phosphate cytidylyltransferase/phosphoethanolamine cytidylyltransferase; repressed in hyphae compared vs yeast; Hap43-repressed; flow model biofilm induced; Spider biofilm repressed	ECT1	225.274	-0.836806	0.248425	0.000433862	0.00132809
orf19.2106	CaO19.2106	C2_00270C_A	CAALFM_C200270CA	orf19.2106	CaO19.2106		Putative protein of unknown function; Hap43p-repressed gene	YLR326W	129.479	-0.0495825	0.253762	0.832098	0.877143
orf19.2105	CaO19.2105	C2_00280C_A	CAALFM_C200280CA	orf19.2105	CaO19.2105		Putative pre-mRNA-splicing factor; possibly an essential gene, disruptants not obtained by UAU1 method	CWC24	54.7834	0.221711	0.342897	0.470829	0.570341
orf19.2104	CaO19.2104	C2_00290W_A	CAALFM_C200290WA	orf19.2104	CaO19.2104		Ortholog(s) have ATPase activator activity, chaperone binding activity	JAC1	64.4825	0.865115	0.360067	0.00829503	0.0190235
CKB1	CKB1	C2_00300C_A	CAALFM_C200300CA	orf19.2102	CaO19.2102	CKB1	Regulatory subunit of protein kinase CK2 (casein kinase II), beta subunit; null mutants are hypersensitive to caspofungin and hydrogen peroxide medium	CKB1	187.418	0.561408	0.209424	0.00532647	0.0127681
orf19.2101	CaO19.2101	C2_00320W_A	CAALFM_C200320WA	orf19.2101	CaO19.2101		Ortholog(s) have protein-membrane adaptor activity, role in mitophagy, protein insertion into ER membrane, retrograde vesicle-mediated transport, Golgi to endoplasmic reticulum and GET complex localization	GET1	166.672	0.340241	0.203713	0.0735577	0.125774
HIR1	HIR1	C2_00330C_A	CAALFM_C200330CA	orf19.2099	CaO19.2099	HIR1	Component of the HIR complex, a nucleosome assembly factor involved in chromatin formation; involved in regulation of white-opaque switching frequency	HIR1	509.383	-0.0979335	0.192297	0.581419	0.670748
ARO8	ARO8	C2_00340C_A	CAALFM_C200340CA	orf19.2098	CaO19.2098	ARO8	Aromatic transaminase of the Ehrlich fusel oil pathway of aromatic alcohol biosynthesis; Rim101 independent alkaline induction; protein abundance affected by URA3 expression in CAI-4 strain; Gcn4-regulated; stationary phase enriched	ARO8	454.632	-1.50807	0.19943	7.61371e-15	9.6138e-14
orf19.2097	CaO19.2097	C2_00350W_A	CAALFM_C200350WA	orf19.2097	CaO19.2097		Predicted DNA-dependent ATPase/helicase; Spider biofilm induced	RAD5	106.318	-0.770383	0.354007	0.0166948	0.0352028
orf19.2095	CaO19.2095	C2_00360C_A	CAALFM_C200360CA	orf19.2095	CaO19.2095		Ortholog(s) have role in negative regulation of transcription from RNA polymerase II promoter in response to iron and cytosol localization	FRA1	4853.77	1.77674	0.145337	2.85528e-35	1.37757e-33
PDR6	PDR6	C2_00370W_A	CAALFM_C200370WA	orf19.2094	CaO19.2094	PDR6	Putative pleiotropic drug resistance regulatory protein 6; transcript regulated by Nrg1; induced by alpha pheromone in SpiderM medium	KAP122	1591.96	1.84527	0.190511	3.93419e-23	9.31669e-22
RFA1	RFA1	C2_00380C_A	CAALFM_C200380CA	orf19.2093	CaO19.2093	RFA1	Putative DNA replication factor A; RNA abundance regulated by cell cycle, tyrosol and cell density	RFA1	450.093	-0.138657	0.180717	0.404077	0.507451
orf19.2092	CaO19.2092	C2_00390C_A	CAALFM_C200390CA	orf19.2092	CaO19.2092		Putative peroxisomal cystathionine beta-lyase; Gcn4p-regulated	STR3	374.864	1.16831	0.18318	6.39882e-11	5.31045e-10
orf19.2091	CaO19.2091	C2_00400C_A	CAALFM_C200400CA	orf19.2091	CaO19.2091		Putative NADH dehydrogenase; repressed by nitric oxide, Hap43p-repressed		627.343	0.805604	0.170905	1.50958e-06	7.03127e-06
orf19.2090	CaO19.2090	C2_00410C_A	CAALFM_C200410CA	orf19.2090	CaO19.2090		Ortholog of S. cerevisiae Ecm16, an essential DEAH-box ATP-dependent RNA helicase specific to the U3 snoRNP required for 18S rRNA synthesis; Hap43-induced; Spider biofilm induced	ECM16	133.455	-1.35719	0.373528	6.92009e-05	0.000247584
orf19.2089	CaO19.2089	C2_00420W_A	CAALFM_C200420WA	orf19.2089	CaO19.2089		Ortholog of Nyv1, v-SNARE component of the vacuolar SNARE complex involved in vesicle fusion in S. cerevisiae; Hap43-repressed gene	NYV1	201.425	0.224643	0.180338	0.1763	0.26238
DPB4	DPB4	C2_00430C_A	CAALFM_C200430CA	orf19.2088	CaO19.2088	DPB4	Putative DNA polymerase epsilon subunit D; null mutant is viable but slow-growing and displays abnormal invasive growth on SD and YPD media; Spider biofilm repressed	DPB4	118.872	0.493779	0.270134	0.0488698	0.0886982
SAS2	SAS2	C2_00440W_A	CAALFM_C200440WA	orf19.2087	CaO19.2087	SAS2	Predicted histone acetyltransferase involved in histone H4 acetylation; member of MYST family	SAS2	34.6841	0.701316	0.446441	0.0689406	0.119523
CDH1	CDH1	C2_00450C_A	CAALFM_C200450CA	orf19.2084	CaO19.2084	CDH1	Protein involved in regulation of mitosis; similar to S. cerevisiae Cdh1, which is an APC/C component; transcriptionally induced by Mnl1 under weak acid stress	CDH1	221.971	-0.0153498	0.192058	0.931412	0.952029
POM152	POM152	C2_00470W_A	CAALFM_C200470WA	orf19.2081	CaO19.2081	POM152	Putative nuclear pore membrane glycoprotein	POM152	931.5	0.683039	0.137213	4.60742e-07	2.31265e-06
PHHB	PHHB	C2_00480C_A	CAALFM_C200480CA	orf19.2079	CaO19.2079	PHHB	Putative 4a-hydroxytetrahydrobiopterin dehydratase; transposon mutation affects filamentous growth; flow model biofilm induced; Spider biofilm induced	YHL018W	482.821	0.0690067	0.19082	0.696133	0.769239
orf19.2078	CaO19.2078	C2_00490W_A	CAALFM_C200490WA	orf19.2078	CaO19.2078		Ortholog(s) have role in Golgi to vacuole transport and early endosome, trans-Golgi network localization	APM2	584.21	-0.0794441	0.164941	0.601608	0.689365
ZCF9	ZCF9	C2_00500W_A	CAALFM_C200500WA	orf19.2077	CaO19.2077	ZCF9	Putative Zn(II)2Cys6 transcription factor; hypersensitive to toxic ergosterol analog ECC69 and/or ECC1384		130.987	1.49533	0.211569	3.08725e-13	3.29902e-12
orf19.2076	CaO19.2076	C2_00510W_A	CAALFM_C200510WA	orf19.2076	CaO19.2076		Protein of unknown function; S. pombe ortholog SPAC7D4.05 encodes a predicted hydrolase; Hap43-repressed; Spider biofilm induced	YMR130W	258.246	-0.795335	0.209781	9.26075e-05	0.000325031
DFG5	DFG5	C2_00520W_A	CAALFM_C200520WA	orf19.2075	CaO19.2075	DFG5	N-linked mannoprotein of cell wall and membrane; possible signal transducer; role in hyphal growth and HWP1 induction in alkaline pH; GPI modification predicted; dfg5 dcw1 double mutant is inviable; caspofungin-induced, fungal-specific	DFG5	1271.67	1.98203	0.255132	7.56485e-16	1.04057e-14
orf19.2074	CaO19.2074	C2_00530W_A	CAALFM_C200530WA	orf19.2074	CaO19.2074		Ortholog of Candida albicans WO-1 : CAWG_03833		52.5678	1.66337	0.381885	1.94912e-06	8.93058e-06
orf19.2073	CaO19.2073	C2_00540W_A	CAALFM_C200540WA	orf19.2073	CaO19.2073		Protein with a multidrug and toxin extrusion protein domain; induced by Mnl1 under weak acid stress	YDR338C	572.436	1.29945	0.186838	9.90411e-13	1.01313e-11
RSC58	RSC58	C2_00570W_A	CAALFM_C200570WA	orf19.2070	CaO19.2070	RSC58	Component of the RSC chromatin remodeling complex	RSC58	286.796	-0.640838	0.213351	0.00186454	0.00500385
SMF3	SMF3	C2_00580C_A	CAALFM_C200580CA	orf19.2069	CaO19.2069	SMF3	Putative vacuolar iron transporter; alkaline upregulated; caspofungin repressed; induced by Mnl1 under weak acid stress; Hap43-repressed	SMF3	162.855	0.192133	0.249751	0.401588	0.505094
orf19.2068	CaO19.2068	C2_00590W_A	CAALFM_C200590WA	orf19.2068	CaO19.2068		Ortholog of C. dubliniensis CD36 : Cd36_15550, C. parapsilosis CDC317 : CPAR2_213190, C. auris B8441 : B9J08_002200 and Candida tenuis NRRL Y-1498 : CANTEDRAFT_119026		233.799	0.256344	0.208039	0.181334	0.268021
orf19.2067	CaO19.2067	C2_00600C_A	CAALFM_C200600CA	orf19.2067	CaO19.2067		Protein with a predicted role in mitochondrial iron metabolism; Hap43-repressed; expression upregulated during growth in the mouse cecum; Spider biofilm induced	NFU1	994.191	2.19137	0.241376	8.53478e-21	1.65698e-19
ATP18	ATP18	C2_00610C_A	CAALFM_C200610CA	orf19.2066.1	CaO19.2066.1	ATP18	F1F0 ATP synthase complex subunit; gene has intron	ATP18	210.094	-1.11066	0.25083	3.701e-06	1.62437e-05
orf19.2066	CaO19.2066	C2_00620C_A	CAALFM_C200620CA	orf19.2066	CaO19.2066		Ortholog(s) have protein-lysine N-methyltransferase activity and role in peptidyl-lysine trimethylation	EFM3	21.2343	-0.586812	0.507294	0.164768	0.248073
orf19.2065	CaO19.2065	C2_00630C_A	CAALFM_C200630CA	orf19.2065	CaO19.2065		Ortholog(s) have allantoicase activity and role in allantoin catabolic process	DAL2	38.1164	-0.746512	0.470078	0.0629443	0.110731
orf19.2064	CaO19.2064	C2_00640W_A	CAALFM_C200640WA	orf19.2064	CaO19.2064		Putative transcription factor with zinc finger DNA-binding motif		149.767	0.21672	0.237656	0.320524	0.425763
orf19.2063	CaO19.2063	C2_00650W_A	CAALFM_C200650WA	orf19.2063	CaO19.2063		Ortholog of C. dubliniensis CD36 : Cd36_15600, C. parapsilosis CDC317 : CPAR2_213140, C. auris B8441 : B9J08_000687 and Debaryomyces hansenii CBS767 : DEHA2B02442g		567.292	0.558254	0.144367	8.74249e-05	0.000307844
SOD4	SOD4	C2_00660C_A	CAALFM_C200660CA	orf19.2062	CaO19.2062	SOD4	Cu-containing superoxide dismutase; role in response to host innate immune ROS; regulated on white-opaque switch; induced under iron starvation; ciclopirox olamine induced; caspofungin repressed; SOD1,4,5,6 gene family		7.32135	0.512774	0.749188	0.329417	0.434452
SOD5	SOD5	C2_00680C_A	CAALFM_C200680CA	orf19.2060	CaO19.2060	SOD5	Cu-containing superoxide dismutase; protects against oxidative stress; induced by neutrophils, hyphal growth, caspofungin, osmotic/oxidative stress; oralpharyngeal candidiasis induced; rat catheter and Spider biofilm induced		587.154	-3.9102	1.0173	4.18389e-07	2.11484e-06
orf19.2059	CaO19.2059	C2_00690W_A	CAALFM_C200690WA	orf19.2059	CaO19.2059		Protein with homology to magnesium-dependent endonucleases and phosphatases; regulated by Sef1, Sfu1, and Hap43; Spider biofilm induced		44.5222	-1.25003	0.466618	0.00209385	0.00556153
orf19.2057	CaO19.2057	C2_00700W_A	CAALFM_C200700WA	orf19.2057	CaO19.2057		Ortholog(s) have ATP binding, ATPase activity, metallopeptidase activity and role in cellular protein-containing complex assembly, proteolysis, signal peptide processing	YTA12	1022.89	-0.594182	0.185677	0.00101851	0.00288873
NPL6	NPL6	C2_00710W_A	CAALFM_C200710WA	orf19.2055	CaO19.2055	NPL6	Component of the RSC chromatin remodeling complex; Hap43-induced; Spider biofilm repressed	NPL6	192.26	0.405504	0.215097	0.0447994	0.082234
FGR15	FGR15	C2_00720C_A	CAALFM_C200720CA	orf19.2054	CaO19.2054	FGR15	Putative transcription factor with zinc finger DNA-binding motif; lacks an ortholog in S. cerevisiae; transposon mutation affects filamentous growth; caspofungin induced; mutation causes marginal increase in caspofungin sensitivity		96.2699	1.72216	0.325627	1.65355e-08	1.01714e-07
orf19.2051	CaO19.2051	C2_00730C_A	CAALFM_C200730CA	orf19.2051	CaO19.2051		Ortholog of C. dubliniensis CD36 : Cd36_15670, C. parapsilosis CDC317 : CPAR2_213100, C. auris B8441 : B9J08_001290 and Candida tenuis NRRL Y-1498 : CANTEDRAFT_135034		48.3169	-0.146956	0.450987	0.703657	0.774454
orf19.2050	CaO19.2050	C2_00740C_A	CAALFM_C200740CA	orf19.2050	CaO19.2050		Ortholog(s) have sterol esterase activity, role in cellular lipid metabolic process, sterol metabolic process and integral component of membrane, lipid droplet localization	TGL1	962.76	2.05513	0.181256	7.64088e-31	2.88879e-29
orf19.2049	CaO19.2049	C2_00750W_A	CAALFM_C200750WA	orf19.2049	CaO19.2049		Plasma membrane-associated protein; heterozygous null mutant displays sensitivity to virgineone; Spider biofilm induced		23.4961	0.434717	0.463929	0.270651	0.369849
orf19.2048	CaO19.2048	C2_00760C_A	CAALFM_C200760CA	orf19.2048	CaO19.2048		Proten of unknown function; transcript positively regulated by Sfu1; Hap43 repressed; Spider biofilm induced		12307	0.89985	0.203546	5.3492e-06	2.28872e-05
orf19.2047	CaO19.2047	C2_00770W_A	CAALFM_C200770WA	orf19.2047	CaO19.2047		Putative protein of unknown function; Hap43p-repressed gene; mutation confers hypersensitivity to toxic ergosterol analog, and to amphotericin B	YOR289W	472.062	-0.364933	0.166479	0.0216846	0.0441547
POT1-2	POT1-2	C2_00780W_A	CAALFM_C200780WA	orf19.2046	CaO19.2046	POT1-2	Putative peroxisomal 3-ketoacyl CoA thiolase; Hap43-repressed		427.884	0.872293	0.21703	3.27834e-05	0.000124308
orf19.2045	CaO19.2045	C2_00790C_A	CAALFM_C200790CA	orf19.2045	CaO19.2045		Ortholog(s) have diacylglycerol kinase activity and role in phosphatidic acid biosynthetic process, regulation of isopentenyl diphosphate biosynthetic process, mevalonate pathway	DGK1	51.5784	0.939858	0.312638	0.00127962	0.00357353
PGA27	PGA27	C2_00800C_A	CAALFM_C200800CA	orf19.2044	CaO19.2044	PGA27	Putative GPI-anchored protein		36.5957	0.0826921	0.410888	0.817886	0.866967
orf19.2043	CaO19.2043	C2_00810C_A	CAALFM_C200810CA	orf19.2043	CaO19.2043		Ortholog of C. dubliniensis CD36 : Cd36_15750, C. parapsilosis CDC317 : CPAR2_213000, C. auris B8441 : B9J08_003326, Debaryomyces hansenii CBS767 : DEHA2D18524g and Pichia stipitis Pignal : PICST_42355		83.925	-0.278874	0.313298	0.324927	0.429669
orf19.2042	CaO19.2042	C2_00820W_A	CAALFM_C200820WA	orf19.2042	CaO19.2042		Ortholog(s) have role in mitochondrial tRNA wobble uridine modification and mitochondrial inner membrane localization	MSS1	154.857	0.299943	0.271705	0.227081	0.320053
RSC4	RSC4	C2_00830C_A	CAALFM_C200830CA	orf19.2041	CaO19.2041	RSC4	Component of the RSC chromatin remodeling complex	RSC4	284.961	0.373013	0.169736	0.0213581	0.0435996
orf19.2040	CaO19.2040	C2_00840W_A	CAALFM_C200840WA	orf19.2040	CaO19.2040		Ortholog(s) have oxidoreductase activity, acting on NAD(P)H activity	TAH18	62.9808	-0.16139	0.321787	0.578906	0.668804
MSF1	MSF1	C2_00850W_A	CAALFM_C200850WA	orf19.2039	CaO19.2039	MSF1	Putative phenylalanine-tRNA ligase; protein level decreases in stationary phase cultures; Hap43p-repressed gene	MSF1	512.041	-0.307304	0.191584	0.0851091	0.141958
orf19.2038	CaO19.2038	C2_00860C_A	CAALFM_C200860CA	orf19.2038	CaO19.2038		Protein of unknown function; Spider biofilm induced		1.90372	-0.287187	0.925365	0.588473	0.676111
orf19.2037	CaO19.2037	C2_00870W_A	CAALFM_C200870WA	orf19.2037	CaO19.2037		Ortholog of C. dubliniensis CD36 : Cd36_15810, C. parapsilosis CDC317 : CPAR2_212950, C. auris B8441 : B9J08_003344 and Candida tenuis NRRL Y-1498 : CANTEDRAFT_116162		127.682	0.66108	0.21298	0.00132025	0.00367747
orf19.2036	CaO19.2036	C2_00880W_A	CAALFM_C200880WA	orf19.2036	CaO19.2036		Predicted dihydrodiol dehydrogenase; ortholog of S. pombe SPAC513.06c; flow model and rat catheter biofilm repressed		180.381	-0.141993	0.371858	0.667296	0.745992
orf19.2035	CaO19.2035	C2_00890W_A	CAALFM_C200890WA	orf19.2035	CaO19.2035		Ortholog of C. dubliniensis CD36 : Cd36_15830, C. parapsilosis CDC317 : CPAR2_212930, Candida tropicalis MYA-3404 : CTRG_01155, Candida albicans WO-1 : CAWG_03868 and Candida metapsilosis : CMET_2287		18.4609	0.763828	0.522542	0.0779707	0.131786
VPS24	VPS24	C2_00930C_A	CAALFM_C200930CA	orf19.2031	CaO19.2031	VPS24	Protein similar to S. cerevisiae Vps24p, which is a member of the ESCRT III protein sorting complex; downregulated upon adherence to polystyrene	VPS24	542.824	2.2839	0.175483	7.45331e-40	4.15393e-38
orf19.2030	CaO19.2030	C2_00940W_A	CAALFM_C200940WA	orf19.2030	CaO19.2030		Plasma membrane-associated protein; induced in cyr1 or ras1 mutant; induced by hypoxia, ketoconazole and during growth in the mouse cecum; induced in oralpharyngeal candidasis; Spider biofilm induced		896.639	1.36887	0.248413	8.81811e-09	5.60011e-08
RFC5	RFC5	C2_00950C_A	CAALFM_C200950CA	orf19.2029	CaO19.2029	RFC5	Putative heteropentameric replication factor C subunit; periodic mRNA expression, peak at cell-cycle G1/S phase	RFC5	24.2879	-1.12475	0.539481	0.0122562	0.0268325
MXR1	MXR1	C2_00960C_A	CAALFM_C200960CA	orf19.2028	CaO19.2028	MXR1	Putative methionine sulfoxide reductase; Plc1-regulated; induced by human neutrophils, flucytosine; macrophage regulated (gene induced, protein decreased); possibly adherence-induced; Spider biofilm induced	MXR1	49.615	-0.54085	0.520625	0.208273	0.299166
UBP13	UBP13	C2_00970C_A	CAALFM_C200970CA	orf19.2026	CaO19.2026	UBP13	Ortholog of S. cerevisiae Ubp13; putative ubiquitin carboxyl-terminal hydrolase; flow model biofilm induced; rat catheter biofilm repressed	UBP13	353.495	-0.486244	0.178335	0.0048992	0.0118774
HGT7	HGT7	C2_01000W_A	CAALFM_C201000WA	orf19.2023	CaO19.2023	HGT7	Putative MFS glucose transporter; glucose, fluconazole, Snf3 induced, expressed at high glucose; 20 member C. albicans glucose transporter family; 12 TM regions predicted; flow model biofilm induced; Spider biofilm repressed		1422.58	-2.71528	0.353596	7.11121e-16	9.8235e-15
HGT8	HGT8	C2_01010W_A	CAALFM_C201010WA	orf19.2021	CaO19.2021	HGT8	High-affinity glucose transporter of the major facilitator superfamily; 20 members in the C. albicans glucose transporter family; 12 probable membrane-spanning segments; gene has intron; expressed in rich medium; flow model biofilm induced		348.605	-1.89668	0.284869	2.91565e-12	2.83881e-11
HGT6	HGT6	C2_01020W_A	CAALFM_C201020WA	orf19.2020	CaO19.2020	HGT6	Putative high-affinity MFS glucose transporter; 20 family members; induced in core stress response; fluconazole, oralpharyngeal candidasis induced; flow model biofilm induced; Spider biofilm induced	HXT6	7512.07	-4.06814	0.194446	2.44378e-99	7.89951e-97
orf19.2019	CaO19.2019	C2_01030W_A	CAALFM_C201030WA	orf19.2019	CaO19.2019		Ortholog(s) have structural constituent of ribosome activity, role in mitochondrial translation and mitochondrial large ribosomal subunit localization	MRPL16	228.1	-0.871206	0.237396	0.000134937	0.000459141
orf19.2018.1	CaO19.2018.1	C2_01040W_A	CAALFM_C201040WA	orf19.2018.1	CaO19.2018.1		PProtein of unknown function; gene has intron; similar to human BLOC1S2		7.89421	-0.231488	0.75943	0.656863	0.738286
orf19.2018	CaO19.2018	C2_01060C_A	CAALFM_C201060CA	orf19.2018	CaO19.2018		Protein with a predicted DnaJ chaperone domain and a CSL-type zinc finger; Spider biofilm induced	JJJ3	13.8446	-1.04442	0.771333	0.058139	0.103317
orf19.2017	CaO19.2017	C2_01070W_A	CAALFM_C201070WA	orf19.2017	CaO19.2017		Ortholog(s) have RNA polymerase I activity and role in nucleolar large rRNA transcription by RNA polymerase I, transcription by RNA polymerase I, transcription elongation from RNA polymerase I promoter	RPA49	96.5848	-0.975455	0.380336	0.00455354	0.0111341
ERG28	ERG28	C2_01090C_A	CAALFM_C201090CA	orf19.2016	CaO19.2016	ERG28	Ortholog(s) have protein-macromolecule adaptor activity, role in demethylation, ergosterol biosynthetic process and endoplasmic reticulum membrane localization	ERG28	71.8933	-1.10299	0.399128	0.00209572	0.0055642
BCY1	BCY1	C2_01110C_A	CAALFM_C201110CA	orf19.2014	CaO19.2014	BCY1	Protein kinase A regulatory subunit; involved in regulation of filamentation, phenotypic switching and mating; required for nuclear localization of Tpk1; physically interacts with Tpk1; apoptosis-regulated	BCY1	2228.72	0.108484	0.168423	0.483857	0.582412
KAR2	KAR2	C2_01120W_A	CAALFM_C201120WA	orf19.2013	CaO19.2013	KAR2	Similar to Hsp70 family chaperones; role in translocation of proteins into the ER; induced in high iron; protein present in exponential and stationary growth phase yeast cultures; flow model and Spider biofilm repressed	KAR2	4151.95	-0.778445	0.188091	2.22535e-05	8.64076e-05
NOT3	NOT3	C2_01130W_A	CAALFM_C201130WA	orf19.2012	CaO19.2012	NOT3	Transcriptional regulator; not required for buccal epithelial cell adherence or virulence in mouse systemic infection; null mutant colonies exhibit slightly decreased filamentation ratio; required for yeast adherence to silicone substrate	NOT3	176.209	-0.798898	0.224453	0.00022653	0.000738164
PEX12	PEX12	C2_01150W_A	CAALFM_C201150WA	orf19.2009	CaO19.2009	PEX12	Ortholog(s) have ubiquitin protein ligase activity, role in protein import into peroxisome matrix, protein monoubiquitination and integral component of peroxisomal membrane, peroxisomal importomer complex localization	PEX12	412.712	1.09633	0.157126	1.21877e-12	1.235e-11
orf19.2008	CaO19.2008	C2_01160W_A	CAALFM_C201160WA	orf19.2008	CaO19.2008		Ortholog(s) have S-methyl-5-thioribose-1-phosphate isomerase activity and role in L-methionine salvage from methylthioadenosine	MRI1	57.7534	-0.765999	0.368094	0.0211196	0.043181
orf19.2007	CaO19.2007	C2_01170C_A	CAALFM_C201170CA	orf19.2007	CaO19.2007		Ortholog(s) have role in Golgi to vacuole transport, ascospore wall assembly, cellular sphingolipid homeostasis, retrograde transport, endosome to Golgi and GARP complex, Golgi apparatus localization	VPS54	447.579	0.279418	0.148996	0.0462573	0.0845979
COX17	COX17	C2_01180W_A	CAALFM_C201180WA	orf19.2006.1	CaO19.2006.1	COX17	Putative copper metallochaperone; Hap43p-repressed gene; rat catheter biofilm induced; Spider biofilm induced	COX17	466.78	1.85437	0.329531	2.02266e-09	1.41367e-08
orf19.2006	CaO19.2006	C2_01190C_A	CAALFM_C201190CA	orf19.2006	CaO19.2006		Ortholog of S. cerevisiae : YPL162C, C. glabrata CBS138 : CAGL0M02057g, C. dubliniensis CD36 : Cd36_16070, C. parapsilosis CDC317 : CPAR2_213850 and C. auris B8441 : B9J08_003194	YPL162C	46.3494	-0.0238946	0.333184	0.936653	0.956105
REG1	REG1	C2_01200C_A	CAALFM_C201200CA	orf19.2005	CaO19.2005	REG1	Putative protein phosphatase regulatory subunit; Hap43-repressed gene; macrophage/pseudohyphal-induced; possibly regulated upon hyphal formation; flow model biofilm induced	REG1	3608.41	0.337329	0.186554	0.0541687	0.0970353
HNM1	HNM1	C2_01210C_A	CAALFM_C201210CA	orf19.2003	CaO19.2003	HNM1	Putative choline/ethanolamine transporter; mutation confers hypersensitivity to toxic ergosterol analog; colony morphology-related gene regulation by Ssn6; clade-associated gene expression		130.328	1.35972	0.254022	2.16966e-08	1.30604e-07
orf19.2002	CaO19.2002	C2_01220W_A	CAALFM_C201220WA	orf19.2002	CaO19.2002		Ortholog(s) have structural constituent of nuclear pore activity	NIC96	739.366	-0.101547	0.136681	0.41497	0.518011
orf19.2001	CaO19.2001	C2_01230W_A	CAALFM_C201230WA	orf19.2001	CaO19.2001		Has domain(s) with predicted 2-oxoglutarate-dependent dioxygenase activity, L-ascorbic acid binding, iron ion binding, oxidoreductase activity, acting on paired donors, with incorporation or reduction of molecular oxygen activity		59.4087	0.499694	0.394599	0.150385	0.229356
orf19.2000	CaO19.2000	C2_01240C_A	CAALFM_C201240CA	orf19.2000	CaO19.2000		Ortholog(s) have DNA helicase activity and role in DNA-dependent DNA replication maintenance of fidelity, establishment of sister chromatid cohesion, interstrand cross-link repair, mitotic sister chromatid cohesion	CHL1	49.206	0.402876	0.350386	0.198715	0.288865
orf19.1999	CaO19.1999	C2_01250W_A	CAALFM_C201250WA	orf19.1999	CaO19.1999		Protein of unknown function; transcript detected on high-resolution tiling arrays		96.6558	0.299277	0.337507	0.323199	0.42795
orf19.1998	CaO19.1998	C2_01260W_A	CAALFM_C201260WA	orf19.1998	CaO19.1998		Ortholog of C. dubliniensis CD36 : Cd36_16140, C. parapsilosis CDC317 : CPAR2_213870, C. auris B8441 : B9J08_003044 and Candida tenuis NRRL Y-1498 : CANTEDRAFT_92202		72.8899	-1.08189	0.555224	0.0179431	0.0374632
CHA1	CHA1	C2_01270W_A	CAALFM_C201270WA	orf19.1996	CaO19.1996	CHA1	Similar to catabolic ser/thr dehydratases; repressed by Rim101; induced in low iron; regulated on white-opaque switch; filament induced; Tn mutation affects filamentation; flow model biofilm induced; Spider biofilm repressed		1429.25	-1.96005	0.309054	2.18931e-11	1.9101e-10
MNN24	MNN24	C2_01300C_A	CAALFM_C201300CA	orf19.1995	CaO19.1995	MNN24	Alpha-1,2-mannosyltransferase; required for normal cell wall mannan content		97.3353	-1.20619	0.319501	5.19545e-05	0.000188912
orf19.1994	CaO19.1994	C2_01310W_A	CAALFM_C201310WA	orf19.1994	CaO19.1994		Ortholog(s) have phosphatidylinositol binding, phosphatidylinositol-3-phosphate binding activity, role in retrograde transport, endosome to Golgi and endosome localization	SNX41	98.3145	0.82406	0.332987	0.00722569	0.0168339
RPN9	RPN9	C2_01320W_A	CAALFM_C201320WA	orf19.1993	CaO19.1993	RPN9	Subunit of the 19S regulatory particle lid of the proteasome	RPN9	223.616	0.530563	0.270644	0.0352776	0.0668239
SIR2	SIR2	C2_01330C_A	CAALFM_C201330CA	orf19.1992	CaO19.1992	SIR2	Required for wild-type lifespan, asymmetric inheritance of oxidatively damaged proteins, rDNA silencing; regulates phenotypic switch in strain 3153A, not WO-1; partially complements S. cerevisiae sir2 mating defect; Spider biofilm induced		131.679	1.14718	0.258166	3.23094e-06	1.43069e-05
orf19.1991	CaO19.1991	C2_01340W_A	CAALFM_C201340WA	orf19.1991	CaO19.1991		Has domain(s) with predicted integral component of membrane localization	PTM1	801.42	1.42058	0.188874	1.21792e-14	1.49126e-13
SNX4	SNX4	C2_01350C_A	CAALFM_C201350CA	orf19.1990	CaO19.1990	SNX4	Putative sorting nexin; induced during the mating process	SNX4	423.306	0.0688192	0.221195	0.736632	0.800674
DCW1	DCW1	C2_01360C_A	CAALFM_C201360CA	orf19.1989	CaO19.1989	DCW1	Protein with predicted GPI modification; dfg5 dcw1 double mutant is inviable; not required for wild-type hyphal growth; upregulated in cyr1 mutant (yeast or hyphal form); Hap43-induced	DCW1	195.437	-1.47695	0.251579	8.79415e-10	6.33826e-09
NRI1	NRI1	C2_01370C_A	CAALFM_C201370CA	orf19.1441	CaO19.1441	NRI1	Component of the RSC chromatin remodeling complex; only present in CTG clade		186.026	0.167754	0.24575	0.457275	0.558106
PLB4.5	PLB4.5	C2_01380W_A	CAALFM_C201380WA	orf19.1442	CaO19.1442	PLB4.5	Phospholipase B; Hog1-induced; regulated by Ssn6; putative GPI-anchor; repressed during cell wall regeneration; clade-associated gene expression; Hap43-induced; rat catheter and Spider biofilm repressed		50.4609	0.326164	0.42653	0.377312	0.481794
orf19.1444	CaO19.1444	C2_01390W_A	CAALFM_C201390WA	orf19.1444	CaO19.1444		Ortholog(s) have phosphatidylinositol-4,5-bisphosphate binding activity, role in actin cortical patch assembly, actin filament organization, endocytosis and actin cortical patch localization	ENT2	495.982	0.722059	0.150069	1.02845e-06	4.90696e-06
ESC4	ESC4	C2_01400C_A	CAALFM_C201400CA	orf19.1445	CaO19.1445	ESC4	Protein similar to S. cerevisiae Esc4; a protein that represses transposition; transposon mutation affects filamentation; rat catheter biofilm repressed	RTT107	21.986	-0.0793559	0.423519	0.829248	0.874851
CLB2	CLB2	C2_01410C_A	CAALFM_C201410CA	orf19.1446	CaO19.1446	CLB2	B-type mitotic cyclin (cyclin-dependent protein kinase regulatory subunit); essential; required for wild-type mitotic exit; role in cell polarization; interacts with catalytic subunit Cdk1; Spider biofilm repressed	CLB2	654.24	-0.366531	0.140637	0.00725393	0.0168875
orf19.1447	CaO19.1447	C2_01420C_A	CAALFM_C201420CA	orf19.1447	CaO19.1447		Has domain(s) with predicted DNA-binding transcription factor activity, sequence-specific DNA binding activity and role in regulation of transcription, DNA-templated		13.6573	0.0544633	0.631212	0.909973	0.935737
APT1	APT1	C2_01430W_A	CAALFM_C201430WA	orf19.1448	CaO19.1448	APT1	Adenine phosphoribosyltransferase; flucytosine induced; repressed by nitric oxide; protein level decreased in stationary phase yeast cultures	APT1	63.7791	-0.395193	0.363411	0.221788	0.313892
orf19.1448.1	CaO19.1448.1	C2_01440C_A	CAALFM_C201440CA	orf19.1448.1	CaO19.1448.1		Ortholog(s) have ATP-dependent microtubule motor activity, plus-end-directed, protein-containing complex binding activity	DYN2	49.8572	-0.587556	0.422518	0.110419	0.176872
orf19.1449	CaO19.1449	C2_01450C_A	CAALFM_C201450CA	orf19.1449	CaO19.1449		Protein of unknown function; induced in azole-resistant strain that overexpresses MDR1; protein present in exponential and stationary growth phase yeast cultures; Spider biofilm induced	DDI3	47.6138	2.27035	0.372954	7.65691e-11	6.30967e-10
SRB9	SRB9	C2_01470W_A	CAALFM_C201470WA	orf19.1451	CaO19.1451	SRB9	Subunit of the RNA polymerase II mediator complex; transposon mutation affects filamentous growth; suppresses S. cerevisiae diploid filamentous (flo8, ste7, ste12, tec1) or haploid invasive (flo8) mutant growth defects	SSN2	910.917	-0.370804	0.184077	0.0334155	0.0639902
SPT5	SPT5	C2_01480W_A	CAALFM_C201480WA	orf19.1453	CaO19.1453	SPT5	Protein similar to S. cerevisiae Spt5p transcription elongation factor; transposon mutation affects filamentous growth	SPT5	2378.2	0.205427	0.151089	0.139351	0.215452
orf19.1457	CaO19.1457	C2_01490C_A	CAALFM_C201490CA	orf19.1457	CaO19.1457		Putative RNA polymerase transcription factor TFIIH core component; possibly an essential gene, disruptants not obtained by UAU1 method	SSL1	241.497	-0.0304909	0.244491	0.892578	0.923135
orf19.1458	CaO19.1458	C2_01510C_A	CAALFM_C201510CA	orf19.1458	CaO19.1458		Ortholog(s) have tRNA-specific adenosine deaminase activity and role in tRNA modification	TAD2	62.6848	-0.100702	0.287924	0.701831	0.773234
PPE1	PPE1	C2_01520W_A	CAALFM_C201520WA	orf19.1459	CaO19.1459	PPE1	Protein similar to S. cerevisiae Ppe1p; shows genetic interaction with some genes involved in diploid filamentous growth and haploid invasive growth in S. cerevisiae	PPE1	83.9341	-0.158641	0.250418	0.490197	0.587855
orf19.1460	CaO19.1460	C2_01530C_A	CAALFM_C201530CA	orf19.1460	CaO19.1460		Putative glutamine-dependent NAD synthetase, involved in NAD salvage pathway	QNS1	445.225	-0.589667	0.195529	0.00187755	0.00503457
orf19.1461	CaO19.1461	C2_01540W_A	CAALFM_C201540WA	orf19.1461	CaO19.1461		S. pombe ortholog SPCC576.01c is a predicted sulfonate dioxygenase; possibly transcriptionally regulated upon hyphal formation; Spider biofilm induced		70.9447	0.829287	0.270954	0.00125307	0.00350545
SMP2	SMP2	C2_01550W_A	CAALFM_C201550WA	orf19.1462	CaO19.1462	SMP2	Putative Mg2+-dependent phosphatidate phosphatase; transcript regulated by Nrg1	PAH1	368.517	-2.15743	0.232732	1.49565e-21	3.07941e-20
BMT5	BMT5	C2_01560W_A	CAALFM_C201560WA	orf19.1464	CaO19.1464	BMT5	Putative beta-mannosyltransferase involved in beta-1,2-mannosylation of phospholipomannan; 9-member family includes Bmt1, Bmt2, Bmt3, and Bmtp with roles in mannosylation of cell wall phosphopeptidomannan; Spider biofilm induced		690.47	1.84676	0.248438	1.19269e-14	1.46592e-13
orf19.1465	CaO19.1465	C2_01570W_A	CAALFM_C201570WA	orf19.1465	CaO19.1465		Has domain(s) with predicted N-acetyltransferase activity		21.0044	-0.373606	0.50034	0.370447	0.474904
REX2	REX2	C2_01580W_A	CAALFM_C201580WA	orf19.1466	CaO19.1466	REX2	Putative 3'-5' RNA exonuclease with a predicted role in 3'-end processing of U4 and U5 snRNAs, 5S and 5.8S rRNAs; rat catheter biofilm induced	REX2	89.5381	-0.82114	0.31143	0.00462375	0.0113004
COX13	COX13	C2_01590W_A	CAALFM_C201590WA	orf19.1467	CaO19.1467	COX13	Cytochrome c oxidase; flucytosine induced; repressed by nitric oxide	COX13	2881	0.208828	0.240797	0.344685	0.449543
CDC55	CDC55	C2_01600C_A	CAALFM_C201600CA	orf19.1468	CaO19.1468	CDC55	Ortholog(s) have protein phosphatase regulator activity, protein serine/threonine phosphatase activity	CDC55	1323.8	0.386846	0.172875	0.019254	0.0397437
RPS26A	RPS26A	C2_01610C_A	CAALFM_C201610CA	orf19.1470	CaO19.1470	RPS26A	Ribosomal protein; regulated by Nrg1, Tup1; repressed upon phagocytosis by murine macrophage; alternatively spliced intron in 5'-UTR; Spider biofilm repressed	RPS26A	297.354	-2.12456	0.45659	2.45085e-07	1.28402e-06
COX4	COX4	C2_01620W_A	CAALFM_C201620WA	orf19.1471	CaO19.1471	COX4	Putative cytochrome c oxidase subunit IV; Mig1-regulated; macrophage/pseudohyphal-induced gene; macrophage-induced protein; repressed by nitric oxide; 5'-UTR intron; Hap43-repressed	COX4	1234.27	-0.761562	0.265707	0.00252275	0.00654741
orf19.1473	CaO19.1473	C2_01630W_A	CAALFM_C201630WA	orf19.1473	CaO19.1473		2-hydroxyacid dehydrogenase domain-containing protein; Hap43-repressed gene; induced by alpha pheromone in SpiderM medium		20.4192	0.541639	0.452667	0.162615	0.245575
SLA1	SLA1	C2_01640W_A	CAALFM_C201640WA	orf19.1474	CaO19.1474	SLA1	Protein required for assembly of the cortical actin cytoskeleton; contains three SH3 domains; transcription is regulated by Nrg1 and Mig1; flow model biofilm repressed	SLA1	1184.67	0.373024	0.239734	0.093071	0.153183
orf19.1476	CaO19.1476	C2_01650W_A	CAALFM_C201650WA	orf19.1476	CaO19.1476		Ortholog(s) have mRNA (N6-adenosine)-methyltransferase activity and role in mRNA methylation, meiotic DNA replication initiation, meiotic cell cycle, negative regulation of pseudohyphal growth	IME4	5.81927	1.2925	0.959908	0.0341403	0.0651285
orf19.1477	CaO19.1477	C2_01660C_A	CAALFM_C201660CA	orf19.1477	CaO19.1477		Protein of unknown function; possible ER protein; Hap43p-repressed; Spider biofilm induced	MPO1	422.965	0.613357	0.16192	0.000114481	0.000395787
STT3	STT3	C2_01670C_A	CAALFM_C201670CA	orf19.1478	CaO19.1478	STT3	Putative oligosaccharyltransferase complex component; flow model and rat catheter biofilm repressed	STT3	407.119	-0.173297	0.188991	0.318468	0.423466
orf19.1479	CaO19.1479	C2_01680C_A	CAALFM_C201680CA	orf19.1479	CaO19.1479		Ortholog of the mitochondria localized S. cerevisiae Pib2 protein of unknown function; has a FYVE zinc finger domain; Spider biofilm induced	PIB2	135.13	-0.0903986	0.219006	0.655122	0.736713
orf19.1480	CaO19.1480	C2_01690W_A	CAALFM_C201690WA	orf19.1480	CaO19.1480		Putative succinate dehydrogenase; enzyme of citric acid cycle; repressed by nitric oxide; Efg1, Hap43 repressed	SHH3	168.39	1.19564	0.369525	0.000393083	0.00121709
HAP42	HAP42	C2_01700C_A	CAALFM_C201700CA	orf19.1481	CaO19.1481	HAP42	Predicted transcription factor; possibly an essential gene, disruptants not obtained by UAU1 method		875.572	1.16303	0.247613	9.4061e-07	4.51786e-06
HSK3	HSK3	C2_01710W_A	CAALFM_C201710WA	orf19.1482	CaO19.1482	HSK3	Subunit of the Dam1 (DASH) complex, which acts in chromosome segregation by coupling kinetochores to spindle microtubules; expression regulated during planktonic growth		147.195	0.429938	0.312313	0.129554	0.202555
orf19.1483	CaO19.1483	C2_01720C_A	CAALFM_C201720CA	orf19.1483	CaO19.1483		Ortholog(s) have copper ion binding activity, role in mitochondrial cytochrome c oxidase assembly and extrinsic component of mitochondrial inner membrane, mitochondrial intermembrane space localization	CMC1	82.0105	-0.574057	0.431109	0.124597	0.195942
orf19.1484	CaO19.1484	C2_01730W_A	CAALFM_C201730WA	orf19.1484	CaO19.1484		Ortholog of S, cerevisiae Spc24; a component of the conserved kinetochore-associated Ndc80 complex involved in chromosome segregation, spindle checkpoint activity and kinetochore clustering; Hap43-induced gene	SPC24	41.1009	0.782141	0.460871	0.0483085	0.0878276
orf19.1485	CaO19.1485	C2_01740C_A	CAALFM_C201740CA	orf19.1485	CaO19.1485		Mitochondrial ribosomal protein of the large subunit; rat catheter biofilm induced	MRPL31	112.206	-2.36088	0.447434	7.59231e-09	4.87916e-08
orf19.1486	CaO19.1486	C2_01750C_A	CAALFM_C201750CA	orf19.1486	CaO19.1486		Protein with a life-span regulatory factor domain; regulated by Sef1, Sfu1, and Hap43; flow model biofilm induced; Spider biofilm induced		224.049	1.05622	0.258311	1.83723e-05	7.20734e-05
orf19.1488	CaO19.1488	C2_01760C_A	CAALFM_C201760CA	orf19.1488	CaO19.1488		Ortholog of C. dubliniensis CD36 : Cd36_16630, C. parapsilosis CDC317 : CPAR2_210300, C. auris B8441 : B9J08_000158 and Candida tenuis NRRL Y-1498 : CANTEDRAFT_116870		32.8578	0.0943688	0.373257	0.775945	0.834273
MSB2	MSB2	C2_01780W_A	CAALFM_C201780WA	orf19.1490	CaO19.1490	MSB2	Mucin family adhesin-like protein; cell wall damage sensor; required for Cek1 phosphorylation by cell wall stress; Rim101-repressed; activation releases extracellular domain into medium; Spider biofilm induced	MSB2	1022.33	-1.11038	0.263659	9.84193e-06	4.06829e-05
orf19.1491	CaO19.1491	C2_01820C_A	CAALFM_C201820CA	orf19.1491	CaO19.1491		Ortholog(s) have RNA binding activity, role in mRNA splicing, via spliceosome and U1 snRNP, U2-type prespliceosome localization	SNU71	91.7846	0.04364	0.297311	0.872189	0.908296
PRP39	PRP39	C2_01830W_A	CAALFM_C201830WA	orf19.1492	CaO19.1492	PRP39	Putative component of the U1 snRNP; involved in splicing; Hap43-induced gene; Spider biofilm induced	PRP39	21.8631	-0.915964	0.532069	0.0378709	0.0709461
RAD7	RAD7	C2_01840C_A	CAALFM_C201840CA	orf19.1493	CaO19.1493	RAD7	Protein similar to S. cerevisiae Rad7p, which is a subunit of the Nucleotide Excision Repair Factor 4; induced under hydroxyurea treatment	RAD7	426.931	-0.0395829	0.154208	0.78142	0.838696
RAD23	RAD23	C2_01850W_A	CAALFM_C201850WA	orf19.1494	CaO19.1494	RAD23	S. cerevisiae Rad23 ortholog; binds damaged DNA; Spider biofilm repressed	RAD23	329.174	-0.362216	0.193632	0.0468358	0.0855108
orf19.1495	CaO19.1495	C2_01860C_A	CAALFM_C201860CA	orf19.1495	CaO19.1495		Ortholog(s) have role in L-methionine salvage from methylthioadenosine	UTR4	60.6687	-0.0363727	0.32669	0.902009	0.930538
orf19.1496	CaO19.1496	C2_01870C_A	CAALFM_C201870CA	orf19.1496	CaO19.1496		Putative transcription factor with zinc finger DNA-binding motif; Hap43p-repressed gene		144.064	0.821382	0.248882	0.000563342	0.00168768
ZCF6	ZCF6	C2_01880C_A	CAALFM_C201880CA	orf19.1497	CaO19.1497	ZCF6	Putative transcription factor with zinc cluster DNA-binding motif; involved in virulence		119.882	0.986969	0.215218	2.16146e-06	9.80621e-06
CTF1	CTF1	C2_01890W_A	CAALFM_C201890WA	orf19.1499	CaO19.1499	CTF1	Putative zinc-finger transcription factor, similar to A. nidulans FarA and FarB; activates genes required for fatty acid degradation; induced by oleate; null mutant displays carbon source utilization defects and slightly reduced virulence		57.2201	0.198269	0.39062	0.564468	0.655521
orf19.1500	CaO19.1500	C2_01900C_A	CAALFM_C201900CA	orf19.1500	CaO19.1500		Ortholog of C. dubliniensis CD36 : Cd36_16720, C. parapsilosis CDC317 : CPAR2_210210, C. auris B8441 : B9J08_004860 and Candida tenuis NRRL Y-1498 : CANTEDRAFT_128446		236.036	0.60879	0.18408	0.00069529	0.00204599
orf19.1502	CaO19.1502	C2_01910W_A	CAALFM_C201910WA	orf19.1502	CaO19.1502		Has domain(s) with predicted aminoacyl-tRNA hydrolase activity		47.2097	0.535537	0.407359	0.133512	0.207939
orf19.1504	CaO19.1504	C2_01920C_A	CAALFM_C201920CA	orf19.1504	CaO19.1504		Putative patatin-like phospholipase; fungal-specific (no human or murine homolog)		667.041	-0.0596594	0.162553	0.691335	0.765595
orf19.1505	CaO19.1505	C2_01930C_A	CAALFM_C201930CA	orf19.1505	CaO19.1505		Ortholog of S. cerevisiae : YBR138C, C. dubliniensis CD36 : Cd36_16750, C. parapsilosis CDC317 : CPAR2_212450, C. auris B8441 : B9J08_002176 and Candida tenuis NRRL Y-1498 : CANTEDRAFT_92365	YBR138C	516.709	0.773644	0.235011	0.000615981	0.00183011
AMN1	AMN1	C2_01950C_A	CAALFM_C201950CA	orf19.1507	CaO19.1507	AMN1	Putative negative regulator of exit from mitosis; Plc1-regulated; rat catheter biofilm induced	AMN1	52.3558	-0.408768	0.400202	0.24404	0.339587
orf19.1508	CaO19.1508	C2_01960C_A	CAALFM_C201960CA	orf19.1508	CaO19.1508		Protein of unknown function; transcript detected on high-resolution tiling arrays		3.30825	-0.208522	0.837544	0.694194	0.767567
ROD1	ROD1	C2_01970C_A	CAALFM_C201970CA	orf19.1509	CaO19.1509	ROD1	Protein similar to S. cerevisiae Rod1;a membrane protein with a role in drug tolerance; repressed by Rgt1; mutant is viable		49.7803	-1.99067	0.495554	5.18018e-06	2.22376e-05
SRD1	SRD1	C2_01980C_A	CAALFM_C201980CA	orf19.1510	CaO19.1510	SRD1	Sur7 family protein with PalI-like domains; not required for stress responses; mutant is viable	YOL019W	78.3595	-0.761536	0.31509	0.00912115	0.0206761
FAB1	FAB1	C2_01990C_A	CAALFM_C201990CA	orf19.1513	CaO19.1513	FAB1	Phosphatidylinositol 3-phosphate 5-kinase; required for hyphal growth on solid media, and for wild-type vacuolar morphology and acidification; not required for wild-type virulence in mouse systemic infection or for adherence to HeLa cells	FAB1	3145.25	0.258555	0.211718	0.185129	0.272695
orf19.1514	CaO19.1514	C2_02000W_A	CAALFM_C202000WA	orf19.1514	CaO19.1514		Ortholog(s) have enzyme binding, phosphatidylinositol-4-phosphate binding activity	VPS74	556.433	-0.202746	0.186186	0.236289	0.330722
CHT4	CHT4	C2_02010C_A	CAALFM_C202010CA	orf19.1515	CaO19.1515	CHT4	Chitinase; similar to S. cerevisiae sporulation-specific Cts2p; functionally complements A. gossypii cts2 mutant sporulation defect; homozygous null mutation causes no obvious defects; transcription decreases upon yeast-to-hyphal switch	CTS2	31.5169	-1.03339	0.462363	0.00991783	0.0222635
orf19.1516	CaO19.1516	C2_02020W_A	CAALFM_C202020WA	orf19.1516	CaO19.1516		Ortholog(s) have thiol-dependent ubiquitin-specific protease activity and role in negative regulation of gluconeogenesis, proteasome-mediated ubiquitin-dependent protein catabolic process	UBP14	338.391	0.213661	0.230607	0.31315	0.417254
ARO3	ARO3	C2_02030W_A	CAALFM_C202030WA	orf19.1517	CaO19.1517	ARO3	3-deoxy-D-arabinoheptulosonate-7-phosphate synthase; aromatic amino acid synthesis; GCN-regulated; feedback-inhibited by phe if expressed in S. cerevisiae; decreased in stationary phase; flow model biofilm repressed	ARO3	139.846	-4.02621	0.499209	4.58006e-18	7.42108e-17
orf19.1519	CaO19.1519	C2_02040W_A	CAALFM_C202040WA	orf19.1519	CaO19.1519		Protein of unknown function; Hap43-repressed gene		274.158	0.568609	0.184934	0.0015787	0.00430826
orf19.1522	CaO19.1522	C2_02050C_A	CAALFM_C202050CA	orf19.1522	CaO19.1522		Ortholog of C. dubliniensis CD36 : Cd36_16850, C. parapsilosis CDC317 : CPAR2_211990, C. auris B8441 : B9J08_001195 and Candida tenuis NRRL Y-1498 : cten_CGOB_00169		240.222	-0.568009	0.201769	0.00356451	0.00896327
FMO1	FMO1	C2_02060C_A	CAALFM_C202060CA	orf19.1523	CaO19.1523	FMO1	Putative oxidoreductase; mutation confers hypersensitivity to toxic ergosterol analog, and to amphotericin B		77.7447	0.958431	0.283461	0.000348343	0.00109005
orf19.1525	CaO19.1525	C2_02090W_A	CAALFM_C202090WA	orf19.1525	CaO19.1525		Ortholog(s) have role in nuclear-transcribed mRNA catabolic process, nonsense-mediated decay	NMD4	133.487	-0.354096	0.222358	0.086682	0.14421
SNF2	SNF2	C2_02100W_A	CAALFM_C202100WA	orf19.1526	CaO19.1526	SNF2	Protein involved in transcriptional regulation; ortholog of S. cerevisiae Snf2p, which is the catalytic subunit of the SWI/SNF chromatin remodeling complex; interacts with Swi1p; SWI/SNF complex is essential for hyphal growth and virulence	SNF2	750.119	-0.603421	0.215034	0.0035581	0.00895411
orf19.1527	CaO19.1527	C2_02110C_A	CAALFM_C202110CA	orf19.1527	CaO19.1527		Protein of unknown function; Spider biofilm induced		40.6116	0.345658	0.35924	0.28015	0.380179
orf19.1528	CaO19.1528	C2_02120W_A	CAALFM_C202120WA	orf19.1528	CaO19.1528		Putative mitochondrial RNA polymerase specificity factor; possibly an essential gene, disruptants not obtained by UAU1 method	MTF1	164.964	-0.242158	0.213462	0.217759	0.309546
orf19.1531	CaO19.1531	C2_02150C_A	CAALFM_C202150CA	orf19.1531	CaO19.1531		Ortholog(s) have RNA binding activity and role in mRNA polyadenylation, pre-mRNA cleavage required for polyadenylation, regulation of mRNA 3'-end processing, response to DNA damage checkpoint signaling	RNA14	168.186	0.0277985	0.192711	0.876506	0.910885
SAM37	SAM37	C2_02160W_A	CAALFM_C202160WA	orf19.1532	CaO19.1532	SAM37	Protein of the mitochondrial outer membrane, component of the Sorting and Assembly Machinery (SAM) involved in insertion of proteins into the outer membrane; mutants show loss of mtDNA	SAM37	89.8063	0.615645	0.244661	0.00810282	0.0186356
orf19.1533	CaO19.1533	C2_02170W_A	CAALFM_C202170WA	orf19.1533	CaO19.1533		Possible vacuolar protein; Hap43-induced gene	YKL077W	62.4782	-0.382689	0.328493	0.196145	0.285853
orf19.1534	CaO19.1534	C2_02180W_A	CAALFM_C202180WA	orf19.1534	CaO19.1534		Ortholog of S. cerevisiae Zrt3, vacuolar membrane zinc transporter; predicted Kex2 substrate; induced in oralpharyngeal candidasis; flow model biofilm induced; Spider biofilm induced	ZRT3	291.182	0.165987	0.258855	0.48428	0.582683
orf19.1535	CaO19.1535	C2_02190C_A	CAALFM_C202190CA	orf19.1535	CaO19.1535		Protein of unknown function; Hap43-induced gene		138.732	-0.481079	0.251982	0.0409691	0.0761262
ZRC1	ZRC1	C2_02200W_A	CAALFM_C202200WA	orf19.1536	CaO19.1536	ZRC1	Putative zinc transporter essential for tolerance to zinc; plays a role in zincosome formation; Hap43-induced; required for normal filamentous growth; mRNA binds She3 and is localized to hyphal tips	ZRC1	179.782	-0.648901	0.214706	0.00174316	0.00472319
TLG2	TLG2	C2_02210C_A	CAALFM_C202210CA	orf19.1538	CaO19.1538	TLG2	Putative syntaxin-like t-SNARE; macrophage/pseudohyphal-repressed	TLG2	44.0238	-0.0109563	0.359234	0.972779	0.980819
orf19.1539	CaO19.1539	C2_02220C_A	CAALFM_C202220CA	orf19.1539	CaO19.1539		Protein of unknown function; F-12/CO2 early biofilm induced		11.8051	1.36181	0.595241	0.00496587	0.0120106
[truncated: 4,973 more rows]

## Sheet: Dataset S1B
Dataset S1B - mouse_CaEf_v_Ca_DE_allgenes
[truncated: 5,871 more rows]

## Sheet: Dataset S1C
Dataset S1C - invitro_CaEf_v_Ca_Dethreshold
[truncated: 642 more rows]

## Sheet: Dataset S1D
Dataset S1D - mouse_CaEf_v_Ca_Dethreshold
[truncated: 938 more rows]

## Sheet: Dataset S1E
Dataset S1E - up_invitro&mouse_CaEf_v_Ca
[truncated: 31 more rows]

## Sheet: Dataset S1F
Dataset S1F - down_invitro&mouse_CaEf_v_Ca
[truncated: 131 more rows]
