# Supplementary material for: Shared metabolism between a bacterial and fungal species that reside in the human gut
Source: Proc Natl Acad Sci U S A. 2025 Aug 25;122(35):e2504785122. doi: 10.1073/pnas.2504785122 (PMC12415286; doi:10.1073/pnas.2504785122)
Supplement: Supplementary file 3 — Dataset S02 (XLSX) [file pnas.2504785122.sd02.xlsx]

## Sheet: Guide
Tab Title	Tab Contents	Notes
Guide	Guide	A guide to the information contained in this Data Set
Dataset S2A	invitro_CaEf_v_Ef_DE_allgenes	DESeq2 results of in vitro dataset, comparing C. albicans + E. faecalis vs. E. faecalis samples. Results shown for all genes that have greater than 5 raw counts in more than 3 samples. Genes with a (+) value in column "log2FoldChange" are up-regulated in C. albicans + E. faecalis samples compared to E. faecalis alone.
Dataset S2B	mouse_CaEf_v_Ef_DE_allgenes	DESeq2 results of mouse dataset, comparing C. albicans + E. faecalis vs. E. faecalis samples. Results shown for all genes that have greater than 5 raw counts in more than 8 samples. Genes with a (+) value in column "log2FoldChange" are up-regulated in C. albicans + E. faecalis samples compared to E. faecalis alone.
Dataset S2C	invitro_CaEf_v_Ef_DEthreshold	DESeq2 results of in vitro dataset, comparing C. albicans + E. faecalis vs. E. faecalis samples. Only genes with a log2FoldChange value >= 2 or <=- 2 and padj <= 0.05.
Dataset S2D	up_invitro_CaEf_v_Ef	DESeq2 results of in vitro dataset, comparing C. albicans + E. faecalis vs. E. faecalis samples. Only genes with padj <0.05 and passing DE thresholds (invitro: L2FC >= 2)
Dataset S2E	down_invitro_CaEf_v_Ef	DESeq2 results of in vitro dataset, comparing C. albicans + E. faecalis vs. E. faecalis samples. Only genes with padj <0.05 and passing DE thresholds (invitro: L2FC <= -2)
Definitions
CaEf	C. albicans + E. faecalis
Ef	E. faecalis

## Sheet: Dataset S2A
Dataset S2A - invitro_CaEf_v_Ef_allgenes
gene_OG1RF	gene_id	Product	baseMean	log2FoldChange	lfcSE	pvalue	padj
dnaA	OG1RF_10001	chromosomal replication initiator protein DnaA	3702.23	-0.0176865	0.305925	0.952934	0.959332
dnaN	OG1RF_10002	DNA polymerase III subunit beta	12080.1	-1.3191	0.347929	9.79763e-05	0.000322247
yaaA	OG1RF_10003	S4 domain-containing protein YaaA	1744.45	0.981263	0.351395	0.00409722	0.00922599
recF	OG1RF_10004	DNA replication/repair protein RecF	3895.78	0.512438	0.339912	0.121908	0.175264
gyrB	OG1RF_10005	DNA gyrase subunit B	26420.9	-1.42167	0.326077	8.01097e-06	3.25159e-05
gyrA	OG1RF_10006	DNA gyrase subunit A	67809.8	-1.53357	0.356104	9.36693e-06	3.76598e-05
rpsF	OG1RF_10007	30S ribosomal protein S6	27419.5	0.296202	0.402083	0.44492	0.522868
ssb	OG1RF_10008	single-stranded DNA-binding protein	47445.3	0.222166	0.395195	0.560424	0.635794
rpsR	OG1RF_10009	30S ribosomal protein S18	16316.1	0.159174	0.451759	0.712108	0.765568
OG1RF_10010	OG1RF_10010	DHH family phosphoesterase	45091.8	-1.52739	0.355928	1.00787e-05	4.03942e-05
rplI	OG1RF_10011	50S ribosomal protein L9	11692.1	-1.19204	0.381438	0.00124194	0.00317842
dnaB	OG1RF_10012	replicative DNA helicase	2963.63	-0.0645094	0.278452	0.813691	0.851087
OG1RF_10013	OG1RF_10013	adenylosuccinate synthase	1540.3	-0.624232	0.401968	0.107315	0.156669
OG1RF_10014	OG1RF_10014	DegV family protein	1264	0.485207	0.302981	0.102194	0.14988
OG1RF_10015	OG1RF_10015		87.4058	0.320391	0.633273	0.577912	0.650662
OG1RF_10016	OG1RF_10016	ATP-binding cassette domain-containing protein	2841.96	1.18488	0.323162	0.000174816	0.000540128
mptR	OG1RF_10017	sigma-54-dependent DNA-binding transcriptional regulator	7513.78	0.023689	0.388456	0.949703	0.956835
mptB	OG1RF_10018	mannose PTS enzyme IIB component	7637.82	-2.22325	0.330468	5.23307e-12	6.32184e-11
mptA	OG1RF_10019	mannose PTS enzyme IIAB component	59933.2	-2.61233	0.345467	7.22567e-15	1.32505e-13
mptC	OG1RF_10020	mannose PTS enzyme IIC component	33439.6	-2.9674	0.310282	1.15854e-22	6.28326e-21
mptD	OG1RF_10021	mannose PTS enzyme IID component	52542.9	-3.06059	0.35311	3.58188e-19	1.12719e-17
OG1RF_10022	OG1RF_10022	DUF956 family protein	858.334	-0.208612	0.345585	0.53532	0.611075
OG1RF_10023	OG1RF_10023	DUF308 domain-containing protein	8463.84	-2.63135	0.384174	1.27328e-12	1.67299e-11
OG1RF_10024	OG1RF_10024	hypothetical protein	446.786	1.7784	0.413125	7.60075e-06	3.10486e-05
OG1RF_10025	OG1RF_10025	MurR/RpiR family transcriptional regulator	399.83	1.65561	0.57505	0.00185393	0.00450064
malX	OG1RF_10026	PTS enzyme IIBC component	475.387	1.67793	0.74423	0.00969458	0.0196748
OG1RF_10027	OG1RF_10027	MalY/PatB family protein	335.907	1.81766	0.675294	0.00263264	0.00619059
OG1RF_10028	OG1RF_10028	RidA family protein	195.827	2.04734	0.466201	3.83637e-06	1.67447e-05
mprF	OG1RF_10029	bifunctional lysylphosphatidylglycerol flippase/synthetase MprF1	3391.21	-0.352105	0.299841	0.230961	0.301136
OG1RF_10030	OG1RF_10030		88.0824	2.22997	0.647747	0.000135513	0.000427504
OG1RF_10031	OG1RF_10031	YfhO family protein	8038.73	-0.862761	0.304592	0.00383543	0.00873684
OG1RF_10033	OG1RF_10033	ClbS/DfsB family four-helix bundle protein	184.648	0.117765	0.534862	0.814041	0.851103
OG1RF_10034	OG1RF_10034	VOC family protein	211.239	0.424109	0.606698	0.445861	0.52325
OG1RF_10035	OG1RF_10035	YafY family protein	413.335	0.321337	0.464936	0.467865	0.54481
OG1RF_10036	OG1RF_10036	glutamate-5-semialdehyde dehydrogenase	948.277	1.60956	0.341169	1.27873e-06	6.0361e-06
proB	OG1RF_10037	glutamate 5-kinase	236.768	2.13666	0.685526	0.0004649	0.00130798
OG1RF_10038	OG1RF_10038	dUTP diphosphatase	3162.61	-0.361724	0.333416	0.266124	0.337992
radA	OG1RF_10039	DNA repair protein RadA	19350.9	-1.50454	0.315395	1.07311e-06	5.19045e-06
OG1RF_10040	OG1RF_10040	PIN/TRAM domain-containing protein	11003.4	-0.957491	0.353242	0.00531641	0.0115924
ispF	OG1RF_10041	2-C-methyl-D-erythritol 2,4-cyclodiphosphate synthase	6682.35	-1.23539	0.35008	0.000286676	0.000844781
gltX	OG1RF_10042	glutamate--tRNA ligase	81800.8	-1.57176	0.354316	5.03494e-06	2.13545e-05
cysE	OG1RF_10043	serine O-acetyltransferase	3975.39	-0.113968	0.315709	0.71209	0.765568
cysS	OG1RF_10044	cysteine--tRNA ligase	13666.6	0.118838	0.328904	0.71131	0.765356
OG1RF_10045	OG1RF_10045	Mini-ribonuclease 3	3511.59	0.599351	0.36958	0.094526	0.140316
rlmB	OG1RF_10046	23S rRNA (guanosine(2251)-2'-O)-methyltransferase RlmB	7720.22	0.940714	0.336948	0.00419117	0.00940431
OG1RF_10047	OG1RF_10047	NYN domain-containing protein	4563.02	1.20087	0.349787	0.000417983	0.00119061
OG1RF_10048	OG1RF_10048	sigma-70 family RNA polymerase sigma factor	144.232	1.45543	0.645498	0.012722	0.0247924
OG1RF_10049	OG1RF_10049	Veg family protein	5157.05	0.271992	0.368978	0.447308	0.524707
ispE	OG1RF_10050	4-(cytidine 5'-diphospho)-2-C-methyl-D-erythritol kinase	1114.53	0.332578	0.350892	0.329976	0.407883
adcA	OG1RF_10051	Zn<sup>2+</sup> ABC transporter substrate-binding lipoprotein	447.021	1.72997	0.518601	0.000382603	0.00110323
adcC	OG1RF_10052	Zn<sup>2+</sup> ABC transporter ATP-binding protein	248.368	1.09883	0.487557	0.0173137	0.0323006
adcB	OG1RF_10053	Zn<sup>2+</sup> ABC transporter permease	267.221	1.10388	0.569809	0.0366135	0.0616444
purR	OG1RF_10054	<i>pur</i> operon repressor	2812.41	-0.138185	0.37094	0.700864	0.757313
glmU	OG1RF_10055	bifunctional UDP-N-acetylglucosamine diphosphorylase/glucosamine-1-phosphate N-acetyltransferase GlmU	4941.75	-0.51284	0.282068	0.0642615	0.100369
OG1RF_10056	OG1RF_10056	5'-nucleotidase C-terminal domain-containing protein	9874.48	1.11608	0.345363	0.000903679	0.00237762
OG1RF_10057	OG1RF_10057	peptide ABC transporter substrate-binding protein	492.209	1.975	0.604486	0.000361542	0.00104605
OG1RF_10058	OG1RF_10058	DUF896 domain-containing protein	52.4957	0.302843	0.846201	0.667037	0.729733
OG1RF_10059	OG1RF_10059	LLM class flavin-dependent oxidoreductase	300.519	0.887913	0.699159	0.152749	0.211837
ruvA	OG1RF_10060	Holliday junction branch migration protein RuvA	553.501	2.14362	0.418088	9.30074e-08	5.71267e-07
ruvB	OG1RF_10061	Holliday junction branch migration DNA helicase RuvB	1355.73	0.838538	0.316886	0.00681289	0.0143997
OG1RF_10062	OG1RF_10062	hypothetical protein	247.426	-0.0758139	0.488939	0.869918	0.89629
OG1RF_10063	OG1RF_10063	N-acetylmannosamine-6-phosphate 2-epimerase	1189.48	-0.375833	0.3238	0.234827	0.304929
ygjK	OG1RF_10064	alpha-glucosidase	17600.9	-2.8061	0.302245	2.23968e-21	1.05721e-19
OG1RF_10065	OG1RF_10065	helix-turn-helix transcriptional regulator	135.218	1.47142	0.695002	0.0172576	0.0322742
OG1RF_10066	OG1RF_10066	Crp/Fnr family transcriptional regulator	543.926	2.77387	0.383369	6.33056e-14	9.96086e-13
OG1RF_10067	OG1RF_10067		15.8153	0.587992	1.04207	0.441453	0.519752
OG1RF_10068	OG1RF_10068	SDR family oxidoreductase	93582.6	-0.968888	0.346014	0.00402781	0.00912612
amaP	OG1RF_10069	alkaline shock response membrane anchor protein AmaP	144522	-0.735607	0.357983	0.0344715	0.0588927
OG1RF_10070	OG1RF_10070	DUF2273 domain-containing protein	24374.8	-1.01417	0.384678	0.00641984	0.013671
OG1RF_10071	OG1RF_10071	Asp23/Gls24 family envelope stress response protein	163306	-1.05778	0.350382	0.00191618	0.00462532
OG1RF_10072	OG1RF_10072	Asp23/Gls24 family envelope stress response protein	194291	-0.619948	0.365741	0.0807286	0.121978
OG1RF_10073	OG1RF_10073	GlsB/YeaQ/YmgE family stress response membrane protein	79290	-0.717764	0.383821	0.053256	0.0855384
OG1RF_10074	OG1RF_10074	hypothetical protein	99.8763	1.49224	0.739646	0.0209226	0.0381486
OG1RF_10075	OG1RF_10075	hypothetical protein	336.455	-0.57442	0.431968	0.165427	0.226584
OG1RF_10076	OG1RF_10076	DUF2974 domain-containing protein	511.473	0.964855	0.538261	0.0552383	0.0878916
OG1RF_10077	OG1RF_10077	hypothetical protein	87.464	0.92773	0.687323	0.13027	0.184682
OG1RF_10078	OG1RF_10078	hypothetical protein	52.7473	0.240548	0.721102	0.704863	0.760023
OG1RF_10079	OG1RF_10079	putative transporter, major facilitator superfamily	1018.14	-0.0713233	0.420976	0.860038	0.887545
OG1RF_10080	OG1RF_10080	hypothetical protein	401.72	-1.90779	0.529745	0.000119576	0.000385821
OG1RF_10081	OG1RF_10081		15.9355	-0.28967	1.07303	0.705267	0.760138
OG1RF_10082	OG1RF_10082	helix-turn-helix domain-containing protein	202.335	1.52559	0.616563	0.00675754	0.0143065
OG1RF_10083	OG1RF_10083	helix-turn-helix domain-containing protein	244.561	2.22074	0.706196	0.00036963	0.00106703
fss1	OG1RF_10084	fibrinogen-binding MSCRAMM adhesin Fss1	2738.63	0.931528	0.525038	0.0586487	0.0926242
OG1RF_10085	OG1RF_10085	diacylglycerol kinase family lipid kinase	5064.45	-1.05634	0.307608	0.000453204	0.00128073
OG1RF_10086	OG1RF_10086	helix-turn-helix domain-containing protein	14478.7	-1.53503	0.335927	2.77503e-06	1.24316e-05
OG1RF_10087	OG1RF_10087	hypothetical protein	25.7368	0.960748	1.09409	0.211877	0.279976
OG1RF_10088	OG1RF_10088	glycosyl hydrolase family 28-related protein	1156.09	1.59366	0.621917	0.00495131	0.0108895
OG1RF_10089	OG1RF_10089	putative transporter, formate/nitrite transporter family	540.324	0.0708438	0.446532	0.868172	0.895214
OG1RF_10090	OG1RF_10090	lipoprotein	4674.24	0.579571	0.370477	0.106714	0.155971
OG1RF_10091	OG1RF_10091	PAS domain-containing protein	579.566	2.42173	0.374228	2.25918e-11	2.47152e-10
OG1RF_10092	OG1RF_10092	PTS enzyme IIC component	396.738	2.15074	0.6088	0.000111349	0.000361563
sdaAB	OG1RF_10093	L-serine ammonia-lyase, iron-sulfur-dependent subunit beta	229.659	2.96018	0.543386	4.09688e-09	3.24315e-08
sdaAA	OG1RF_10094	L-serine ammonia-lyase, iron-sulfur-dependent, subunit alpha	274.792	2.13527	0.753548	0.00107947	0.00279346
serS	OG1RF_10095	serine--tRNA ligase	387.887	2.16918	0.647317	0.00020491	0.000627029
OG1RF_10096	OG1RF_10096	alpha/beta hydrolase	2375.78	-0.60623	0.309644	0.045514	0.0744641
OG1RF_10097	OG1RF_10097	ArgR family transcriptional regulator	6031.5	0.310569	0.351915	0.364302	0.443248
OG1RF_10098	OG1RF_10098	ArgR family transcriptional regulator	1357.17	2.43559	0.399886	2.52211e-10	2.3463e-09
arcA	OG1RF_10099	arginine deiminase	130256	2.34079	0.483977	3.14942e-07	1.72272e-06
argF	OG1RF_10100	ornithine carbamoyltransferase monomer	132717	2.30633	0.48733	5.50853e-07	2.83662e-06
arcC	OG1RF_10101	carbamate kinase 1 monomer	81751.6	2.54954	0.488512	3.19328e-08	2.16481e-07
OG1RF_10102	OG1RF_10102	Crp/Fnr family transcriptional regulator	24666.8	2.54741	0.489859	3.53874e-08	2.37375e-07
arcD	OG1RF_10103	L-arginine:L-ornithine antiporter	53791.9	2.24519	0.48874	1.16554e-06	5.5636e-06
OG1RF_10104	OG1RF_10104	type 1 glutamine amidotransferase domain-containing protein	669.068	1.88355	0.352539	3.88619e-08	2.55967e-07
OG1RF_10105	OG1RF_10105	metalloregulator ArsR/SmtB family transcription factor	257.042	1.73605	0.457887	6.91958e-05	0.00023486
OG1RF_10106	OG1RF_10106	NADP-dependent oxidoreductase	1365.45	2.09842	0.305104	2.13561e-12	2.70829e-11
OG1RF_10107	OG1RF_10107	family 20 glycosylhydrolase	15032.2	1.16576	0.323793	0.000228301	0.000691138
OG1RF_10108	OG1RF_10108	RidA family protein	2393.01	1.68186	0.310722	3.1767e-08	2.15931e-07
OG1RF_10109	OG1RF_10109	MepB family protein	393.21	-1.05054	0.385663	0.00485402	0.0106847
OG1RF_10110	OG1RF_10110	PLP-dependent aminotransferase family protein	2021.19	0.0630541	0.289786	0.824578	0.85895
OG1RF_10111	OG1RF_10111	ornithine cyclodeaminase family protein	226.577	1.47389	0.671917	0.0144322	0.0276598
OG1RF_10112	OG1RF_10112	PhzF family phenazine biosynthesis protein	235.191	1.2154	0.634138	0.034922	0.0593045
OG1RF_10113	OG1RF_10113	corrinoid adenosyltransferase	283.289	1.39008	0.458504	0.00146726	0.00368477
OG1RF_10114	OG1RF_10114	hypothetical protein	411.268	-0.40336	0.408526	0.305306	0.380923
guaA	OG1RF_10115	glutamine-hydrolyzing GMP synthase	19914.5	-1.91773	0.308669	2.17659e-10	2.05486e-09
coaA	OG1RF_10116	type I pantothenate kinase	1242.2	0.639687	0.330346	0.0472604	0.0769755
OG1RF_10117	OG1RF_10117	SGNH/GDSL hydrolase family protein	7092.43	-0.993904	0.326905	0.00184855	0.00449186
OG1RF_10118	OG1RF_10118	class I SAM-dependent methyltransferase	4421.23	-1.69676	0.310229	2.28453e-08	1.59105e-07
add	OG1RF_10119	adenosine deaminase	387.724	1.30215	0.552376	0.0113667	0.0225652
OG1RF_10120	OG1RF_10120	substrate-binding domain-containing protein	1611.53	0.560571	0.305782	0.0612632	0.0962761
OG1RF_10121	OG1RF_10121	pyrimidine-nucleoside phosphorylase	6994.65	0.801164	0.329195	0.0126642	0.0246986
deoC	OG1RF_10122	deoxyribose-phosphate aldolase	3797.41	0.695356	0.371815	0.0537419	0.0861844
OG1RF_10123	OG1RF_10123	cytidine deaminase	2854.81	0.525308	0.387022	0.160423	0.220867
OG1RF_10124	OG1RF_10124	nucleoside ABC transporter substrate-binding protein	10988.8	0.732252	0.377931	0.0454443	0.0744109
OG1RF_10125	OG1RF_10125	nucleoside ABC transporter substrate-binding protein	17035.4	0.848494	0.389821	0.0243107	0.043395
OG1RF_10126	OG1RF_10126	nucleoside ABC transporter ATP-binding protein	5898.27	0.911195	0.374391	0.0120231	0.0236472
OG1RF_10127	OG1RF_10127	nucleoside ABC transporter permease	2475.29	1.41627	0.368392	7.37803e-05	0.000248436
OG1RF_10128	OG1RF_10128	nucleoside ABC transporter permease	2920.21	1.00259	0.369632	0.0051624	0.0113049
OG1RF_10129	OG1RF_10129	hypothetical protein	171.356	2.13195	0.574509	5.9026e-05	0.000204148
OG1RF_10130	OG1RF_10130	hypothetical protein	491.167	2.11679	0.553679	3.90231e-05	0.000138731
OG1RF_10131	OG1RF_10131	hypothetical protein	104.865	2.27054	0.691416	0.000216593	0.000660402
OG1RF_10132	OG1RF_10132	hypothetical protein	109.003	2.15056	0.673046	0.000353984	0.00102651
deoB	OG1RF_10133	phosphopentomutase	71644.3	-2.14615	0.367347	1.67033e-09	1.38686e-08
OG1RF_10134	OG1RF_10134	purine-nucleoside phosphorylase	55665.3	-2.28947	0.3875	9.40934e-10	8.1858e-09
deoD	OG1RF_10135	purine-nucleoside phosphorylase	40456.5	-2.29207	0.381171	4.95394e-10	4.47787e-09
feuA	OG1RF_10136	ferrichrome ABC transporter substrate-binding protein	228.651	1.1455	0.739959	0.0764591	0.116424
OG1RF_10137	OG1RF_10137	ferrichrome ABC transporter ATP-binding protein	239.916	1.67922	0.718787	0.0079846	0.0165469
OG1RF_10138	OG1RF_10138	ferrichrome ABC transporter permease	502.67	1.25832	0.699289	0.0427047	0.0704559
OG1RF_10139	OG1RF_10139	ferrichrome ABC transporter permease	348.104	1.4815	0.780522	0.0270308	0.0475183
OG1RF_10140	OG1RF_10140	iron-containing alcohol dehydrogenase	80497	-1.98694	0.343019	2.68112e-09	2.16271e-08
gpmA	OG1RF_10141	2,3-diphosphoglycerate-dependent phosphoglycerate mutase	49262.8	-2.00868	0.364611	1.35185e-08	9.73411e-08
OG1RF_10142	OG1RF_10142	recombinase family protein	972.807	-0.500737	0.30956	0.0984775	0.145014
rpiA	OG1RF_10143	ribose-5-phosphate isomerase RpiA	683.589	-0.156796	0.349757	0.645029	0.710227
rpsL	OG1RF_10144	30S ribosomal protein S12	39381.6	0.595284	0.456829	0.171836	0.233356
rpsG	OG1RF_10145	30S ribosomal protein S7	47797.6	0.448594	0.445843	0.292565	0.367432
fusA	OG1RF_10146	elongation factor G	97924.3	0.380402	0.45505	0.380936	0.460535
tuf	OG1RF_10147	elongation factor Tu	169212	-0.113534	0.411396	0.774356	0.819371
thiD	OG1RF_10148	pyridoxal kinase	7831.35	-1.34242	0.303511	6.34073e-06	2.63233e-05
OG1RF_10149	OG1RF_10149	cyclopropane-fatty-acyl-phospholipid synthase family protein	33047.1	-3.54353	0.311841	1.46856e-31	1.70152e-29
rpsJ	OG1RF_10150	30S ribosomal protein S10	17954.5	-0.167668	0.454266	0.698917	0.756492
rplC	OG1RF_10151	50S ribosomal protein L3	21217.6	-0.265336	0.444662	0.532607	0.609069
rplD	OG1RF_10152	50S ribosomal protein L4	11085.9	-0.072043	0.471905	0.872406	0.897765
OG1RF_10153	OG1RF_10153	50S ribosomal protein L23	5438.86	0.266947	0.456484	0.539806	0.615369
rplB	OG1RF_10154	50S ribosomal protein L2	12342.2	0.364867	0.467902	0.412434	0.491489
rpsS	OG1RF_10155	30S ribosomal protein S19	4510.57	0.169515	0.458813	0.698349	0.756198
rplV	OG1RF_10156	50S ribosomal protein L22	7555.25	0.101519	0.477314	0.82274	0.858087
rpsC	OG1RF_10157	30S ribosomal protein S3	18688.4	-0.0197604	0.455384	0.963722	0.969809
rplP	OG1RF_10158	50S ribosomal protein L16	13467.6	-0.205868	0.460071	0.63871	0.70571
rpmC	OG1RF_10159	50S ribosomal protein L29	5019.09	-0.115847	0.465782	0.79387	0.834995
rpsQ	OG1RF_10160	30S ribosomal protein S17	16857.6	-0.106703	0.455121	0.805893	0.844316
rplN	OG1RF_10161	50S ribosomal protein L14	18217	-0.115872	0.455984	0.78994	0.832844
rplX	OG1RF_10162	50S ribosomal protein L24	13360.1	-0.225119	0.456762	0.605327	0.675855
rplE	OG1RF_10163	50S ribosomal protein L5	15353.5	-0.180451	0.475569	0.689521	0.748866
OG1RF_10164	OG1RF_10164	type Z 30S ribosomal protein S14	8034.41	0.0305503	0.456748	0.944091	0.952909
rpsH	OG1RF_10165	30S ribosomal protein S8	22683.3	-0.108188	0.465768	0.807215	0.845006
rplF	OG1RF_10166	50S ribosomal protein L6	21770.6	-0.120915	0.464047	0.784365	0.828572
rplR	OG1RF_10167	50S ribosomal protein L18	11976.8	0.0918072	0.470714	0.837475	0.869895
rpsE	OG1RF_10168	30S ribosomal protein S5	16315.6	0.0495505	0.461857	0.910338	0.926631
rpmD	OG1RF_10169	50S ribosomal protein L30	5513.57	0.085158	0.474326	0.850113	0.880511
rplO	OG1RF_10170	50S ribosomal protein L15	11604.1	0.0503055	0.487166	0.913192	0.928636
secY	OG1RF_10171	preprotein translocase subunit SecY	37269.3	0.215391	0.471549	0.630879	0.698875
OG1RF_10172	OG1RF_10172	adenylate kinase	18206.4	0.325764	0.487838	0.480758	0.557308
infA	OG1RF_10173	translation initiation factor IF-1	10244	0.819769	0.444579	0.0537987	0.086193
rpmJ	OG1RF_10174	50S ribosomal protein L36	4221.73	1.06303	0.473513	0.0181276	0.0336541
rpsM	OG1RF_10175	30S ribosomal protein S13	12530.4	0.911113	0.416697	0.0229714	0.0413225
rpsK	OG1RF_10176	30S ribosomal protein S11	16351.8	0.912718	0.424111	0.0250019	0.0444421
rpoA	OG1RF_10177	DNA-directed RNA polymerase subunit alpha	41429.3	1.17929	0.421769	0.0036029	0.00824399
rplQ	OG1RF_10178	50S ribosomal protein L17	12693	1.36072	0.463116	0.00202906	0.00487931
OG1RF_10179	OG1RF_10179		82.8784	1.45714	0.786785	0.0305086	0.0528664
OG1RF_10180	OG1RF_10180	DUF819 family protein	759.168	2.31962	0.425428	1.27174e-08	9.23728e-08
OG1RF_10181	OG1RF_10181	M20 family metallopeptidase	1185.43	2.00964	0.346305	2.45835e-09	2.00844e-08
OG1RF_10182	OG1RF_10182	energy-coupling factor (ECF) transporter ATP-binding protein	1285.59	0.513038	0.305932	0.0868809	0.129964
OG1RF_10183	OG1RF_10183	energy-coupling factor (ECF) transporter ATP-binding protein	2437.99	-0.359051	0.312593	0.240491	0.311332
ecfT	OG1RF_10184	energy-coupling factor (ECF) transporter transmembrane (T) component	2327.76	-0.768243	0.310721	0.011538	0.022834
truA	OG1RF_10185	tRNA pseudouridine(38-40) synthase TruA	3837.6	-0.879414	0.326298	0.00578524	0.0124865
OG1RF_10186	OG1RF_10186	heavy metal-binding domain-containing protein	2389.09	-0.514743	0.342426	0.122839	0.176106
brnQ	OG1RF_10187	putative branched-chain amino acid transporter	784.199	1.79346	0.34182	7.14925e-08	4.49962e-07
OG1RF_10188	OG1RF_10188	GNAT family N-acetyltransferase	110.114	1.56805	0.88248	0.0294793	0.0513271
OG1RF_10189	OG1RF_10189	TIGR00730 family Rossman fold protein	816.075	0.070154	0.397631	0.854954	0.883729
OG1RF_10190	OG1RF_10190	amino acid ABC transporter ATP-binding protein	1909.82	0.38478	0.354656	0.264514	0.336115
OG1RF_10191	OG1RF_10191	ABC transporter substrate-binding protein/permease	2641.28	1.63673	0.332565	4.52215e-07	2.38653e-06
OG1RF_10192	OG1RF_10192	hypothetical protein	3552.42	-1.61339	0.349325	2.06055e-06	9.41281e-06
OG1RF_10193	OG1RF_10193		14.3876	0.320758	1.07424	0.675399	0.736983
OG1RF_10194	OG1RF_10194	NAD-dependent protein deacylase	2109.13	-0.917737	0.28725	0.00113873	0.00293194
OG1RF_10195	OG1RF_10195	chorismate mutase	5021.09	-0.900708	0.308344	0.00285064	0.00666632
OG1RF_10196	OG1RF_10196	transcription repressor NadR	4725.65	-0.89329	0.320705	0.00437454	0.00978132
OG1RF_10197	OG1RF_10197	glucosaminidase domain-containing protein	18992.3	-1.89979	0.305015	2.00589e-10	1.92218e-09
OG1RF_10198	OG1RF_10198	aldehyde dehydrogenase family protein	1435.28	1.74779	0.417431	1.31713e-05	5.13359e-05
ldh1	OG1RF_10199	L-lactate dehydrogenase 1	61969.4	-4.08184	0.366788	2.00889e-31	2.22638e-29
pth	OG1RF_10200	aminoacyl-tRNA hydrolase	2512.18	-0.351523	0.290771	0.218051	0.28647
mfd	OG1RF_10201	transcription-repair coupling factor	21771.7	-1.03908	0.30483	0.000501809	0.00140562
OG1RF_10202	OG1RF_10202	polysaccharide biosynthesis protein	6678.55	-0.694928	0.295539	0.0165174	0.0310951
OG1RF_10203	OG1RF_10203	RNA-binding S4 domain-containing protein	2235.38	-0.166515	0.364623	0.638048	0.705589
OG1RF_10204	OG1RF_10204		70.1982	0.403074	0.66613	0.500935	0.577775
OG1RF_10205	OG1RF_10205	septum formation initiator family protein	2555.59	1.25918	0.33634	0.000123216	0.000395565
OG1RF_10206	OG1RF_10206	S1 domain-containing RNA-binding protein	4017.33	1.34585	0.34757	6.93547e-05	0.000235087
tilS	OG1RF_10207	tRNA lysidine(34) synthetase TilS	3023.6	-0.0665765	0.310465	0.826598	0.859999
hpt	OG1RF_10208	hypoxanthine phosphoribosyltransferase	2403.67	0.611225	0.352523	0.074656	0.114156
ftsH	OG1RF_10209	ATP-dependent zinc metalloprotease FtsH	42846.7	-0.513327	0.33538	0.116568	0.168252
hslO	OG1RF_10210	Hsp33 family molecular chaperone HslO	1797.19	2.09349	0.377415	9.92863e-09	7.357e-08
dusB	OG1RF_10211	tRNA dihydrouridine synthase DusB	2628.28	1.0489	0.352055	0.00219078	0.00522875
lysS	OG1RF_10212	lysine--tRNA ligase	20737.9	0.109367	0.324935	0.730427	0.781965
OG1RF_10213	OG1RF_10213	PRD domain-containing protein	1658.79	0.811886	0.354615	0.0185391	0.0343182
OG1RF_10214	OG1RF_10214	putative &beta;-glucoside-specific PTS enzyme II	3554	1.50916	0.325674	2.08041e-06	9.48654e-06
OG1RF_10215	OG1RF_10215	6-phospho-beta-glucosidase	3458.22	2.345	0.344875	2.73676e-12	3.40292e-11
OG1RF_10216	OG1RF_10216	family 1 glycosylhydrolase	1172.85	2.38713	0.34118	6.49965e-13	8.76594e-12
OG1RF_10217	OG1RF_10217	histidine phosphatase family protein	2878.74	4.36993	0.394083	6.6673e-32	8.49748e-30
OG1RF_10218	OG1RF_10218	alpha/beta hydrolase	717.914	-0.834084	0.392686	0.0278837	0.0489165
OG1RF_10219	OG1RF_10219	bifunctional transcriptional activator/DNA repair enzyme AdaA	259.762	0.887563	0.621029	0.11739	0.169247
OG1RF_10220	OG1RF_10220	methylated-DNA--[protein]-cysteine S-methyltransferase	662.763	-0.293476	0.377649	0.422377	0.500763
OG1RF_10221	OG1RF_10221	DNA-3-methyladenine glycosylase I	565.066	-0.90459	0.386103	0.0154094	0.0293343
OG1RF_10222	OG1RF_10222	HD domain-containing protein	977.898	-0.420092	0.327035	0.188371	0.253382
OG1RF_10223	OG1RF_10223	putative transporter, cation diffusion facilitator family	2024.3	-0.913408	0.284255	0.00107053	0.00277597
OG1RF_10224	OG1RF_10224	DUF4809 family protein	2305.45	-1.14929	0.327849	0.000329955	0.000962304
fabI	OG1RF_10225	enoyl-ACP reductase FabI	26661.1	-1.17519	0.370155	0.00106034	0.00275234
fabF	OG1RF_10226	(5Z)-3-oxo-dodec-5-enoyl-[acp] synthase	22391.6	-0.414753	0.34106	0.212049	0.280059
fabZ	OG1RF_10227	3-hydroxyacyl-[acyl-carrier-protein] dehydratase/isomerase	8263.15	-1.03704	0.383875	0.00523131	0.0114182
pyrDA	OG1RF_10228	dihydroorotate oxidase monomer	3303.33	-0.183473	0.320049	0.557584	0.633652
OG1RF_10229	OG1RF_10229	elongation factor G-binding protein	365.831	0.413765	0.501493	0.382105	0.461168
efp	OG1RF_10230	elongation factor P	4699.46	-0.319791	0.362869	0.364109	0.443225
OG1RF_10231	OG1RF_10231	hypothetical protein	2751.62	-0.0290388	0.427638	0.943584	0.952909
OG1RF_10232	OG1RF_10232	cysteine synthase family protein	1625.17	2.12603	0.48353	3.39475e-06	1.50753e-05
OG1RF_10233	OG1RF_10233	cystathionine gamma-synthase	3866.91	0.925676	0.450541	0.0314319	0.0543187
genA	OG1RF_10234	6-phospho-beta-glucosidase GenA	2571.73	3.25387	0.437676	4.90075e-15	9.11826e-14
genB	OG1RF_10235	PTS enzyme IIC component	1148.88	2.35719	0.428974	9.51729e-09	7.11425e-08
genR	OG1RF_10236	MurR/RpiR family transcriptional regulator	178.138	1.55178	0.735569	0.0159079	0.0301034
OG1RF_10237	OG1RF_10237	dihydrofolate reductase family protein	1282.69	0.83449	0.308475	0.00572869	0.0123854
OG1RF_10238	OG1RF_10238	TrkH family potassium uptake protein	3150.87	-0.447386	0.29807	0.125838	0.179296
OG1RF_10239	OG1RF_10239	putative transporter, cation:proton antiporter-2 family	8005.33	-1.29616	0.300574	1.08315e-05	4.30054e-05
copY	OG1RF_10240	copper-responsive transcriptional repressor CopY	617.68	-0.926921	0.419858	0.0215972	0.0391545
copA	OG1RF_10241	Cu<small><sup>2+</sup></small> importing P-type ATPase	8788.41	-2.03903	0.306022	1.0004e-11	1.14865e-10
copZ	OG1RF_10242	copper chaperone CopZ	745.017	-1.09705	0.357601	0.00159461	0.00394472
OG1RF_10243	OG1RF_10243	PH domain-containing protein	881.917	-0.407829	0.371715	0.257817	0.329411
OG1RF_10244	OG1RF_10244	GntR family transcriptional regulator	123.373	1.33931	0.597757	0.0147793	0.0282826
OG1RF_10245	OG1RF_10245	C1 family peptidase	20870.8	-2.10388	0.352848	8.48882e-10	7.43574e-09
OG1RF_10246	OG1RF_10246	flavin reductase family protein	777.175	-1.18793	0.408949	0.00255531	0.00602543
OG1RF_10247	OG1RF_10247	ring-cleaving dioxygenase	1021.14	-1.08498	0.453325	0.0121423	0.023845
OG1RF_10248	OG1RF_10248	putative transporter, small multidrug resistance family	86.4439	1.80517	0.8724	0.0116704	0.0230479
OG1RF_10249	OG1RF_10249	putative transporter, small multidrug resistance family	49.1445	1.27333	0.908503	0.0813763	0.122593
chi18A	OG1RF_10250	endo-chitinase	1001.94	2.18578	0.430284	1.13072e-07	6.78165e-07
CBM33A	OG1RF_10251	lytic chitin monooxygenase	507.858	1.56198	0.42754	0.000139577	0.000439238
OG1RF_10252	OG1RF_10252	thioesterase	1854.27	0.234845	0.306277	0.43371	0.511818
OG1RF_10253	OG1RF_10253	DUF72 domain-containing protein	1932.04	-0.263925	0.322401	0.402191	0.481082
OG1RF_10254	OG1RF_10254	haloacid dehalogenase	1793.47	-0.555747	0.319232	0.0749626	0.114556
OG1RF_10255	OG1RF_10255	aspartate kinase	887.251	1.8263	0.36708	2.89725e-07	1.60197e-06
OG1RF_10256	OG1RF_10256	HAD family phosphatase	546.74	3.28054	0.461107	4.73349e-14	7.58847e-13
ezrA	OG1RF_10257	septation ring formation regulator EzrA	12314.9	1.06433	0.337594	0.00122114	0.00312832
OG1RF_10258	OG1RF_10258	cysteine desulfurase family protein	840.445	1.20846	0.368805	0.000729397	0.00198001
rr13	OG1RF_10259	response regulator transcription factor	556.134	0.157126	0.347769	0.642549	0.708109
hk13	OG1RF_10260	HAMP domain-containing sensor histidine kinase	648.818	0.516228	0.383839	0.164518	0.225461
OG1RF_10261	OG1RF_10261	DUF4822 domain-containing protein	210.244	1.25112	0.617074	0.0264831	0.0465906
OG1RF_10262	OG1RF_10262	DUF4822 domain-containing protein	519.536	-0.0985268	0.413044	0.804232	0.84327
OG1RF_10263	OG1RF_10263	DUF4822 domain-containing protein	602.528	0.431327	0.434199	0.299909	0.375295
OG1RF_10265	OG1RF_10265	ankyrin repeat domain-containing protein	1803.27	0.726353	0.308285	0.016116	0.030452
OG1RF_10266	OG1RF_10266	amidohydrolase family protein	3013.12	0.225908	0.302378	0.44584	0.52325
OG1RF_10267	OG1RF_10267	type II toxin-antitoxin system death-on-curing family toxin	2775.08	-0.979966	0.405723	0.012188	0.0238979
OG1RF_10268	OG1RF_10268	addiction module antitoxin	1757.01	-0.806973	0.361914	0.0216774	0.0392719
OG1RF_10269	OG1RF_10269	alpha/beta hydrolase	1046.3	1.90486	0.369336	1.03464e-07	6.3093e-07
OG1RF_10270	OG1RF_10270	PucR family transcriptional regulator	2381.61	1.84363	0.334056	1.51243e-08	1.08291e-07
fdrA	OG1RF_10271	acyl-CoA synthetase FdrA	7444.21	3.00689	0.338149	5.51108e-20	1.98369e-18
OG1RF_10272	OG1RF_10272	DUF2877 domain-containing protein	2027.5	3.5262	0.391209	4.43495e-21	1.98328e-19
OG1RF_10273	OG1RF_10273	putative transporter, major facilitator superfamily	1803.15	3.32215	0.377426	5.62402e-20	1.99106e-18
arcC	OG1RF_10274	carbamate kinase	81751.6	2.54954	0.488512	3.19328e-08	2.16481e-07
OG1RF_10275	OG1RF_10275	dicarboxylate/amino acid:cation symporter	1008.19	2.91462	0.374191	7.20832e-16	1.48178e-14
allD	OG1RF_10276	ureidoglycolate dehydrogenase	1036.91	2.17627	0.367913	1.04009e-09	8.95673e-09
OG1RF_10277	OG1RF_10277	hypothetical protein	510.941	2.05565	0.537092	4.16496e-05	0.000147247
OG1RF_10278	OG1RF_10278	amidohydrolase family protein	941.86	1.27633	0.362724	0.000289835	0.000853107
OG1RF_10279	OG1RF_10279	WxL domain-containing protein	1227.15	2.35362	0.382127	1.8449e-10	1.78808e-09
OG1RF_10280	OG1RF_10280		23.1599	1.82658	1.01316	0.0168471	0.0315992
salB	OG1RF_10281	CAP domain-containing protein	13713.3	3.75953	0.378357	2.76688e-25	1.85599e-23
metE	OG1RF_10282	cobalamin-independent methionine synthase	1284.09	-0.842686	0.336159	0.0101496	0.0204816
OG1RF_10283	OG1RF_10283	AI-2E family transporter	6182.48	-1.42471	0.373828	8.38586e-05	0.000279785
OG1RF_10284	OG1RF_10284	DUF308 domain-containing protein	1109.88	-0.545291	0.375231	0.133688	0.188688
OG1RF_10285	OG1RF_10285	DUF969 domain-containing protein	355.094	1.03895	0.444354	0.014471	0.0277134
OG1RF_10286	OG1RF_10286	DUF979 domain-containing protein	700.053	0.0421289	0.362079	0.904637	0.921999
pcp	OG1RF_10287	pyroglutamyl-peptidase I	2332.98	-1.01425	0.30947	0.000814401	0.00218287
nhaC	OG1RF_10288	putative transporter, Na<sup>+</sup>:H<sup>+</sup> antiporter family	23681.9	2.24724	0.391401	2.67925e-09	2.16271e-08
OG1RF_10289	OG1RF_10289	MarR family transcriptional regulator	225.602	2.81028	0.477943	4.79151e-10	4.34646e-09
OG1RF_10290	OG1RF_10290	nitroreductase family protein	378.2	1.87891	0.430363	5.2121e-06	2.20692e-05
OG1RF_10291	OG1RF_10291	Cof-type HAD-IIB family hydrolase	1702.21	-0.106181	0.354159	0.757848	0.806915
OG1RF_10292	OG1RF_10292	PTS enzyme EIICB component	1257.28	0.388308	0.352229	0.257074	0.328792
OG1RF_10293	OG1RF_10293	PRD domain-containing protein	1745.47	-0.0267175	0.305265	0.928807	0.940242
OG1RF_10294	OG1RF_10294	PTS enzyme IIA component	630.612	0.095693	0.342855	0.774495	0.819371
OG1RF_10295	OG1RF_10295		141.319	0.879577	0.600115	0.110641	0.160834
OG1RF_10296	OG1RF_10296	putative mannitol-specific PTS enzyme IIBC component	2926.56	5.03667	0.538453	2.92267e-25	1.86247e-23
OG1RF_10297	OG1RF_10297	putative mannitol-specific PTS enzyme IIA component	1306.72	6.65445	0.482825	5.52522e-46	1.56486e-43
OG1RF_10298	OG1RF_10298	mannitol-1-phosphate 5-dehydrogenase	4654.53	5.81462	0.415665	8.42691e-49	3.58003e-46
OG1RF_10299	OG1RF_10299	FAD-dependent oxidoreductase	1140.8	-0.427219	0.380221	0.245821	0.317056
OG1RF_10300	OG1RF_10300	NAD(P)H-binding protein	195.381	1.87274	0.667905	0.00177617	0.00432836
OG1RF_10301	OG1RF_10301	hypothetical protein	1092.71	0.99224	0.343925	0.00305425	0.0070711
OG1RF_10302	OG1RF_10302	ABC transporter ATP-binding protein	612.096	0.927567	0.373949	0.0104845	0.0210766
OG1RF_10303	OG1RF_10303	ABC transporter permease	1806.62	0.597627	0.334295	0.0668469	0.103771
OG1RF_10304	OG1RF_10304		22.4528	1.14702	0.962063	0.125412	0.17879
OG1RF_10305	OG1RF_10305	hypothetical protein	173.465	1.67551	0.660785	0.00483654	0.0106581
OG1RF_10306	OG1RF_10306	DUF4811 domain-containing protein	671.935	-1.43815	0.37119	6.42603e-05	0.000220457
OG1RF_10307	OG1RF_10307	putative transporter, major facilitator superfamily	597.983	0.463626	0.503103	0.328766	0.406808
OG1RF_10308	OG1RF_10308	MerR family transcriptional regulator	271.819	1.22692	0.44716	0.00408415	0.0092203
OG1RF_10309	OG1RF_10309	IclR family transcriptional regulator	620.135	-0.215548	0.388633	0.566156	0.641107
OG1RF_10310	OG1RF_10310	bifunctional 4-hydroxy-2-oxoglutarate aldolase/2-dehydro-3-deoxy-phosphogluconate aldolase	296.23	0.965553	0.626597	0.0907662	0.135142
OG1RF_10311	OG1RF_10311	sugar kinase	511.981	0.836473	0.540181	0.0975631	0.143917
kduI	OG1RF_10312	5-dehydro-4-deoxy-D-glucuronate isomerase	511.38	-0.00183092	0.396479	0.996183	0.996574
OG1RF_10313	OG1RF_10313	gluconate 5-dehydrogenase	617.927	0.34994	0.392976	0.356598	0.435173
OG1RF_10314	OG1RF_10314	glycoside hydrolase family 88 protein	314.821	1.93201	0.634083	0.000786309	0.00211201
OG1RF_10315	OG1RF_10315	TRAP transporter substrate-binding protein	286.049	2.17985	0.640299	0.000167722	0.000520103
OG1RF_10316	OG1RF_10316	TRAP family transporter small membrane protein	105.684	2.16778	0.697241	0.000452406	0.00128073
OG1RF_10317	OG1RF_10317	TRAP family transporter large membrane protein	419.202	1.95384	0.578874	0.000256414	0.000762659
OG1RF_10318	OG1RF_10318	AraC family transcriptional regulator	236.603	1.43133	0.526216	0.00372379	0.00850532
rhaB	OG1RF_10319	rhamnulokinase	288.777	1.91451	0.761424	0.0036428	0.00832781
rhaA	OG1RF_10320	L-rhamnose isomerase	395.896	1.71977	0.675269	0.0044409	0.00988633
rhaD	OG1RF_10321	rhamnulose-1-phosphate aldolase	142.566	1.89019	0.661004	0.00147387	0.00369409
rhaM	OG1RF_10322	L-rhamnose mutarotase	47.3586	1.28341	0.903023	0.0781341	0.118621
OG1RF_10323	OG1RF_10323	AraC family transcriptional regulator	228.542	0.448764	0.564286	0.391745	0.470131
OG1RF_10324	OG1RF_10324	sugar phosphate isomerase/epimerase family protein	233.7	0.920643	0.538691	0.0675688	0.104764
OG1RF_10325	OG1RF_10325	hypothetical protein	584.305	1.36359	0.424834	0.000825801	0.00220415
OG1RF_10326	OG1RF_10326	putative transporter, proton-dependent oligopeptide transporter family	751.91	2.07687	0.447183	1.14019e-06	5.46304e-06
OG1RF_10328	OG1RF_10328	LysM domain-containing protein	185.899	1.864	0.570507	0.000416652	0.00119061
OG1RF_10329	OG1RF_10329	PaaI family thioesterase	101.192	1.60382	0.701175	0.00990375	0.0200354
menB	OG1RF_10330	1,4-dihydroxy-2-naphthoyl-CoA synthase	3772.13	-1.1849	0.305336	7.4341e-05	0.000249994
menE	OG1RF_10331	2-succinylbenzoate--CoA ligase	10150.3	-2.38412	0.271707	4.42146e-19	1.3417e-17
OG1RF_10332	OG1RF_10332	isochorismate synthase	11803.1	-2.14523	0.281932	9.31757e-15	1.66087e-13
menD	OG1RF_10333	2-succinyl-5-enolpyruvyl-6-hydroxy-3-cyclohexene-1-carboxylate synthase	19576.5	-2.16163	0.294068	6.50259e-14	1.01068e-12
menH	OG1RF_10334	2-succinyl-6-hydroxy-2, 4-cyclohexadiene-1-carboxylate synthase	9524.75	-2.05253	0.290086	5.50842e-13	7.54891e-12
menC	OG1RF_10335	o-succinylbenzoate synthase	14285.1	-2.05307	0.313121	2.01556e-11	2.2145e-10
OG1RF_10336	OG1RF_10336	glucosamine-6-phosphate deaminase	547.951	-0.453398	0.418149	0.259374	0.330837
OG1RF_10337	OG1RF_10337	acyl-CoA synthetase	3877.65	-0.0695223	0.291302	0.807869	0.845344
OG1RF_10338	OG1RF_10338	organic hydroperoxide resistance protein	66765.2	-1.67447	0.343249	5.45193e-07	2.81315e-06
OG1RF_10339	OG1RF_10339	putative transporter	219.995	1.75426	0.609481	0.00166055	0.00408567
OG1RF_10340	OG1RF_10340	PTS enzyme IIC component	324.819	1.83008	0.623683	0.00127545	0.00325439
OG1RF_10341	OG1RF_10341	PTS enzyme IID component	240.469	1.60891	0.612157	0.00406057	0.00918403
OG1RF_10342	OG1RF_10342	PTS enzyme IIB component	217.565	1.32503	0.461363	0.0025683	0.00605045
OG1RF_10343	OG1RF_10343	SIS domain-containing protein	499.132	0.637286	0.384333	0.0865334	0.129521
murQ	OG1RF_10344	N-acetylmuramic acid 6-phosphate etherase	657.969	0.69815	0.374007	0.0540997	0.086512
OG1RF_10345	OG1RF_10345	serine hydrolase domain-containing protein	557.48	1.02462	0.469555	0.0217488	0.0393734
OG1RF_10346	OG1RF_10346	PTS enzyme IIA component	325.105	1.16211	0.408219	0.00311699	0.00720981
OG1RF_10347	OG1RF_10347	DUF1189 domain-containing protein	646.845	-0.425477	0.370309	0.236123	0.3063
sodA	OG1RF_10348	superoxide dismutase monomer	39748.9	-1.09204	0.350962	0.00138172	0.00349059
dapF	OG1RF_10349	diaminopimelate epimerase	1561.32	0.411849	0.301295	0.163118	0.224024
OG1RF_10350	OG1RF_10350	LCP family protein	5659.29	1.0647	0.319647	0.000655661	0.0017913
nagB	OG1RF_10351	glucosamine-6-phosphate deaminase	5080.72	-2.61866	0.320672	5.82017e-17	1.37367e-15
OG1RF_10352	OG1RF_10352	MgtC/SapB family protein	1871.09	-1.25745	0.354889	0.000267729	0.000792613
OG1RF_10353	OG1RF_10353	LemA family protein	1741.71	-1.47127	0.401774	0.000145651	0.000454981
OG1RF_10354	OG1RF_10354	TPM domain-containing protein	6383.99	-1.79117	0.42821	1.28482e-05	5.02303e-05
nrdF	OG1RF_10355	class 1b ribonucleoside-diphosphate reductase subunit beta	8637.98	-0.404632	0.347574	0.231735	0.301836
nrdE	OG1RF_10356	class 1b ribonucleoside-diphosphate reductase subunit alpha	23020.9	-0.705476	0.33984	0.0331735	0.0570575
nrdI	OG1RF_10357	class Ib ribonucleoside-diphosphate reductase assembly flavoprotein NrdI	1887.99	-0.953452	0.308091	0.00157438	0.0039081
OG1RF_10358	OG1RF_10358	redoxin NrdH	2453.31	-0.620381	0.364493	0.0795485	0.120409
feoA	OG1RF_10359	ferrous iron transport system accessory protein FeoA	222.352	1.35408	0.594534	0.0133015	0.025823
feoB	OG1RF_10360	Fe<sup>2+</sup> transporter FeoB	1267.29	0.559322	0.428894	0.174013	0.235684
OG1RF_10361	OG1RF_10361	putative FeoB-associated cysteine-rich protein	63.486	0.0180771	0.683178	0.976377	0.979772
OG1RF_10362	OG1RF_10362	aldo/keto reductase	1233.81	-0.670443	0.307179	0.0258337	0.0457292
OG1RF_10363	OG1RF_10363	VOC family protein	1442.83	-0.864218	0.310532	0.00446601	0.0099249
cls	OG1RF_10364	cardiolipin synthase	1052.68	2.39425	0.328376	7.60501e-14	1.17486e-12
OG1RF_10365	OG1RF_10365		2302.51	1.55396	0.332851	1.69915e-06	7.86051e-06
tyrS	OG1RF_10366	tyrosine--tRNA ligase	849603	-1.5117	0.371022	2.63432e-05	9.6756e-05
tdc	OG1RF_10367	L-tyrosine decarboxylase	22732.7	-2.41521	0.320948	1.27317e-14	2.17806e-13
tyrP	OG1RF_10368	putative tyrosine:tyramine antiporter	12284	-2.64232	0.314231	7.33723e-18	1.90843e-16
nhaC	OG1RF_10369	putative transporter, Na<sup>+</sup>:H<sup>+</sup> antiporter family	23681.9	2.24724	0.391401	2.67925e-09	2.16271e-08
OG1RF_10370	OG1RF_10370	hypothetical protein	54286	0.630254	0.330966	0.0510308	0.0823798
OG1RF_10371	OG1RF_10371	YehR family protein	950.485	-1.23685	0.324794	9.66715e-05	0.000318778
OG1RF_10372	OG1RF_10372	phosphatidylglycerophosphatase A	1009.52	-0.512185	0.307528	0.088991	0.132809
ldh2	OG1RF_10373	L-lactate dehydrogenase 2	651.999	-0.129496	0.461117	0.768204	0.814296
OG1RF_10374	OG1RF_10374	DUF4809 family protein	320.282	-0.321117	0.390851	0.395208	0.474064
OG1RF_10375	OG1RF_10375	DUF4809 family protein	598.963	-0.474249	0.35237	0.166467	0.227641
OG1RF_10376	OG1RF_10376	LysR family transcriptional regulator	184.034	-0.0784937	0.625594	0.890518	0.911984
OG1RF_10377	OG1RF_10377	putative transporter	137.369	1.89905	0.659696	0.00137599	0.00347955
OG1RF_10378	OG1RF_10378	GDP-mannose 4,6-dehydratase	294.082	1.80088	0.609635	0.00124513	0.00318338
OG1RF_10379	OG1RF_10379	helix-turn-helix domain-containing protein	231.101	1.13542	0.588585	0.0363786	0.0613932
OG1RF_10380	OG1RF_10380	nitroreductase family protein	306.165	0.227918	0.522479	0.642272	0.708109
OG1RF_10381	OG1RF_10381	lipoate--protein ligase	1386.96	-1.3197	0.311575	1.50295e-05	5.77831e-05
OG1RF_10382	OG1RF_10382	M48 family metalloprotease	2501.52	0.681354	0.368166	0.0564413	0.0895821
OG1RF_10383	OG1RF_10383	hypothetical protein	212.033	-0.0998752	0.483422	0.827493	0.86058
OG1RF_10384	OG1RF_10384	hypothetical protein	203.977	0.145393	0.543932	0.77469	0.819371
OG1RF_10385	OG1RF_10385	LacI family DNA-binding transcriptional regulator	630.508	-0.485116	0.423545	0.232998	0.303142
OG1RF_10386	OG1RF_10386	nitroreductase family protein	766.22	-1.54193	0.344665	4.33075e-06	1.86157e-05
OG1RF_10387	OG1RF_10387	VOC family protein	1430.5	-1.58087	0.352598	4.00951e-06	1.74004e-05
OG1RF_10388	OG1RF_10388	DeoR/GlpR family DNA-binding transcription regulator	2101.34	-1.88815	0.281775	8.98597e-12	1.03644e-10
OG1RF_10389	OG1RF_10389	M24 family metallopeptidase	3980.56	-1.9647	0.277573	5.91539e-13	8.02039e-12
OG1RF_10390	OG1RF_10390	uracil-DNA glycosylase	1794.69	-1.12577	0.2909	8.03689e-05	0.000269199
OG1RF_10391	OG1RF_10391	MATE family efflux transporter	620.485	0.208119	0.442132	0.622716	0.692842
OG1RF_10392	OG1RF_10392	M3 family oligoendopeptidase	3851.76	-0.50384	0.281807	0.0688331	0.106401
OG1RF_10393	OG1RF_10393	VanZ family protein	187.201	1.67452	0.535175	0.000821023	0.0021937
OG1RF_10394	OG1RF_10394	YebC/PmpR family DNA-binding transcriptional regulator	6413.76	-1.4938	0.309033	7.88865e-07	3.91209e-06
OG1RF_10395	OG1RF_10395	C-GCAxxG-C-C family protein	1595.45	0.180114	0.353401	0.600251	0.671365
OG1RF_10396	OG1RF_10396	hypothetical protein	60184.5	-1.01662	0.393993	0.00753971	0.0157144
OG1RF_10397	OG1RF_10397	ring-cleaving dioxygenase	43497.6	-2.71736	0.317	1.60011e-18	4.48206e-17
OG1RF_10398	OG1RF_10398	hypothetical protein	4758.94	-2.49279	0.290253	1.96016e-18	5.43091e-17
OG1RF_10399	OG1RF_10399	UDP-N-acetylmuramoyl-L-alanyl-D-glutamate--L- lysine ligase	3550.93	-1.56285	0.299311	9.97711e-08	6.09872e-07
OG1RF_10400	OG1RF_10400	polysaccharide biosynthesis protein	4054.04	1.71281	0.324955	6.74698e-08	4.25694e-07
OG1RF_10401	OG1RF_10401	pseudouridine synthase	1554.34	2.76913	0.311149	8.1415e-20	2.80442e-18
pepV	OG1RF_10402	dipeptidase PepV	45951.8	-2.21974	0.336819	1.33277e-11	1.5032e-10
OG1RF_10403	OG1RF_10403	hypothetical protein	285.667	-1.60802	0.418596	6.38857e-05	0.000219467
cas9	OG1RF_10404	type II CRISPR RNA-guided endonuclease Cas9	7737.85	1.74363	0.367915	1.02385e-06	4.96159e-06
cas1	OG1RF_10405	type II CRISPR-associated endonuclease Cas1	1723.9	3.15616	0.382887	1.06557e-17	2.66288e-16
cas2	OG1RF_10406	CRISPR-associated endonuclease Cas2	397.572	3.23779	0.490268	1.8104e-12	2.31895e-11
csn2	OG1RF_10407	type II-A CRISPR-associated protein Csn2	1218.62	3.35478	0.389242	2.55267e-19	8.23639e-18
OG1RF_10408	OG1RF_10408		119.495	2.63797	0.591495	1.12818e-06	5.4157e-06
OG1RF_10409	OG1RF_10409		84.6912	2.64558	0.650471	5.96131e-06	2.49514e-05
OG1RF_10410	OG1RF_10410	acyltransferase family protein	531.698	1.36043	0.406167	0.00050731	0.00141636
OG1RF_10411	OG1RF_10411	ABC transporter ATP-binding protein	2461.44	-1.04844	0.309844	0.000546733	0.00151811
OG1RF_10412	OG1RF_10412	putative ergothioneine ABC transporter permease/substrate-binding protein	5810.99	-1.50587	0.334014	3.7877e-06	1.65891e-05
argR	OG1RF_10413	transcriptional regulator ArgR	1923.27	-0.10537	0.303078	0.722738	0.775035
OG1RF_10414	OG1RF_10414	phosphoglucomutase	5224.08	0.357547	0.314475	0.245172	0.316427
OG1RF_10415	OG1RF_10415	GNAT family protein	1858.92	0.675634	0.366193	0.0572816	0.0908028
OG1RF_10416	OG1RF_10416	RluA family pseudouridine synthase	314.379	0.824041	0.528576	0.0963322	0.142348
pbp2A	OG1RF_10417	putative bifunctional peptidoglycan glycosyltransferase/DD-transpeptidase, penicillin-binding protein 2A	1217.35	0.955676	0.446616	0.0251583	0.0446888
OG1RF_10418	OG1RF_10418	YlbF family regulator	27381.3	-0.639873	0.367026	0.0723849	0.111553
OG1RF_10420	OG1RF_10420	DNA repair exonuclease	4248.02	0.171118	0.30832	0.570849	0.644702
OG1RF_10421	OG1RF_10421	AAA family ATPase	12522.8	-0.33912	0.306732	0.258959	0.330705
OG1RF_10422	OG1RF_10422	HD domain-containing protein	7266.06	-0.614202	0.326339	0.0539606	0.0863438
OG1RF_10423	OG1RF_10423	peptidylprolyl isomerase	44179	-2.4001	0.352591	2.41388e-12	3.01617e-11
OG1RF_10424	OG1RF_10424	YtxH domain-containing protein	3218.68	-2.18843	0.341475	4.60298e-11	4.88875e-10
OG1RF_10425	OG1RF_10425	HIT family protein	1840.11	-1.5185	0.337058	3.80844e-06	1.66513e-05
pptA	OG1RF_10426	ABC-family peptide pheromone efflux transporter, ATP-binding protein	3559.53	-0.422976	0.338431	0.199823	0.267094
pptB	OG1RF_10427	ABC-family peptide pheromone efflux transporter, membrane protein	5466.49	-0.458409	0.331515	0.156498	0.216447
OG1RF_10428	OG1RF_10428	phosphotransferase family protein	5370	-0.304454	0.338826	0.35664	0.435173
trmB	OG1RF_10429	tRNA (guanosine(46)-N7)-methyltransferase TrmB	1577.31	-0.49801	0.346672	0.140075	0.196723
OG1RF_10430	OG1RF_10430	MurR/RpiR family transcriptional regulator	137.754	0.615643	0.644769	0.291778	0.366737
pfkB	OG1RF_10431	1-phosphofructokinase	2975.27	5.17533	0.366963	5.73434e-50	3.65421e-47
OG1RF_10432	OG1RF_10432	fructose-specific PTS enzyme IIBC component	3769.99	4.7505	0.44719	1.68851e-30	1.65539e-28
OG1RF_10433	OG1RF_10433	fructose-specific PTS enzyme IIA component	2648.28	6.01413	0.440899	2.43159e-46	7.74766e-44
lacD	OG1RF_10434	tagatose-bisphosphate aldolase	3969.8	5.84595	0.405239	1.8588e-51	2.36904e-48
bph	OG1RF_10435	biofilm phosphatase Bph	17008.8	-0.798491	0.369502	0.0258786	0.0457769
OG1RF_10436	OG1RF_10436	GNAT family N-acetyltransferase	4650.78	-0.658987	0.309648	0.0297131	0.0516987
OG1RF_10437	OG1RF_10437	AI-2E family transporter	1998.59	-0.157104	0.30029	0.593541	0.665612
OG1RF_10438	OG1RF_10438	hemolysin family protein	6953.54	0.766784	0.340169	0.0207242	0.0378409
OG1RF_10439	OG1RF_10439	peptide chain release factor 3	4321.73	1.26169	0.353854	0.000245356	0.000735778
OG1RF_10440	OG1RF_10440	DUF3290 domain-containing protein	117.368	2.81716	0.619435	5.1916e-07	2.70069e-06
OG1RF_10441	OG1RF_10441	DUF421 domain-containing protein	324.954	1.8535	0.436075	8.96847e-06	3.61719e-05
OG1RF_10442	OG1RF_10442	hypothetical protein	1535.13	1.97858	0.30962	6.53817e-11	6.72008e-10
OG1RF_10443	OG1RF_10443	DUF1827 family protein	987.331	1.13317	0.360279	0.00120351	0.00308626
clpE	OG1RF_10444	ATP-dependent Clp protease ATP-binding subunit ClpE	68805.2	-2.8774	0.330733	3.93879e-19	1.20963e-17
OG1RF_10445	OG1RF_10445		322.715	-2.20086	0.416001	3.6212e-08	2.41004e-07
OG1RF_10446	OG1RF_10446	hypothetical protein	916.398	-1.89649	0.37668	1.98724e-07	1.13576e-06
ptsH	OG1RF_10447	phosphocarrier protein HPr	24703.7	-1.66926	0.374386	4.17371e-06	1.80625e-05
ptsP	OG1RF_10448	phosphoenolpyruvate--protein phosphotransferase monomer	140282	-1.87733	0.357503	6.43935e-08	4.09324e-07
OG1RF_10449	OG1RF_10449	DUF916 and DUF3324 domain-containing protein	241.861	2.01614	0.585575	0.000185962	0.000571286
OG1RF_10450	OG1RF_10450	WxL domain-containing protein	349.48	1.98982	0.590122	0.000247486	0.000740426
OG1RF_10451	OG1RF_10451	hypothetical protein	858.003	1.83476	0.627946	0.00131694	0.00334351
tig	OG1RF_10452	trigger factor	33863.7	0.380556	0.358838	0.275086	0.347815
OG1RF_10453	OG1RF_10453	hypothetical protein	740.258	0.0244672	0.362835	0.944637	0.952909
OG1RF_10454	OG1RF_10454	putative PTS enzyme II	1232.53	0.355932	0.480122	0.434591	0.512621
pfkB	OG1RF_10455	1-phosphofructokinase	2975.27	5.17533	0.366963	5.73434e-50	3.65421e-47
OG1RF_10456	OG1RF_10456	DeoR/GlpR family DNA-binding transcription regulator	656.296	-1.0939	0.406063	0.00517338	0.0113193
OG1RF_10457	OG1RF_10457	putative transporter, chloride carrier/channel family	1282.49	-1.30456	0.41001	0.000949236	0.00248164
pcrA	OG1RF_10458	DNA helicase PcrA	3958.34	0.0475921	0.305571	0.873669	0.898339
ligA	OG1RF_10459	NAD-dependent DNA ligase LigA	14662.5	-1.4092	0.296713	1.27588e-06	6.03381e-06
OG1RF_10460	OG1RF_10460		1294.41	-0.432048	0.385795	0.24692	0.318199
gatC	OG1RF_10461	glutamyl-tRNA(Gln) amidotransferase (subunit C)	4440.49	-1.2894	0.318491	3.45608e-05	0.000123904
gatA	OG1RF_10462	glutamyl-tRNA(Gln) amidotransferase (subunit A)	28397.5	-1.72479	0.33934	1.82209e-07	1.05079e-06
gatB	OG1RF_10463	glutamyl-tRNA(Gln) amidotransferase (subunit B)	37777.1	-1.69894	0.365355	1.6446e-06	7.63587e-06
OG1RF_10464	OG1RF_10464	diacylglycerol kinase	43549.8	-1.72609	0.367124	1.25021e-06	5.92337e-06
rlmD	OG1RF_10465	23S rRNA (uracil(1939)-C(5))-methyltransferase RlmD	6563.07	-1.25952	0.321673	6.15069e-05	0.000211866
OG1RF_10466	OG1RF_10466	hypothetical protein	242.563	-1.15145	0.55275	0.0253041	0.0449165
OG1RF_10467	OG1RF_10467	thioredoxin family protein	40.4987	0.27196	0.818196	0.693605	0.7517
OG1RF_10468	OG1RF_10468	helix-turn-helix transcriptional regulator	962.189	-1.07993	0.331566	0.000844251	0.00224869
ptcA	OG1RF_10469	putrescine carbamoyltransferase monomer	178.061	1.59657	0.825291	0.0213638	0.038842
agcD	OG1RF_10470	agmatine:putrescine antiporter	242.574	1.68904	0.784663	0.0119694	0.0235781
aguA	OG1RF_10471	agmatine deiminase monomer	251.578	1.21922	0.705189	0.0509974	0.0823779
arcC	OG1RF_10472	carbamate kinase 3 monomer	81751.6	2.54954	0.488512	3.19328e-08	2.16481e-07
OG1RF_10473	OG1RF_10473	amidase family protein	1281.03	1.45328	0.332187	7.31079e-06	3.00084e-05
pnuC	OG1RF_10474	nicotinamide riboside transporter PnuC	569.332	0.435632	0.377202	0.23316	0.303142
OG1RF_10475	OG1RF_10475	deoxynucleoside kinase	1062.66	-0.361339	0.354652	0.294721	0.369701
OG1RF_10476	OG1RF_10476	hypothetical protein	403.767	-0.0690159	0.38194	0.8519	0.881645
OG1RF_10477	OG1RF_10477	DUF1149 family protein	1602.55	-0.906688	0.358983	0.00933515	0.0190085
OG1RF_10478	OG1RF_10478	hypothetical protein	710.634	0.916341	0.336543	0.00523205	0.0114182
OG1RF_10479	OG1RF_10479	putative transporter, dicarboxylate/amino acid:cation symporter family	18092.7	-0.838415	0.460261	0.0559335	0.0888868
OG1RF_10480	OG1RF_10480	VOC family protein	933.684	-1.09659	0.423281	0.00697783	0.0146874
OG1RF_10481	OG1RF_10481	serine hydrolase domain-containing protein	795.498	-1.17218	0.446054	0.00596772	0.0128261
OG1RF_10482	OG1RF_10482	DUF1003 domain-containing protein	2609.32	-1.60093	0.299958	5.15818e-08	3.32026e-07
OG1RF_10483	OG1RF_10483	rhodanese-related sulfurtransferase	5501.14	-2.484	0.299007	2.18665e-17	5.35938e-16
OG1RF_10485	OG1RF_10485	LPXTG cell wall anchor domain-containing protein	230.72	0.423007	0.467491	0.341617	0.419654
OG1RF_10486	OG1RF_10486	WxL domain-containing protein	680.505	0.350147	0.385575	0.347799	0.42622
OG1RF_10487	OG1RF_10487	WxL domain-containing protein	847.269	0.133478	0.363953	0.705618	0.760194
OG1RF_10488	OG1RF_10488	MucBP domain-containing protein	2264.9	-0.0292186	0.334136	0.928573	0.940242
OG1RF_10489	OG1RF_10489	WxL domain-containing protein	1080.86	-0.0983897	0.339144	0.76599	0.813545
OG1RF_10490	OG1RF_10490	DUF916 and DUF3324 domain-containing protein	233.063	2.69387	0.566527	2.56139e-07	1.42554e-06
OG1RF_10491	OG1RF_10491	hypothetical protein	189.07	3.08428	0.624843	4.2744e-08	2.7937e-07
OG1RF_10492	OG1RF_10492	helix-turn-helix domain-containing protein	201.383	2.89251	0.65171	7.1044e-07	3.58596e-06
OG1RF_10493	OG1RF_10493	putative metal-specific P-type ATPase	4166.46	-2.99261	0.37722	1.94956e-16	4.24737e-15
OG1RF_10494	OG1RF_10494	MgtC/SapB family protein	1960.59	-2.96358	0.422627	2.16903e-13	3.12365e-12
OG1RF_10495	OG1RF_10495	L-glutamine ABC transporter ATP-binding protein	3251.81	0.624365	0.413369	0.116485	0.168227
OG1RF_10496	OG1RF_10496	L-glutamine ABC transporter substrate-binding protein/permease	6158.01	1.41824	0.438885	0.000734205	0.00198883
uvrB	OG1RF_10497	excinuclease ABC subunit UvrB	4171.38	-0.990589	0.277745	0.000285696	0.000842868
uvrA	OG1RF_10498	excinuclease ABC subunit UvrA	5795.18	-1.50785	0.281983	5.24167e-08	3.34862e-07
OG1RF_10499	OG1RF_10499	YusW family protein	254.179	2.1993	0.521047	6.714e-06	2.76925e-05
rapZ	OG1RF_10500	nucleotide-binding protein	14259.8	-0.311594	0.341718	0.349356	0.427923
OG1RF_10501	OG1RF_10501	protein GlmR	20347.4	-0.420249	0.363047	0.233214	0.303142
whiA	OG1RF_10502	putative DNA-binding transcription factor	15260.4	-0.431904	0.392807	0.255014	0.326812
OG1RF_10503	OG1RF_10503	PEP phosphonomutase	2358.79	-0.0870576	0.342283	0.794048	0.834995
OG1RF_10504	OG1RF_10504	DsbA family protein	29358.3	-2.09127	0.353639	1.15939e-09	9.85099e-09
clpP	OG1RF_10505	ATP-dependent Clp endopeptidase proteolytic subunit ClpP	10848.7	-1.50165	0.323191	1.97143e-06	9.03811e-06
OG1RF_10506	OG1RF_10506	hypothetical protein	1397.72	-0.125881	0.374618	0.728793	0.781084
OG1RF_10507	OG1RF_10507	DUF1622 domain-containing protein	148.408	1.83193	0.538875	0.000273013	0.00080732
OG1RF_10508	OG1RF_10508	isopeptide-forming domain-containing fimbrial protein	1044.35	1.04544	0.642341	0.0725237	0.111666
OG1RF_10509	OG1RF_10509	bacteriocin	39.3604	-0.557246	0.849958	0.429746	0.508081
OG1RF_10510	OG1RF_10510	hypothetical protein	334.168	-1.12711	0.41745	0.00497696	0.0109364
OG1RF_10511	OG1RF_10511	glycerophosphodiester phosphodiesterase	2501.2	-1.99261	0.329851	5.92418e-10	5.27998e-09
OG1RF_10512	OG1RF_10512	NUDIX hydrolase	1096.73	-2.04001	0.366655	9.57719e-09	7.13809e-08
OG1RF_10513	OG1RF_10513	cold-shock protein	5479.57	1.59727	0.435708	0.000128925	0.000411301
rpoN	OG1RF_10514	RNA polymerase factor sigma-54	2244.51	-0.156205	0.283155	0.574452	0.647338
OG1RF_10516	OG1RF_10516	acyltransferase family protein	2640.17	1.19354	0.319229	0.000130936	0.000414088
metK	OG1RF_10517	methionine adenosyltransferase	9863.57	-1.63179	0.299707	2.77208e-08	1.90459e-07
OG1RF_10518	OG1RF_10518	putative transporter, major facilitator superfamily	5624.99	-2.05665	0.286978	2.83762e-13	3.97423e-12
OG1RF_10519	OG1RF_10519	alpha/beta hydrolase family protein	6786.2	-2.38859	0.281578	5.60671e-18	1.48924e-16
OG1RF_10520	OG1RF_10520	TetR family transcriptional regulator	327.328	-0.275077	0.550888	0.592138	0.664624
erfC	OG1RF_10521	ABC family efflux transporter ATP-binding protein/permease EfrC	882.856	0.580177	0.419522	0.15017	0.208715
erfD	OG1RF_10522	ABC family efflux transporter ATP-binding protein/permease EfrD	1617.04	-0.215102	0.317585	0.488551	0.565025
OG1RF_10523	OG1RF_10523		22.7654	0.923255	0.936214	0.212243	0.280169
OG1RF_10524	OG1RF_10524		46.2542	1.18658	0.823849	0.0869378	0.129973
fhtR	OG1RF_10525	heme-sensing DNA-binding transcriptional regulator FhtR	2844.18	-1.20537	0.378286	0.000999787	0.00259983
OG1RF_10526	OG1RF_10526	ABC-family heme efflux transporter membrane protein	424.785	-0.66998	0.573149	0.20691	0.274948
OG1RF_10527	OG1RF_10527	ABC-family heme efflux transporter ATP-binding protein	421.337	-0.671022	0.574911	0.207367	0.275302
OG1RF_10528	OG1RF_10528	class I SAM-dependent methyltransferase	1370.28	-0.5229	0.362379	0.137308	0.193155
OG1RF_10529	OG1RF_10529	TIGR01212 family radical SAM protein	2459.67	-0.338154	0.351023	0.322103	0.399655
OG1RF_10530	OG1RF_10530	phosphatase PAP2 family protein	795.758	-0.0638088	0.361208	0.855685	0.884127
OG1RF_10531	OG1RF_10531	DUF4097 family beta strand repeat-containing protein	2223.11	-1.1526	0.303444	0.000105778	0.000345234
OG1RF_10532	OG1RF_10532	DUF1700 domain-containing protein	656.688	-0.137405	0.34156	0.679709	0.740734
OG1RF_10533	OG1RF_10533	autolysin	16868.9	0.0821962	0.315599	0.790042	0.832844
leuS	OG1RF_10534	leucine--tRNA ligase	8236.14	0.986704	0.321857	0.00170613	0.00417363
OG1RF_10535	OG1RF_10535	DUF3955 domain-containing protein	90.6802	-0.537468	0.679537	0.37671	0.455951
OG1RF_10536	OG1RF_10536	hypothetical protein	128.849	1.54133	0.630383	0.00717616	0.0150552
OG1RF_10537	OG1RF_10537	amino acid ABC transporter substrate-binding protein	337.609	-0.76242	0.559035	0.142466	0.199421
OG1RF_10538	OG1RF_10538	amino acid ABC transporter ATP-binding protein	216.506	0.171758	0.631596	0.764998	0.813169
OG1RF_10539	OG1RF_10539	amino acid ABC transporter permease	89.0209	1.40486	0.877152	0.0503896	0.0814994
OG1RF_10540	OG1RF_10540	peptide ABC transporter substrate-binding protein	8303.08	-1.72354	0.319045	3.25016e-08	2.19752e-07
OG1RF_10541	OG1RF_10541	GlsB/YeaQ/YmgE family stress response membrane protein	29196.3	-0.763919	0.378493	0.0371468	0.0622942
OG1RF_10542	OG1RF_10542	DUF2264 domain-containing protein	544.367	0.89074	0.533109	0.074364	0.113778
OG1RF_10543	OG1RF_10543	hypothetical protein	474.002	0.568845	0.469625	0.202785	0.269922
OG1RF_10544	OG1RF_10544	glycoside hydrolase family 88 protein	677.203	-0.288075	0.398834	0.454128	0.531729
OG1RF_10545	OG1RF_10545	beta-galactosidase	2012.98	-0.683394	0.336473	0.0372635	0.0624489
OG1RF_10546	OG1RF_10546	GntR family transcriptional regulator	649.04	-1.06457	0.352635	0.00190906	0.00461688
OG1RF_10547	OG1RF_10547	PTS enzyme IIAB component	380.562	0.402966	0.540049	0.424732	0.50332
OG1RF_10548	OG1RF_10548	PTS enzyme IIC component	278.145	1.26138	0.659596	0.0337614	0.0579905
OG1RF_10549	OG1RF_10549	PTS enzyme IID component	221.325	1.40511	0.708262	0.024937	0.0443961
OG1RF_10550	OG1RF_10550	polysaccharide lyase 8 family protein	746.68	2.16244	0.615558	0.000117488	0.000380047
OG1RF_10551	OG1RF_10551	DUF960 domain-containing protein	2434.71	-2.47642	0.371763	5.87642e-12	6.96697e-11
OG1RF_10552	OG1RF_10552	50S ribosomal protein L25/general stress protein Ctc	111123	-3.20444	0.37399	5.99584e-19	1.79805e-17
OG1RF_10553	OG1RF_10553	16S rRNA pseudouridine(516) synthase	1262.2	-0.934738	0.33717	0.00446299	0.0099249
OG1RF_10554	OG1RF_10554	YjjG family noncanonical pyrimidine nucleotidase	3179.31	-2.46227	0.32715	1.18271e-14	2.06488e-13
OG1RF_10555	OG1RF_10555	GNAT family N-acetyltransferase	721.636	-0.789431	0.362558	0.0249412	0.0443961
udk	OG1RF_10556	uridine kinase	604.718	2.17593	0.425301	9.4667e-08	5.80063e-07
OG1RF_10557	OG1RF_10557	type II toxin-antitoxin system PemK/MazF family toxin	72.8999	1.45068	0.839959	0.0385128	0.0644577
OG1RF_10558	OG1RF_10558	Gfo/Idh/MocA family oxidoreductase	2659.99	0.142173	0.300809	0.629673	0.697842
OG1RF_10559	OG1RF_10559	transcription antiterminator	1350.95	-0.152332	0.321708	0.628029	0.697536
OG1RF_10560	OG1RF_10560	PRD domain-containing protein	315.649	0.392601	0.412035	0.322201	0.399655
OG1RF_10561	OG1RF_10561	glycine-rich SFCGS family protein	568.599	0.525249	0.351163	0.124191	0.177545
OG1RF_10562	OG1RF_10562	DUF4312 family protein	248.606	0.596589	0.423006	0.141979	0.198849
OG1RF_10563	OG1RF_10563	DUF4311 domain-containing protein	486.805	0.741522	0.475221	0.100411	0.147606
OG1RF_10564	OG1RF_10564	DUF4310 family protein	369.993	0.771707	0.467643	0.0828307	0.124344
OG1RF_10565	OG1RF_10565	PTS enzyme IIC component	452.08	1.27563	0.42163	0.00163328	0.00403023
OG1RF_10566	OG1RF_10566	hypothetical protein	92.2239	1.13332	0.618895	0.0449445	0.0736743
OG1RF_10567	OG1RF_10567	MupG family TIM beta-alpha barrel fold protein	358.113	0.95498	0.40015	0.0133553	0.0258879
OG1RF_10568	OG1RF_10568	amidohydrolase/deacetylase family metallohydrolase	743.463	0.641737	0.343453	0.0550833	0.0877464
OG1RF_10569	OG1RF_10569	DgaE family pyridoxal phosphate-dependent ammonia lyase	345.339	0.556584	0.402185	0.151248	0.210099
OG1RF_10570	OG1RF_10570	KDGP aldolase family protein	369.715	0.238991	0.426709	0.559512	0.63556
OG1RF_10571	OG1RF_10571	sugar kinase	1160.55	0.198523	0.306484	0.508388	0.585048
OG1RF_10572	OG1RF_10572	hypothetical protein	4589.85	-0.846182	0.343593	0.0114578	0.0227106
OG1RF_10573	OG1RF_10573	YaiI/YqxD family protein	2527.98	-1.20966	0.363419	0.000606585	0.00167108
OG1RF_10574	OG1RF_10574	D-alanine--D-alanine ligase	16198.8	-0.848065	0.359328	0.0151309	0.0288688
murF	OG1RF_10575	UDP-N-acetylmuramoyl-tripeptide--D-alanyl-D-alanine ligase	10493.5	-1.37898	0.326937	1.56079e-05	5.97366e-05
OG1RF_10576	OG1RF_10576	DEAD/DEAH box helicase	14413.5	-0.812164	0.332154	0.0122136	0.0239254
OG1RF_10577	OG1RF_10577		10.0554	0.730321	1.20233	0.333714	0.410936
acpS	OG1RF_10578	holo-ACP synthase	661.343	2.12594	0.389967	1.63585e-08	1.15827e-07
alr	OG1RF_10579	alanine racemase	2292.77	0.83049	0.325783	0.00905198	0.0184884
OG1RF_10580	OG1RF_10580	type II toxin-antitoxin system PemK/MazF family toxin	472.568	1.50517	0.386574	5.6381e-05	0.000195265
OG1RF_10581	OG1RF_10581	hypothetical protein	93.6641	2.27831	0.892457	0.00164001	0.00403901
OG1RF_10582	OG1RF_10582	hypothetical protein	188.495	1.93491	0.782886	0.00391278	0.0088892
OG1RF_10583	OG1RF_10583		71.5022	1.69456	0.832299	0.0150634	0.0287615
lepB	OG1RF_10584	signal peptidase I	177.974	1.50966	0.790689	0.0254539	0.0451511
OG1RF_10585	OG1RF_10585	helix-turn-helix domain-containing protein	288.694	1.86519	0.449394	1.37006e-05	5.32359e-05
OG1RF_10586	OG1RF_10586	tyrosine-protein phosphatase	754.626	0.26572	0.326661	0.40488	0.483617
OG1RF_10587	OG1RF_10587	hypothetical protein	1325.39	-0.527029	0.43	0.201277	0.268687
OG1RF_10588	OG1RF_10588	YhgE/Pip domain-containing protein	8232.38	-1.22646	0.314079	6.56049e-05	0.000224465
mntE	OG1RF_10589	manganese exporter MntE	530.283	1.05128	0.360022	0.00264706	0.00621875
OG1RF_10590	OG1RF_10590	putative transporter, amino acid-polyamine-organocation family	2492.85	-0.466796	0.297099	0.109122	0.158945
OG1RF_10591	OG1RF_10591	GNAT family N-acetyltransferase	234.081	1.3639	0.46998	0.00226802	0.00539107
OG1RF_10592	OG1RF_10592	ABC transporter permease	4261.05	-1.18131	0.304093	7.32705e-05	0.000247046
OG1RF_10593	OG1RF_10593	ABC transporter substrate-binding protein	4902.6	-1.14767	0.319674	0.000239927	0.000722048
OG1RF_10594	OG1RF_10594	ABC transporter permease	1703.25	-0.80173	0.303839	0.00707665	0.0148709
OG1RF_10595	OG1RF_10595	ABC transporter ATP-binding protein	5739.89	-0.157514	0.306723	0.60004	0.671365
OG1RF_10596	OG1RF_10596		265.821	0.897102	0.455935	0.0391267	0.065271
OG1RF_10597	OG1RF_10597	VOC family protein	925.932	-0.828058	0.324212	0.00893729	0.0182834
queA	OG1RF_10598	tRNA preQ1(34) S-adenosylmethionine ribosyltransferase-isomerase QueA	4189.12	-1.94417	0.28362	2.94095e-12	3.63907e-11
OG1RF_10599	OG1RF_10599	helix-turn-helix transcriptional regulator	856.547	0.762642	0.392953	0.0445075	0.0731461
OG1RF_10600	OG1RF_10600	putative Ca<sup>2+</sup>-transporting P-type ATPase	11907.2	0.213931	0.346972	0.52653	0.603202
OG1RF_10601	OG1RF_10601	putative transporter, K<sup>+</sup> uptake permease family	2443.63	1.54138	0.320242	8.43195e-07	4.14923e-06
OG1RF_10602	OG1RF_10602	helix-turn-helix transcriptional regulator	85.8104	1.91088	0.897569	0.00852511	0.0175567
copB	OG1RF_10603	Cu<small><sup>+</sup></small> exporting P-type ATPase	43708	-2.80377	0.321594	3.84265e-19	1.1945e-17
OG1RF_10604	OG1RF_10604	helix-turn-helix domain-containing protein	199.171	1.17168	0.562824	0.0249871	0.0444421
OG1RF_10605	OG1RF_10605	aldo/keto reductase	12390	-1.20916	0.364059	0.000622595	0.00170461
polA	OG1RF_10606	DNA polymerase I	36824.1	-1.19574	0.340166	0.000309447	0.000906643
mutM	OG1RF_10607	DNA-formamidopyrimidine glycosylase	5168.74	-0.908615	0.320637	0.00374011	0.00852732
coaE	OG1RF_10608	dephospho-CoA kinase	4375.27	-0.952983	0.334838	0.00352177	0.00809466
nrdR	OG1RF_10609	transcriptional regulator NrdR	7078.2	-1.15038	0.363033	0.00109927	0.00284181
OG1RF_10610	OG1RF_10610	DnaD domain protein	30361	-1.38305	0.367377	0.000104146	0.000341065
dnaI	OG1RF_10611	primosomal protein DnaI	19027.2	-1.32446	0.37313	0.000249717	0.000746223
OG1RF_10612	OG1RF_10612	hypothetical protein	3869.1	-1.7691	0.295787	1.0623e-09	9.11722e-09
OG1RF_10613	OG1RF_10613	hypothetical protein	3687.31	-1.87202	0.30063	2.08025e-10	1.98598e-09
OG1RF_10614	OG1RF_10614	hypothetical protein	3561.71	-1.62313	0.288677	1.01357e-08	7.48864e-08
OG1RF_10615	OG1RF_10615	glycosyltransferase	1327.8	-0.509978	0.311842	0.0947218	0.140457
OG1RF_10616	OG1RF_10616	cellulose biosynthesis cyclic di-GMP-binding regulatory protein BcsB	2093.24	-0.694061	0.300994	0.0186415	0.0344576
OG1RF_10617	OG1RF_10617	hypothetical protein	1686.54	-0.804885	0.307258	0.00747315	0.0156012
OG1RF_10618	OG1RF_10618	hypothetical protein	435.002	-0.539426	0.390087	0.152477	0.211575
OG1RF_10619	OG1RF_10619	aromatic-amino-acid transaminase	336.665	1.37626	0.52762	0.00539405	0.0117416
OG1RF_10620	OG1RF_10620	amino acid ABC transporter ATP-binding protein	188.915	1.9968	0.697504	0.00124981	0.00319214
OG1RF_10621	OG1RF_10621	ABC transporter substrate binding protein/permease	282.309	2.23623	0.550616	1.25488e-05	4.92107e-05
OG1RF_10623	OG1RF_10623	iron-containing alcohol dehydrogenase family protein	479.34	1.13758	0.489492	0.0140758	0.0271195
tgt	OG1RF_10624	tRNA guanosine(34) transglycosylase Tgt	1931.85	1.11705	0.344258	0.000862609	0.00229041
yajC	OG1RF_10625	Sec translocon accessory complex subunit YajC	11048.2	-0.408274	0.359292	0.242191	0.313214
OG1RF_10626	OG1RF_10626	post-transcriptional regulator	1117.8	-0.0896619	0.422223	0.825043	0.859083
adhE	OG1RF_10627	bifunctional acetaldehyde-CoA/alcohol dehydrogenase	13670.6	1.13821	0.294913	8.32923e-05	0.00027826
fni	OG1RF_10628	type 2 isopentenyl-diphosphate Delta-isomerase	1075.39	0.617856	0.384864	0.0969992	0.143168
OG1RF_10629	OG1RF_10629	phosphomevalonate kinase	918.605	0.335096	0.371559	0.352308	0.430918
mvaD	OG1RF_10630	diphosphomevalonate decarboxylase	389.876	0.840988	0.472292	0.0609867	0.0959008
mvk	OG1RF_10631	mevalonate kinase	336.517	1.94713	0.502918	3.9934e-05	0.000141574
OG1RF_10632	OG1RF_10632	pentapeptide repeat-containing protein	174.566	0.45661	0.499607	0.333178	0.410475
OG1RF_10633	OG1RF_10633	FUSC family protein	281.163	0.431336	0.530509	0.385602	0.464728
opp1A	OG1RF_10634	oligopeptide ABC transporter substrate-binding protein Opp1A	1798.66	2.79927	0.384777	4.52017e-14	7.38584e-13
OG1RF_10635	OG1RF_10635	DUF3899 domain-containing protein	736.999	1.89709	0.368671	1.10997e-07	6.68868e-07
opp1B	OG1RF_10636	oligopeptide ABC transporter permease Opp1B	2764.88	1.94192	0.347029	8.84957e-09	6.65414e-08
opp1C	OG1RF_10637	oligopeptide ABC transporter permease Opp1C	3460.71	1.01536	0.324718	0.0013688	0.00346481
opp1D	OG1RF_10638	oligopeptide ABC transporter ATP-binding protein Opp1D	6766.66	0.46091	0.334088	0.157286	0.217302
opp1F	OG1RF_10639	oligopeptide ABC transporter ATP-binding protein Opp1F	9467.06	0.354731	0.3557	0.304984	0.380708
OG1RF_10640	OG1RF_10640	RNA-guided endonuclease TnpB family protein	567.738	1.75933	0.3571	3.95476e-07	2.12225e-06
infC	OG1RF_10641	translation initiation factor IF-3	21239	-0.0395177	0.407492	0.919816	0.933364
rpmI	OG1RF_10642	50S ribosomal protein L35	11577.7	-0.0388474	0.416486	0.922735	0.935954
rplT	OG1RF_10643	50S ribosomal protein L20	19518.9	-0.0437757	0.449763	0.918839	0.932745
OG1RF_10644	OG1RF_10644	MmcQ/YjbR family DNA-binding protein	68.6497	1.42042	0.818658	0.0396709	0.0660491
OG1RF_10645	OG1RF_10645	DUF1304 domain-containing protein	290.974	0.256931	0.429949	0.533252	0.609533
OG1RF_10646	OG1RF_10646	GNAT family N-acetyltransferase	1056.79	-0.149806	0.339456	0.65072	0.714103
OG1RF_10647	OG1RF_10647	GrpB family protein	1729.42	-0.395593	0.347919	0.242771	0.313805
OG1RF_10648	OG1RF_10648	putative transporter, sulfate permease family	493.952	0.833083	0.502766	0.0790864	0.119852
OG1RF_10649	OG1RF_10649	membrane protein	1007.1	-0.695815	0.354818	0.0437044	0.0719189
OG1RF_10650	OG1RF_10650	LysR family transcriptional regulator	435.323	0.0155785	0.401815	0.967932	0.973278
OG1RF_10651	OG1RF_10651	VOC family protein	1841.22	-0.668434	0.300629	0.0233054	0.0418054
OG1RF_10652	OG1RF_10652	hypothetical protein	1562.52	-0.168208	0.358091	0.628841	0.69783
rr09	OG1RF_10653	response regulator transcription factor	5572.54	-0.0372578	0.363941	0.916023	0.930627
hk09	OG1RF_10654	sensor histidine kinase	6194.58	-0.353716	0.35105	0.300371	0.375501
glcU	OG1RF_10655	putative glucose transporter GlcU	292.074	1.24466	0.503719	0.00880044	0.0180375
OG1RF_10656	OG1RF_10656	putative transporter, amino acid-polyamine-organocation family	1112.87	2.05615	0.401387	1.05679e-07	6.41373e-07
metG	OG1RF_10657	methionine--tRNA ligase	8150.27	0.885008	0.346769	0.0087531	0.0179788
OG1RF_10658	OG1RF_10658		75.4951	0.422998	0.635665	0.463888	0.541911
OG1RF_10659	OG1RF_10659	hypothetical protein	207.028	0.274313	0.512929	0.569952	0.644036
OG1RF_10660	OG1RF_10660	UvrD-helicase domain-containing protein	1167.27	0.869593	0.337163	0.00816201	0.0168735
OG1RF_10661	OG1RF_10661	TatD family hydrolase	5322.34	-1.43392	0.312074	2.65467e-06	1.19133e-05
rnmV	OG1RF_10662	ribonuclease M5	5607.01	-1.68094	0.333808	2.42157e-07	1.3596e-06
rsmA	OG1RF_10663	16S rRNA (adenine(1518)-N(6)/adenine(1519)-N(6))- dimethyltransferase RsmA	7403.01	-1.80617	0.345095	7.5766e-08	4.74515e-07
OG1RF_10664	OG1RF_10664	putative NiaX-family ECF transporter S component	251.352	0.243948	0.464836	0.581479	0.654099
ugpC	OG1RF_10665	ABC transporter ATP-binding protein MsmX	19992.7	-0.831432	0.363828	0.0185784	0.0343659
mgsA	OG1RF_10666	methylglyoxal synthase	2970.36	-1.5907	0.303625	8.87964e-08	5.4672e-07
OG1RF_10667	OG1RF_10667	folate family ECF transporter S component	5371.67	-1.89706	0.336294	7.13431e-09	5.42846e-08
OG1RF_10668	OG1RF_10668	ABC transporter ATP-binding protein/permease	4633.11	-1.71104	0.280659	5.46949e-10	4.90906e-09
OG1RF_10669	OG1RF_10669	ABC transporter ATP-binding protein/permease	2185.87	-1.01373	0.309451	0.000818907	0.00219034
OG1RF_10670	OG1RF_10670	ABC transporter permease	705.547	-0.0219226	0.349501	0.948608	0.95611
OG1RF_10671	OG1RF_10671	3D domain-containing protein	3033.77	0.961977	0.349818	0.00471152	0.010398
OG1RF_10672	OG1RF_10672	GNAT family N-acetyltransferase	1404.33	0.619913	0.349862	0.0686244	0.106207
OG1RF_10673	OG1RF_10673	hypothetical protein	3080.56	-2.03331	0.364995	9.27188e-09	6.95118e-08
OG1RF_10674	OG1RF_10674	Cof-type HAD-IIB family hydrolase	5062.63	-1.54008	0.308901	3.51935e-07	1.90463e-06
OG1RF_10675	OG1RF_10675	uracil-DNA glycosylase	2229.18	-1.1268	0.293186	8.95474e-05	0.000296963
pta	OG1RF_10676	phosphate acetyltransferase	7952.19	-0.210616	0.457935	0.629559	0.697842
tsaE	OG1RF_10677	tRNA (adenosine(37)-N6)-threonylcarbamoyltransferase complex ATPase subunit type 1 TsaE	377.607	2.097	0.449499	1.0068e-06	4.8922e-06
OG1RF_10678	OG1RF_10678	GNAT family protein	282.882	2.24817	0.519211	3.88293e-06	1.68901e-05
OG1RF_10679	OG1RF_10679	hypothetical protein	103.543	2.67721	0.649758	4.48924e-06	1.92321e-05
bopD	OG1RF_10680	LacI family transcriptional regulator MalR	1278.13	0.0444779	0.342675	0.894011	0.914093
malM	OG1RF_10681	aldose 1-epimerase	420.12	0.998548	0.440225	0.0177778	0.0330529
pgmB	OG1RF_10682	&beta;-phosphoglucomutase	189.215	1.16589	0.505234	0.0143915	0.0276027
malP	OG1RF_10683	maltose phosphorylase	841.556	1.30633	0.438782	0.00186783	0.00452577
malT	OG1RF_10684	maltose PTS enzyme II	1102.23	0.851872	0.404391	0.0288478	0.0504688
mapP	OG1RF_10685	maltose 6'-phosphate phosphatase	1420.65	-1.69929	0.329665	1.2754e-07	7.5081e-07
proC	OG1RF_10686	pyrroline-5-carboxylate reductase	471.821	-0.344118	0.440547	0.414398	0.493598
OG1RF_10687	OG1RF_10687	AraC family transcriptional regulator	688.13	0.450467	0.334195	0.167035	0.228296
OG1RF_10688	OG1RF_10688	hypothetical protein	324.918	-0.80477	0.41105	0.0419696	0.0694227
OG1RF_10689	OG1RF_10689	nucleotide pyrophosphohydrolase	901.473	-1.32899	0.369405	0.00020746	0.000634071
OG1RF_10690	OG1RF_10690	VOC family protein	2421.37	-1.68607	0.335459	2.53275e-07	1.41269e-06
OG1RF_10691	OG1RF_10691		32.0701	-0.516764	0.84115	0.461384	0.53948
OG1RF_10692	OG1RF_10692	hypothetical protein	44.9982	1.40573	0.857595	0.0475044	0.0772901
OG1RF_10693	OG1RF_10693		35.1023	1.36397	0.943086	0.0663945	0.103321
OG1RF_10694	OG1RF_10694	hypothetical protein	27.0288	0.995639	0.911556	0.173522	0.235269
OG1RF_10695	OG1RF_10695	hypothetical protein	49.0416	1.33353	0.979871	0.0769204	0.116987
OG1RF_10696	OG1RF_10696	hypothetical protein	61.3251	0.826827	0.743536	0.202551	0.269891
OG1RF_10697	OG1RF_10697	hypothetical protein	44.0879	1.26495	0.900084	0.0820263	0.123427
OG1RF_10698	OG1RF_10698	hypothetical protein	208.942	-0.596437	0.475485	0.186591	0.251119
OG1RF_10699	OG1RF_10699	cutinase family protein	722.871	0.422433	0.419594	0.294862	0.369701
OG1RF_10700	OG1RF_10700	hypothetical protein	113.689	0.222524	0.556537	0.667446	0.729867
OG1RF_10701	OG1RF_10701	hypothetical protein	38.2452	-0.249076	0.777803	0.709571	0.763807
OG1RF_10702	OG1RF_10702	hypothetical protein	79.4873	0.438675	0.618534	0.437564	0.515888
rplU	OG1RF_10703	50S ribosomal protein L21	22160	-0.517279	0.432948	0.212587	0.280333
OG1RF_10704	OG1RF_10704	ribosomal-processing cysteine protease Prp	14269	-0.762355	0.406046	0.0513555	0.082799
rpmA	OG1RF_10705	50S ribosomal protein L27	14007.8	-0.749016	0.434246	0.0718531	0.110801
psiE	OG1RF_10706	phosphate-starvation-inducible protein PsiE	976.639	1.68282	0.396585	1.09331e-05	4.3274e-05
OG1RF_10707	OG1RF_10707	metallophosphoesterase	322.688	0.857204	0.551101	0.0950905	0.140922
OG1RF_10708	OG1RF_10708	Xaa-Pro peptidase family protein	24158	-2.91099	0.333118	2.62869e-19	8.37567e-18
OG1RF_10709	OG1RF_10709	MazG-like family protein	7866.72	-2.87652	0.35997	1.55493e-16	3.47676e-15
OG1RF_10710	OG1RF_10710	Asp23/Gls24 family envelope stress response protein	7789.29	-0.698796	0.338495	0.0341965	0.05858
nusB	OG1RF_10711	transcription antitermination factor NusB	4376.12	-1.03098	0.379878	0.00505768	0.0110947
OG1RF_10712	OG1RF_10712	bifunctional methylenetetrahydrofolate dehydrogenase/methenyltetrahydrofolate cyclohydrolase	3090.23	0.00776391	0.324982	0.980488	0.982802
xseA	OG1RF_10713	exodeoxyribonuclease VII large subunit	8126.86	-0.25218	0.317425	0.416564	0.495946
xseB	OG1RF_10714	exodeoxyribonuclease VII small subunit	907.286	-0.147251	0.376941	0.686759	0.747139
OG1RF_10715	OG1RF_10715	polyprenyl synthetase family protein	5961.06	-0.283124	0.314933	0.358109	0.436547
OG1RF_10716	OG1RF_10716	TlyA family rRNA (cytidine-2'-O)-methyltransferase	5394.82	-0.310479	0.329199	0.333992	0.411079
ahrC	OG1RF_10717	transcriptional regulator AhrC	622.188	0.281978	0.341418	0.396664	0.475586
recN	OG1RF_10718	DNA repair protein RecN	6900.67	-0.923125	0.316861	0.00289123	0.00674886
OG1RF_10719	OG1RF_10719	putative channel protein, MIT family	1422.09	-0.733696	0.308896	0.0152661	0.0290832
OG1RF_10720	OG1RF_10720	DUF3397 domain-containing protein	825.824	1.9541	0.381981	1.22623e-07	7.26897e-07
mraZ	OG1RF_10721	division/cell wall cluster transcriptional repressor MraZ	2494.2	1.96926	0.344345	4.21615e-09	3.29661e-08
rsmH	OG1RF_10722	16S rRNA (cytosine(1402)-N(4))-methyltransferase RsmH	6490.79	1.43654	0.339067	1.37772e-05	5.3452e-05
ftsL	OG1RF_10723	cell division protein FtsL	2406.29	1.04218	0.347828	0.00208157	0.00498676
pbpC	OG1RF_10724	putative peptidoglycan DD-transpeptidase, penicillin-binding protein 2	17523.3	-0.146103	0.329125	0.649314	0.713714
mraY	OG1RF_10725	phospho-N-acetylmuramoyl-pentapeptide-transferase	3050.16	0.541847	0.397036	0.157391	0.217329
murD	OG1RF_10726	UDP-N-acetylmuramoyl-L-alanine--D-glutamate ligase	2006.22	0.770101	0.379213	0.0359682	0.0607976
murG	OG1RF_10727	undecaprenyldiphospho-muramoylpentapeptide beta-N-acetylglucosaminyltransferase	3165.13	0.11162	0.347512	0.74144	0.791759
OG1RF_10728	OG1RF_10728	FtsQ-type POTRA domain-containing protein	6395.13	-0.116266	0.35527	0.73642	0.787059
ftsA	OG1RF_10729	cell division protein FtsA	39265.3	-0.316179	0.343011	0.344034	0.422216
ftsZ	OG1RF_10730	cell division protein FtsZ	56629.2	-0.607446	0.355378	0.0787252	0.119376
OG1RF_10731	OG1RF_10731	YggS family pyridoxal phosphate-dependent enzyme	28352.6	-0.456917	0.336352	0.163605	0.224572
OG1RF_10732	OG1RF_10732	cell division protein SepF	28820.2	-0.147931	0.349226	0.663377	0.726352
OG1RF_10733	OG1RF_10733	YggT family protein	3767.94	-0.265281	0.375382	0.465809	0.54316
OG1RF_10734	OG1RF_10734	RNA-binding protein	8745.78	-0.786771	0.334013	0.0157471	0.0298879
divIVA	OG1RF_10735	cell division protein DivIVA	43785.1	-1.71584	0.347223	3.81269e-07	2.05466e-06
ileS	OG1RF_10736	isoleucine--tRNA ligase	12143	-0.943482	0.327386	0.00316298	0.00730293
zwf	OG1RF_10737	glucose-6-phosphate dehydrogenase	14162.9	-2.0038	0.303439	1.5505e-11	1.72586e-10
efaR	OG1RF_10738	manganese-responsive transcriptional regulator EfaR	3163.17	-0.819471	0.300837	0.00545013	0.0118334
OG1RF_10739	OG1RF_10739	DUF4828 domain-containing protein	1008.15	-1.07645	0.332434	0.000903849	0.00237762
sfsA	OG1RF_10740	DNA/RNA nuclease SfsA	447.911	-0.0806611	0.398961	0.834034	0.866674
OG1RF_10741	OG1RF_10741	Gfo/Idh/MocA family oxidoreductase	5880.98	-2.16745	0.29	2.55579e-14	4.28599e-13
OG1RF_10742	OG1RF_10742	DEAD/DEAH box helicase	8979.2	-1.87731	0.292358	5.90122e-11	6.11472e-10
OG1RF_10743	OG1RF_10743	sigma-54-dependent transcriptional regulator	5661.42	-0.42055	0.297266	0.149121	0.207484
OG1RF_10745	OG1RF_10745	PTS enzyme IIB component	496.449	0.966504	0.616962	0.0864985	0.129521
OG1RF_10746	OG1RF_10746	PTS enzyme IIC component	2571.26	1.2385	0.527405	0.0122599	0.0239835
OG1RF_10747	OG1RF_10747	hypothetical protein	438.11	1.615	0.586567	0.00282075	0.00660247
OG1RF_10748	OG1RF_10748	DUF3188 domain-containing protein	280.197	1.78416	0.596086	0.00112515	0.0028999
OG1RF_10749	OG1RF_10749	DUF3284 domain-containing protein	439.379	1.83255	0.582591	0.000650669	0.00177956
OG1RF_10750	OG1RF_10750	PTS enzyme IIB component	4606.73	-1.41388	0.398732	0.000237096	0.000715216
OG1RF_10751	OG1RF_10751	PTS enzyme IIA component	9538.22	-1.45695	0.415584	0.000266342	0.000790004
OG1RF_10752	OG1RF_10752	PTS enzyme IIC component	19440.3	-1.09094	0.430165	0.00817667	0.0168901
OG1RF_10753	OG1RF_10753	glycoside hydrolase family 1 protein	4103.04	-0.440539	0.405357	0.259452	0.330837
OG1RF_10754	OG1RF_10754	GNAT family N-acetyltransferase	5982.7	-0.177653	0.377504	0.627081	0.697091
OG1RF_10755	OG1RF_10755		30594.3	-0.649625	0.404646	0.0957844	0.141669
OG1RF_10756	OG1RF_10756	putative quinol monooxygenase	1396.18	-0.749981	0.302351	0.0113657	0.0225652
ppdK	OG1RF_10757	pyruvate, phosphate dikinase	19985	1.89805	1.08134
OG1RF_10758	OG1RF_10758	helix-turn-helix transcriptional regulator	1256.16	1.62638	0.594549	0.0029348	0.00682555
OG1RF_10759	OG1RF_10759	pyruvate, water dikinase regulatory protein	3249.96	1.41664	0.885955	0.0496631	0.0804776
mprF	OG1RF_10760	bifunctional lysylphosphatidylglycerol flippase/synthetase MprF2	3391.21	-0.352105	0.299841	0.230961	0.301136
OG1RF_10761	OG1RF_10761	alpha/beta hydrolase	513.884	-0.844406	0.391421	0.025561	0.0453095
OG1RF_10762	OG1RF_10762	hypothetical protein	203.839	0.315144	0.474346	0.484354	0.560426
OG1RF_10763	OG1RF_10763	endonuclease subunit UvrC	558.127	0.994102	0.422727	0.0143412	0.0275476
OG1RF_10764	OG1RF_10764	5'-methylthioadenosine/S-adenosylhomocysteine nucleosidase	309.404	0.588453	0.404003	0.130788	0.185313
OG1RF_10765	OG1RF_10765	excinuclease ABC subunit UvrA	1825.6	-0.603861	0.330794	0.0614241	0.0964696
lpa	OG1RF_10766	lipoamidase	2108.35	1.7541	0.403713	6.49595e-06	2.68802e-05
OG1RF_10767	OG1RF_10767	aminoglycoside phosphotransferase family protein	905.516	-0.607503	0.349161	0.0738064	0.113196
OG1RF_10768	OG1RF_10768	DUF4767 domain-containing protein	1882.99	0.089459	0.368268	0.802288	0.841866
ndk	OG1RF_10769	nucleoside-diphosphate kinase	2526.19	1.48575	0.362152	2.38355e-05	8.84378e-05
aspD	OG1RF_10770	aspartate 4-decarboxylase	4551.67	-1.17002	0.313395	0.000135686	0.000427519
OG1RF_10771	OG1RF_10771	hypothetical protein	379.811	0.342106	0.516139	0.481003	0.557308
OG1RF_10772	OG1RF_10772	Cof-type HAD-IIB family hydrolase	1304.94	1.61969	0.365036	4.81484e-06	2.05923e-05
OG1RF_10773	OG1RF_10773	DUF1361 domain-containing protein	119.193	0.595999	0.574783	0.262689	0.334462
OG1RF_10774	OG1RF_10774	putative transporter, nucleobase:cation symporter-2 family	739.302	-0.180998	0.404499	0.642492	0.708109
OG1RF_10775	OG1RF_10775	putative transporter, major facilitator superfamily	5632.98	-1.95169	0.30075	3.50412e-11	3.76877e-10
OG1RF_10776	OG1RF_10776	YjzD family protein	5640.03	-2.56896	0.37789	2.00555e-12	2.55608e-11
dnaE	OG1RF_10777	DNA polymerase III subunit alpha	7858.38	-0.465926	0.297872	0.110672	0.160834
pfkA	OG1RF_10778	6-phosphofructokinase	19540	-1.52242	0.343221	5.2465e-06	2.2178e-05
pyk	OG1RF_10779	pyruvate kinase	78695.8	-1.87077	0.362733	1.07119e-07	6.47032e-07
OG1RF_10780	OG1RF_10780	YceD family protein	19003.3	-0.626951	0.357265	0.0709866	0.109531
rpmF	OG1RF_10781	50S ribosomal protein L32	10716.4	-0.124489	0.441194	0.768095	0.814296
gndA	OG1RF_10782	NADP<sup>+</sup>-dependent phosphogluconate dehydrogenase	29130.7	-0.151362	0.338932	0.646856	0.711625
etaR	OG1RF_10783	response regulator transcription factor	6656.58	0.194351	0.347956	0.566098	0.641107
etaS	OG1RF_10784	HAMP domain-containing histidine kinase	4611.35	0.587591	0.337397	0.0740658	0.113401
OG1RF_10785	OG1RF_10785		667.823	1.37162	0.553397	0.0077621	0.0161121
OG1RF_10786	OG1RF_10786		217.746	1.399	0.609464	0.012187	0.0238979
OG1RF_10787	OG1RF_10787	YdcP family protein	89.5557	1.39987	0.787885	0.0378561	0.0634003
OG1RF_10788	OG1RF_10788	YdcP family protein	68.923	0.73584	0.882631	0.306822	0.382627
OG1RF_10789	OG1RF_10789	FtsK/SpoIIIE domain-containing protein	169.385	0.645185	0.650997	0.272827	0.345524
OG1RF_10790	OG1RF_10790	DNA cytosine methyltransferase	236.345	1.61685	0.758416	0.0138903	0.0268027
OG1RF_10791	OG1RF_10791	hypothetical protein	58.6407	1.45721	0.939097	0.0494845	0.0802392
mobT	OG1RF_10792	MobT family relaxase	112.576	1.64661	0.901169	0.0237023	0.0424278
OG1RF_10793	OG1RF_10793	hypothetical protein	21.7028	1.11151	1.21103	0.144229	0.201337
OG1RF_10794	OG1RF_10794	antirestriction protein ArdA	78.7306	0.584776	1.36109	0.382736	0.461711
OG1RF_10795	OG1RF_10795	hypothetical protein	649.039	2.38817	0.406856	1.03679e-09	8.95673e-09
OG1RF_10796	OG1RF_10796	hypothetical protein	280.073	2.17934	0.475664	1.34902e-06	6.32107e-06
OG1RF_10797	OG1RF_10797	hypothetical protein	2036.35	1.21224	0.380626	0.00100056	0.00259983
OG1RF_10798	OG1RF_10798		17.4179	0.139797	0.985102	0.85275	0.882167
OG1RF_10800	OG1RF_10800	ATP-binding protein	318.027	1.88249	0.770828	0.00457943	0.0101391
OG1RF_10801	OG1RF_10801	membrane protein	228.871	1.64623	0.768429	0.0130284	0.0253507
OG1RF_10802	OG1RF_10802	bifunctional lytic transglycosylase/C40 family peptidase	152.628	1.29478	0.839669	0.0647161	0.100956
OG1RF_10803	OG1RF_10803	conjugal transfer protein	127.441	1.20851	0.801402	0.0762108	0.116185
OG1RF_10804	OG1RF_10804	ATP-binding protein	818.104	0.631107	0.316447	0.0414347	0.0686717
OG1RF_10805	OG1RF_10805	HAD-IIB family hydrolase	52.7073	1.8155	0.915375	0.0133241	0.0258472
OG1RF_10806	OG1RF_10806	hypothetical protein	148.686	-0.26528	0.508132	0.57962	0.652296
OG1RF_10807	OG1RF_10807	glutathione S-transferase N-terminal domain-containing protein	56.8545	1.50608	0.885632	0.0368758	0.0619213
OG1RF_10808	OG1RF_10808	hypothetical protein	486.885	0.336653	0.398475	0.381296	0.460627
OG1RF_10809	OG1RF_10809	hypothetical protein	253.072	0.808841	0.441222	0.0553816	0.0880647
OG1RF_10810	OG1RF_10810	hypothetical protein	797.925	-0.27239	0.34853	0.421996	0.500543
OG1RF_10811	OG1RF_10811	SpaA isopeptide-forming pilin-related protein	7618.15	-0.772245	0.306764	0.0101564	0.0204816
OG1RF_10812	OG1RF_10812	hypothetical protein	15.1906	0.777444	1.09445	0.311608	0.388216
OG1RF_10813	OG1RF_10813	hypothetical protein	30.5431	1.49896	0.919808	0.0414247	0.0686717
OG1RF_10814	OG1RF_10814	hypothetical protein	164.724	1.01375	0.643955	0.0822241	0.123651
OG1RF_10815	OG1RF_10815	sigma-70 family RNA polymerase sigma factor	56.9238	1.79235	0.981922	0.0177248	0.0329786
OG1RF_10817	OG1RF_10817	helix-turn-helix domain-containing protein	135.141	0.299968	0.517728	0.537736	0.613559
OG1RF_10818	OG1RF_10818	nitroreductase family protein	117.797	0.729434	0.607537	0.190275	0.255808
OG1RF_10819	OG1RF_10819	DUF3021 domain-containing protein	200.708	-0.518462	0.475021	0.250534	0.32188
lytR	OG1RF_10820	response regulator LytR	367.837	0.108006	0.429084	0.793019	0.834947
OG1RF_10821	OG1RF_10821	hypothetical protein	21.4523	1.26143	1.00284	0.096659	0.142748
OG1RF_10822	OG1RF_10822	hypothetical protein	93.1693	1.4997	0.711108	0.0170002	0.0318394
OG1RF_10823	OG1RF_10823	AAA family ATPase	14099.2	-0.0537415	0.370732	0.881175	0.904597
OG1RF_10824	OG1RF_10824	ATP-dependent helicase	11397.7	-0.174143	0.369266	0.626842	0.697091
OG1RF_10825	OG1RF_10825	hypothetical protein	307.107	0.175763	0.407614	0.654436	0.717487
OG1RF_10826	OG1RF_10826	hypothetical protein	769.703	-0.041223	0.345129	0.902384	0.920808
OG1RF_10827	OG1RF_10827	hypothetical protein	2150.41	0.505857	0.381488	0.170708	0.231948
OG1RF_10828	OG1RF_10828	hypothetical protein	1012.02	1.35296	0.439966	0.00131021	0.00332974
OG1RF_10829	OG1RF_10829	hypothetical protein	567.889	1.94405	0.480706	1.97336e-05	7.42996e-05
OG1RF_10830	OG1RF_10830	hypothetical protein	961.815	1.20361	0.466673	0.00671402	0.0142498
OG1RF_10831	OG1RF_10831	DUF771 domain-containing protein	54.6355	2.14313	0.795481	0.00154668	0.00384632
OG1RF_10832	OG1RF_10832	site-specific integrase	1876.98	-0.347978	0.331144	0.281594	0.355163
OG1RF_10833	OG1RF_10833		72.4713	-0.0767366	0.659816	0.897306	0.916727
OG1RF_10834	OG1RF_10834	hypothetical protein	2590.56	-0.619217	0.365942	0.0812436	0.122466
OG1RF_10835	OG1RF_10835	ABC transporter ATP-binding protein	226.367	-0.134138	0.524805	0.785361	0.829149
OG1RF_10836	OG1RF_10836	ABC transporter permease	756.795	0.132939	0.399277	0.730034	0.781873
OG1RF_10837	OG1RF_10837	AAA family ATPase	182.049	0.453825	0.483076	0.321757	0.399655
mntH2	OG1RF_10838	Mn<sup>2+</sup> transporter MntH2	176505	-2.22221	0.364148	3.11746e-10	2.86874e-09
OG1RF_10839	OG1RF_10839	universal stress protein	95259.8	-2.62088	0.395592	5.99493e-12	7.07457e-11
OG1RF_10840	OG1RF_10840	PucR family transcriptional regulator	588.001	0.368294	0.392698	0.331618	0.408947
OG1RF_10841	OG1RF_10841	peptide ABC transporter substrate-binding protein	371.836	1.06556	0.635772	0.0650005	0.101337
OG1RF_10842	OG1RF_10842	amidohydrolase family protein	304.768	1.09695	0.667696	0.0674401	0.104629
OG1RF_10843	OG1RF_10843	amidohydrolase	310.555	0.699726	0.591349	0.198989	0.266259
OG1RF_10844	OG1RF_10844	GAF domain-containing protein	541.881	-0.491347	0.349777	0.148863	0.207238
OG1RF_10845	OG1RF_10845	VOC family protein	7554.6	-0.899667	0.35829	0.00976359	0.0197833
OG1RF_10846	OG1RF_10846	sugar O-acetyltransferase	475.863	1.22708	0.355759	0.000387565	0.00111376
OG1RF_10847	OG1RF_10847	hypothetical protein	794.512	-1.29113	0.498144	0.00606421	0.0130006
galM	OG1RF_10848	galactose-1-epimerase	350.478	0.858773	0.522676	0.080134	0.121152
OG1RF_10849	OG1RF_10849	galactokinase	2763.06	-1.17739	0.294782	4.66237e-05	0.000163697
galE	OG1RF_10850	UDP-glucose 4-epimerase GalE	1260.59	-0.77375	0.320463	0.0135045	0.0261374
galT	OG1RF_10851	UDP-glucose--hexose-1-phosphate uridylyltransferase	3460.07	-0.159689	0.323352	0.613248	0.683502
OG1RF_10852	OG1RF_10852	LacI family DNA-binding transcriptional regulator	2087.9	0.187326	0.351459	0.583787	0.656406
OG1RF_10853	OG1RF_10853	kinase	245.857	0.770584	0.425705	0.0593244	0.0935176
OG1RF_10854	OG1RF_10854	hypothetical protein	2431.48	0.0674696	0.365624	0.849214	0.879937
OG1RF_10855	OG1RF_10855	GNAT family N-acetyltransferase	3837.37	0.182751	0.383799	0.62263	0.692842
OG1RF_10856	OG1RF_10856	DUF4111 domain-containing protein	2914.13	0.0546988	0.371555	0.879323	0.90306
OG1RF_10857	OG1RF_10857	GNAT family N-acetyltransferase	896.556	0.737039	0.383544	0.0470238	0.0767373
emeA	OG1RF_10858	efflux transporter EmeA	819.305	0.634248	0.355832	0.0667277	0.103713
OG1RF_10859	OG1RF_10859	Y-family DNA polymerase	1182.93	-0.12537	0.339036	0.704425	0.760023
OG1RF_10860	OG1RF_10860	hypothetical protein	330.063	-0.282273	0.418436	0.482848	0.558937
OG1RF_10861	OG1RF_10861	hypothetical protein	3322.19	-1.8074	0.339049	4.46723e-08	2.91227e-07
OG1RF_10862	OG1RF_10862	hypothetical protein	3656.78	-1.92414	0.348209	1.34357e-08	9.70186e-08
OG1RF_10863	OG1RF_10863	universal stress protein	6315.48	-2.08983	0.349212	7.54863e-10	6.65794e-09
OG1RF_10864	OG1RF_10864	hypothetical protein	4165.62	-2.0943	0.376134	8.79907e-09	6.63575e-08
OG1RF_10865	OG1RF_10865	GNAT family N-acetyltransferase	731.721	-1.02718	0.329173	0.00138999	0.00350801
OG1RF_10866	OG1RF_10866	DsbA family protein	257.564	1.10773	0.511688	0.0214754	0.039017
OG1RF_10867	OG1RF_10867	DUF805 domain-containing protein	31068.2	-2.04363	0.381503	3.04085e-08	2.0725e-07
ebpR	OG1RF_10868	helix-turn-helix domain-containing protein	401.385	0.869647	0.402185	0.0249305	0.0443961
ebpA	OG1RF_10869	endocarditis and biofilm-associated pilus tip protein EbpA	35620.7	1.26882	0.319837	4.9359e-05	0.000172351
ebpB	OG1RF_10870	endocarditis and biofilm-associated pilus minor subunit EbpB	22212.3	1.17616	0.310591	0.000109274	0.000355279
ebpC	OG1RF_10871	endocarditis and biofilm-associated pilus major subunit EbpC	38840	0.909916	0.324221	0.00406783	0.00919228
srtC	OG1RF_10872	Ebp pilus assembly class C sortase SrtC (Bps)	1947.91	0.510857	0.342953	0.126241	0.17967
OG1RF_10873	OG1RF_10873		582.01	0.944919	0.394297	0.0130746	0.0254212
OG1RF_10874	OG1RF_10874	DUF378 domain-containing protein	2529.57	-1.61221	0.402997	3.31017e-05	0.000119344
entV	OG1RF_10875	enterococcin EntV	64291	0.565334	0.354007	0.100546	0.147718
OG1RF_10876	OG1RF_10876	hypothetical protein	8635.3	0.0133813	0.433222	0.974292	0.979287
OG1RF_10877	OG1RF_10877	DUF898 family protein	51.3944	1.58186	0.794291	0.0195549	0.0359895
ace	OG1RF_10878	collagen-binding MSCRAMM adhesin Ace	592.357	0.985017	0.505966	0.0389361	0.0650381
OG1RF_10879	OG1RF_10879	ABC transporter ATP-binding protein	646.205	1.37568	0.334747	2.50872e-05	9.25429e-05
OG1RF_10880	OG1RF_10880	class I SAM-dependent methyltransferase	703.875	0.153801	0.33566	0.638483	0.70571
OG1RF_10881	OG1RF_10881	YxeA family protein	36.9253	1.0466	1.01348	0.168914	0.230371
OG1RF_10882	OG1RF_10882	putative transporter, amino acid-polyamine-organocation family	237.886	1.75405	0.81371	0.0107432	0.0215117
OG1RF_10883	OG1RF_10883	hypothetical protein	98.0175	-2.04105	0.643373	0.00045116	0.00127921
OG1RF_10884	OG1RF_10884	hypothetical protein	167.99	0.540024	0.498183	0.251213	0.322428
OG1RF_10886	OG1RF_10886	(Fe-S)-binding protein	28300.1	-2.42914	0.336907	1.31684e-13	1.92909e-12
OG1RF_10887	OG1RF_10887	LutB/LldF family L-lactate oxidation iron-sulfur protein	53541.1	-2.21171	0.356198	1.61567e-10	1.59626e-09
OG1RF_10888	OG1RF_10888	lactate utilization protein C	30477	-1.97189	0.37974	7.99788e-08	4.9845e-07
lepB	OG1RF_10889	signal peptidase I	177.974	1.50966	0.790689	0.0254539	0.0451511
OG1RF_10890	OG1RF_10890	PD-(D/E)XK nuclease family protein	20415.7	-2.01594	0.298701	5.6944e-12	6.81456e-11
addA	OG1RF_10891	helicase-exonuclease AddAB subunit AddA	22952.9	-1.51008	0.322636	1.66062e-06	7.69622e-06
OG1RF_10892	OG1RF_10892	helix-turn-helix domain-containing protein	5614.57	-1.59933	0.349702	2.5865e-06	1.16284e-05
pheS	OG1RF_10893	phenylalanine--tRNA ligase subunit alpha	2492.11	0.100817	0.349435	0.766876	0.814147
pheT	OG1RF_10894	phenylalanine--tRNA ligase subunit beta	10963.3	-0.237079	0.332712	0.465205	0.542703
OG1RF_10895	OG1RF_10895	amino acid ABC transporter permease	220.193	0.224732	0.523161	0.647302	0.711809
OG1RF_10896	OG1RF_10896	amino acid ABC transporter permease	208.758	0.59778	0.557716	0.24924	0.320703
OG1RF_10897	OG1RF_10897	ABC transporter substrate-binding protein	358.657	0.532045	0.478983	0.241814	0.312885
OG1RF_10898	OG1RF_10898	amino acid ABC transporter ATP-binding protein	255.885	1.40479	0.554201	0.00646185	0.013749
racE	OG1RF_10899	glutamate racemase	5628.9	-2.43986	0.280256	7.54624e-19	2.21096e-17
rph	OG1RF_10900	ribonuclease PH	26534.4	-3.13212	0.303937	4.83531e-26	3.52148e-24
OG1RF_10901	OG1RF_10901	metallophosphoesterase	17272	-3.1031	0.328911	2.97189e-22	1.54599e-20
OG1RF_10902	OG1RF_10902	DeoR/GlpR family DNA-binding transcription regulator	596.749	-0.382549	0.351773	0.263615	0.335307
ulaG	OG1RF_10903	L-ascorbate 6-phosphate lactonase	253.373	0.799632	0.568638	0.12942	0.183784
OG1RF_10904	OG1RF_10904	PTS enzyme IIA component	105.962	1.31658	0.728756	0.039555	0.0658992
OG1RF_10905	OG1RF_10905	PTS enzyme IIC component	296.363	1.33152	0.554891	0.00992518	0.0200629
OG1RF_10906	OG1RF_10906	PTS enzyme IIB component	67.1435	1.27627	0.6608	0.0319535	0.0551452
OG1RF_10907	OG1RF_10907	3-keto-L-gulonate-6-phosphate decarboxylase UlaD	198.607	1.51918	0.580069	0.00458229	0.0101391
OG1RF_10908	OG1RF_10908	L-ribulose-5-phosphate 3-epimerase	134.084	1.29588	0.60235	0.0190833	0.0352232
OG1RF_10909	OG1RF_10909	L-ribulose-5-phosphate 4-epimerase	251.129	1.73845	0.562544	0.000869602	0.00230267
cbpB	OG1RF_10910	cyclic-di-AMP-binding protein CbpB	320.678	0.580127	0.434861	0.163821	0.224626
dapD	OG1RF_10911	2,3,4,5-tetrahydropyridine-2,6-dicarboxylate N-acetyltransferase	869.429	0.4965	0.337603	0.131449	0.18602
OG1RF_10912	OG1RF_10912	N-acetyldiaminopimelate deacetylase	822.511	-0.0488158	0.369196	0.891577	0.912703
OG1RF_10913	OG1RF_10913	putative small conductance mechanosensitive channel	1917.15	-0.941112	0.325006	0.00303149	0.00703758
OG1RF_10914	OG1RF_10914	hypothetical protein	317.187	-0.200277	0.391391	0.596402	0.668526
OG1RF_10915	OG1RF_10915	aldo/keto reductase	54409.4	-2.71368	0.379141	1.24435e-13	1.8441e-12
OG1RF_10916	OG1RF_10916	gamma-glutamyl-gamma-aminobutyrate hydrolase family protein	780.67	-0.378459	0.38676	0.311591	0.388216
OG1RF_10917	OG1RF_10917	VOC family protein	9251.28	-2.78364	0.32312	9.85276e-19	2.79052e-17
OG1RF_10918	OG1RF_10918	NUDIX hydrolase	3826.5	0.427322	0.372144	0.236265	0.306327
yidA	OG1RF_10919	sugar-phosphatase	8043.94	-0.95457	0.350036	0.0050675	0.0111067
OG1RF_10920	OG1RF_10920	dNTPase	7691.4	-1.14463	0.292492	6.65277e-05	0.00022671
OG1RF_10921	OG1RF_10921	lipoate--protein ligase family protein	2690.27	-1.19042	0.29207	3.27077e-05	0.000118258
OG1RF_10922	OG1RF_10922	DUF1934 domain-containing protein	3439.35	-1.43652	0.319575	4.24634e-06	1.83456e-05
rpoE	OG1RF_10923	DNA-directed RNA polymerase subunit delta	24338.6	-0.637776	0.358073	0.0668264	0.103771
OG1RF_10924	OG1RF_10924	CTP synthase	4791.55	0.327613	0.449193	0.445188	0.522942
pbp1A	OG1RF_10925	putative bifunctional peptidoglycan glycosyltransferase/DD-transpeptidase, penicillin-binding protein 1A	11831.7	-0.915912	0.298545	0.00175326	0.00427662
recU	OG1RF_10926	Holliday junction resolvase RecU	657.852	0.915858	0.396667	0.0167541	0.0314711
OG1RF_10927	OG1RF_10927	DUF1273 domain-containing protein	2733.46	-1.477	0.332792	5.36932e-06	2.26221e-05
gpsB	OG1RF_10928	cell division regulator GpsB	6563.49	-1.17961	0.347842	0.000493497	0.00138538
OG1RF_10929	OG1RF_10929	class I SAM-dependent RNA methyltransferase	6156.52	-1.66256	0.299284	1.44653e-08	1.03865e-07
OG1RF_10930	OG1RF_10930	putative peptidoglycan DD-carboxypeptidase	6762.7	-1.99802	0.299619	1.00548e-11	1.14931e-10
OG1RF_10931	OG1RF_10931	DnaD domain protein	2713.44	-1.95528	0.305467	6.2465e-11	6.44629e-10
nth	OG1RF_10932	endonuclease III	2637.32	-1.82079	0.281726	4.72686e-11	4.97883e-10
OG1RF_10933	OG1RF_10933	GntR family transcriptional regulator, LSA1692 subfamily	3186.49	-1.7048	0.296673	4.60122e-09	3.5649e-08
OG1RF_10934	OG1RF_10934	Sapep family Mn(2+)-dependent dipeptidase	6238.48	-1.80408	0.282649	8.12113e-11	8.18212e-10
OG1RF_10935	OG1RF_10935	N(4)-(beta-N-acetylglucosaminyl)-L-asparaginase	524.253	0.220715	0.522231	0.65269	0.715881
OG1RF_10936	OG1RF_10936	PTS enzyme IIB component	95.3912	-0.168457	0.625959	0.767784	0.814296
celB	OG1RF_10937	PTS enzyme IIC component	482.365	0.41183	0.468102	0.35509	0.433696
OG1RF_10938	OG1RF_10938		89.1977	0.469581	0.640191	0.418747	0.49808
OG1RF_10939	OG1RF_10939		69.7053	0.856755	0.687051	0.162216	0.223025
OG1RF_10940	OG1RF_10940	helicase C-terminal domain-containing protein	2843.65	-0.664371	0.291459	0.0201956	0.0370083
OG1RF_10941	OG1RF_10941	asparaginase	1907.23	-1.48645	0.298278	3.70736e-07	2.00213e-06
OG1RF_10942	OG1RF_10942	HD domain-containing protein	1471.48	-1.59498	0.33447	1.00761e-06	4.8922e-06
OG1RF_10943	OG1RF_10943	YajQ family cyclic di-GMP-binding protein	839.097	-0.786516	0.370106	0.0284336	0.0498468
OG1RF_10944	OG1RF_10944	YitT family protein	668.522	0.293183	0.35107	0.390696	0.469535
fba	OG1RF_10945	fructose bisphosphate aldolase subunit	68623	-1.73573	0.342245	1.91308e-07	1.10078e-06
OG1RF_10946	OG1RF_10946	UDP-N-acetylglucosamine 1-carboxyvinyltransferase	2108.09	0.794887	0.367109	0.0256464	0.0454292
rho	OG1RF_10947	transcription termination factor Rho	4137.29	0.422557	0.3741	0.243844	0.314872
OG1RF_10948	OG1RF_10948	type B 50S ribosomal protein L31	34491.9	0.333351	0.383922	0.369497	0.447646
OG1RF_10949	OG1RF_10949	DUF916 and DUF3324 domain-containing protein	234.52	1.79515	0.624415	0.00159553	0.00394472
OG1RF_10950	OG1RF_10950	hypothetical protein	28.3466	1.07916	0.915177	0.140937	0.197607
cscK	OG1RF_10951	fructokinase CscK	5114.47	-0.24717	0.333952	0.44803	0.525071
OG1RF_10952	OG1RF_10952	YtxH domain-containing protein	24446.7	-1.16527	0.362584	0.00093324	0.00244484
nfsA	OG1RF_10953	oxygen-insensitive NADPH nitroreductase	2414.56	-2.14963	0.301117	3.13739e-13	4.37006e-12
luxS	OG1RF_10954	S-ribosylhomocysteine lyase	7233.97	-2.35084	0.334969	5.85686e-13	7.9835e-12
OG1RF_10955	OG1RF_10955	aspartate-semialdehyde dehydrogenase	4895.38	0.0800774	0.317053	0.796209	0.836232
dapA	OG1RF_10956	4-hydroxy-tetrahydrodipicolinate synthase	6677.05	-0.493317	0.315706	0.110156	0.160358
rnj	OG1RF_10957	ribonuclease J	18774.6	-0.835993	0.343154	0.0123846	0.0241903
OG1RF_10958	OG1RF_10958	bifunctional metallophosphatase/5'-nucleotidase	2751.95	-0.675272	0.300257	0.0217719	0.0393873
OG1RF_10959	OG1RF_10959	YutD family protein	2531.12	-0.614472	0.333577	0.0589971	0.0930691
OG1RF_10960	OG1RF_10960	TIGR01457 family HAD-type hydrolase	3334.1	-0.949828	0.326141	0.00286299	0.00668906
OG1RF_10961	OG1RF_10961	TIGR01906 family membrane protein	1260.5	-1.45796	0.358624	2.85458e-05	0.000104245
OG1RF_10962	OG1RF_10962	DUF1836 domain-containing protein	1829.43	4.69622	0.369276	3.81946e-41	8.11317e-39
OG1RF_10963	OG1RF_10963	DegV family protein	2424.98	3.48358	0.347158	2.89502e-25	1.86247e-23
OG1RF_10964	OG1RF_10964	putative channel protein, MIP family	1485.53	-2.99923	0.473151	1.8776e-11	2.07186e-10
yycF	OG1RF_10965	response regulator WalR	2471.27	0.448272	0.353579	0.192357	0.258062
walK	OG1RF_10966	cell wall metabolism sensor histidine kinase WalK	8422.26	-0.123548	0.327981	0.699649	0.756963
yycH	OG1RF_10967	YycH protein	5012.69	-0.239829	0.349561	0.480804	0.557308
yycI	OG1RF_10968	two-component system regulatory protein YycI	3352.42	-0.269764	0.350025	0.428352	0.506668
yycJ	OG1RF_10969	metallo-beta-lactamase YycJ	5384.71	-0.593937	0.34609	0.0779792	0.118456
OG1RF_10970	OG1RF_10970	putative transporter	367.974	0.408117	0.437938	0.330446	0.408094
OG1RF_10971	OG1RF_10971	TIGR03943 family protein	1042.25	-0.900918	0.341443	0.00676827	0.0143173
OG1RF_10972	OG1RF_10972	putative transporter, threonine/serine exporter family	354.68	-0.38852	0.441163	0.357403	0.435895
OG1RF_10973	OG1RF_10973	putative transporter, threonine/serine exporter family	237.778	0.59338	0.509511	0.216394	0.284618
ireB	OG1RF_10974	regulatory phosphoprotein IreB	10717.1	-1.43205	0.35937	4.08999e-05	0.000144797
ruvX	OG1RF_10975	Holliday junction resolvase RuvX	26317.4	-1.58616	0.351202	3.42288e-06	1.51474e-05
OG1RF_10976	OG1RF_10976	DUF1292 domain-containing protein	29060	-1.26933	0.377651	0.000519046	0.00144754
OG1RF_10977	OG1RF_10977	helix-turn-helix domain-containing protein	3203.07	-2.02573	0.405882	2.16927e-07	1.22887e-06
maeE	OG1RF_10978	NAD-dependent malic enzyme	812.022	2.8528	0.473666	1.85942e-10	1.79532e-09
OG1RF_10979	OG1RF_10979	putative transporter, 2-hydroxycarboxylate transporter family	675.483	2.7788	0.545645	4.02617e-08	2.64503e-07
hk14	OG1RF_10981	Sensory box histidine kinase	1829.35	0.67928	0.318318	0.0290725	0.050688
rr14	OG1RF_10982	Transcriptional regulatory protein	652.749	0.609552	0.391224	0.106854	0.156086
npr	OG1RF_10983	NADH peroxidase monomer	104026	-2.29007	0.353954	2.71882e-11	2.94905e-10
OG1RF_10984	OG1RF_10984	LCP family protein	1543.87	-0.116377	0.325585	0.714406	0.767392
alsS	OG1RF_10985	acetolactate synthase AlsS	11176.3	-1.79896	0.339172	5.21448e-08	3.33962e-07
budA	OG1RF_10986	acetolactate decarboxylase	9101.42	-2.11755	0.388171	1.6189e-08	1.15267e-07
OG1RF_10987	OG1RF_10987	PA2928 family protein	1663.11	0.925607	0.329254	0.00397815	0.00902163
OG1RF_10988	OG1RF_10988	WxL domain-containing protein	209.535	1.56058	0.696108	0.0116408	0.0230197
OG1RF_10989	OG1RF_10989	hypothetical protein	129.595	1.34194	0.538722	0.0077014	0.0160121
OG1RF_10990	OG1RF_10990	ABC transporter permease	133.953	1.98608	0.73816	0.00205641	0.00493576
OG1RF_10991	OG1RF_10991	ABC transporter permease	139.419	0.882917	0.645893	0.131049	0.18558
OG1RF_10992	OG1RF_10992	ABC transporter ATP-binding protein	335.406	-0.25212	0.515294	0.603015	0.673569
OG1RF_10993	OG1RF_10993	ABC transporter substrate-binding protein	492.988	-0.587292	0.497553	0.211578	0.279726
OG1RF_10994	OG1RF_10994	adenine deaminase C-terminal domain-containing protein	343.792	0.86891	0.533074	0.0817329	0.123058
OG1RF_10995	OG1RF_10995	amidohydrolase	348.486	1.09695	0.555496	0.033849	0.0581018
OG1RF_10996	OG1RF_10996	helix-turn-helix transcriptional regulator	855.738	-0.580718	0.326959	0.0689421	0.106505
OG1RF_10997	OG1RF_10997	FAD:protein FMN transferase	1537.75	0.313084	0.393351	0.409915	0.489173
OG1RF_10998	OG1RF_10998	NADPH-dependent FMN reductase	2071.58	-1.06462	0.336006	0.00115706	0.00297015
OG1RF_10999	OG1RF_10999	NADPH-dependent oxidoreductase	11493	-1.23838	0.299356	2.44209e-05	9.0478e-05
OG1RF_11000	OG1RF_11000	helix-turn-helix domain-containing protein	4878.18	-1.28772	0.32705	5.51668e-05	0.00019132
OG1RF_11001	OG1RF_11001	AP2 domain-containing protein	4400.64	-1.50651	0.325642	2.16323e-06	9.84655e-06
OG1RF_11002	OG1RF_11002	metallophosphoesterase	215.46	0.733345	0.574968	0.16825	0.22971
OG1RF_11003	OG1RF_11003	ABC transporter permease	698.046	1.84599	0.392403	1.10058e-06	5.29318e-06
OG1RF_11004	OG1RF_11004	ABC transporter permease	573.159	2.07258	0.407695	1.272e-07	7.5054e-07
OG1RF_11005	OG1RF_11005	hypothetical protein	2447.24	2.60399	0.425788	1.6637e-10	1.63107e-09
OG1RF_11006	OG1RF_11006	DUF624 domain-containing protein	130.475	2.17198	0.56531	3.3505e-05	0.000120457
OG1RF_11007	OG1RF_11007	acetylxylan esterase	630.809	2.37936	0.381281	1.06683e-10	1.06642e-09
OG1RF_11008	OG1RF_11008	endonuclease/exonuclease/phosphatase family protein	447.806	3.04509	0.437844	2.70949e-13	3.85838e-12
OG1RF_11009	OG1RF_11009	glycoside hydrolase family 3 N-terminal domain-containing protein	1422.33	2.36872	0.357257	8.42429e-12	9.80525e-11
OG1RF_11010	OG1RF_11010	hypothetical protein	2524.23	2.23553	0.303319	5.16158e-14	8.17196e-13
OG1RF_11011	OG1RF_11011	LacI family DNA-binding transcriptional regulator	1592.37	0.463319	0.317104	0.135166	0.190563
OG1RF_11012	OG1RF_11012	DUF5067 domain-containing protein	144.744	1.05139	0.571883	0.047194	0.0769165
OG1RF_11013	OG1RF_11013	GntR family transcriptional regulator	387.26	2.17563	0.390801	8.03073e-09	6.07428e-08
OG1RF_11014	OG1RF_11014	glycoside hydrolase family 1 protein	2789.29	-1.26071	0.296737	1.47365e-05	5.69142e-05
OG1RF_11015	OG1RF_11015	oxidoreductase	3985.97	-1.63965	0.312823	8.42188e-08	5.2232e-07
OG1RF_11016	OG1RF_11016	DUF441 domain-containing protein	377.948	0.521265	0.382115	0.158686	0.218762
OG1RF_11017	OG1RF_11017	iron-sulfur cluster biosynthesis family protein	2840.69	-1.71181	0.356366	7.67254e-07	3.82726e-06
OG1RF_11018	OG1RF_11018	hypothetical protein	1214.18	-0.401621	0.39524	0.292619	0.367432
efbA	OG1RF_11019	fibronectin-binding protein EfbA	2740.71	0.105727	0.299849	0.719086	0.771769
OG1RF_11020	OG1RF_11020	hypothetical protein	1917.85	-0.455978	0.316825	0.141129	0.197767
OG1RF_11021	OG1RF_11021		80.2281	1.66301	0.678925	0.00615189	0.0131775
trpX	OG1RF_11022	tryptophan ABC transporter substrate-binding protein	339.589	1.64192	0.500173	0.000503888	0.00140989
OG1RF_11023	OG1RF_11023	ABC transporter permease	307.61	0.69411	0.459182	0.112777	0.163427
OG1RF_11024	OG1RF_11024	ABC transporter ATP-binding protein	491.492	0.605493	0.385146	0.104107	0.152511
OG1RF_11025	OG1RF_11025	putative transporter, threonine/serine exporter family	862.266	-2.15064	0.335093	4.52805e-11	4.82929e-10
OG1RF_11026	OG1RF_11026	putative transporter, threonine/serine exporter family	575.34	-0.643848	0.374917	0.0763635	0.116348
OG1RF_11027	OG1RF_11027	hypothetical protein	769.45	-0.103969	0.430661	0.801241	0.841171
OG1RF_11028	OG1RF_11028	Cof-type HAD-IIB family hydrolase	2121.28	-1.03189	0.347276	0.00226937	0.00539107
rr06	OG1RF_11029	response regulator transcription factor	2560.83	-1.6002	0.32515	4.66372e-07	2.44606e-06
hk06	OG1RF_11030	sensor histidine kinase	9786.92	-2.29647	0.30559	1.60733e-14	2.7133e-13
OG1RF_11031	OG1RF_11031	hypothetical protein	1035.76	-3.7965	0.389774	1.64669e-24	9.76145e-23
OG1RF_11032	OG1RF_11032	hypothetical protein	852.548	-2.7939	0.450366	6.83285e-11	6.99475e-10
ltaS-2	OG1RF_11033	lipoteichoic acid synthase 2	34243.8	-1.43778	0.328388	7.28065e-06	2.99328e-05
OG1RF_11034	OG1RF_11034	class I SAM-dependent rRNA methyltransferase	668.229	0.554231	0.374886	0.127105	0.180697
rnhC	OG1RF_11035	ribonuclease HIII	508.65	0.275701	0.406261	0.481258	0.55735
OG1RF_11036	OG1RF_11036	putative transporter, P-type ATPase family	27527.6	-2.8114	0.30452	3.60385e-21	1.67022e-19
OG1RF_11037	OG1RF_11037	putative MSCRAMM adhesin	1385.08	1.31268	0.299502	7.77506e-06	3.16257e-05
rimP	OG1RF_11038	ribosome maturation factor RimP	3369.19	-0.830489	0.427156	0.0427554	0.0704939
OG1RF_11039	OG1RF_11039		389.241	-0.816168	0.510665	0.0896898	0.133696
nusA	OG1RF_11040	transcription termination factor NusA	11514	-0.899823	0.411912	0.0232253	0.0417158
OG1RF_11041	OG1RF_11041	YlxR family protein	1484.28	-1.24875	0.455618	0.00405728	0.00918403
OG1RF_11042	OG1RF_11042	YlxQ-related RNA-binding protein	3596.57	-1.36468	0.370426	0.000144924	0.000453266
infB	OG1RF_11043	translation initiation factor IF-2	48699.8	-1.40514	0.367532	8.10736e-05	0.000271203
rbfA	OG1RF_11044	30S ribosome-binding factor RbfA	5798.2	-0.729026	0.39151	0.0539451	0.0863438
OG1RF_11045	OG1RF_11045		589.672	-0.276659	0.398016	0.471368	0.548138
OG1RF_11046	OG1RF_11046	toxin	838.896	-0.968021	0.368269	0.0067357	0.0142736
OG1RF_11047	OG1RF_11047	helix-turn-helix domain-containing protein	684.401	-0.465799	0.338593	0.158181	0.218183
OG1RF_11048	OG1RF_11048	hypothetical protein	108.476	0.0633753	0.564704	0.903793	0.921507
OG1RF_11049	OG1RF_11049	DnaD domain protein	766.627	-0.390702	0.329797	0.224886	0.294419
OG1RF_11050	OG1RF_11050	ATP-binding protein	1094.91	-1.08492	0.354271	0.00163496	0.00403049
OG1RF_11051	OG1RF_11051	hypothetical protein	550.832	-1.03993	0.383158	0.00502996	0.0110434
OG1RF_11052	OG1RF_11052	RinA family phage transcriptional activator	536.328	-1.05914	0.370335	0.00318546	0.00734154
OG1RF_11053	OG1RF_11053		1022.71	-1.44844	0.360046	3.44317e-05	0.000123615
OG1RF_11054	OG1RF_11054	hypothetical protein	5588.87	-1.7726	0.338269	7.5526e-08	4.74177e-07
OG1RF_11055	OG1RF_11055	phage major tail protein, TP901-1 family	6119.95	-1.72125	0.322879	4.8267e-08	3.11475e-07
OG1RF_11056	OG1RF_11056	tail assembly chaperone	3599.47	-1.7315	0.325755	5.21027e-08	3.33962e-07
OG1RF_11057	OG1RF_11057	hypothetical protein	1046.85	-1.55923	0.309779	2.70854e-07	1.50088e-06
OG1RF_11058	OG1RF_11058	hypothetical protein	10401.5	-1.66254	0.281142	1.75511e-09	1.45253e-08
OG1RF_11059	OG1RF_11059	phage tail family protein	3041.56	-1.69447	0.309414	2.20093e-08	1.53703e-07
OG1RF_11060	OG1RF_11060	phage tail protein	7491.58	-1.80686	0.303768	1.25481e-09	1.05562e-08
OG1RF_11061	OG1RF_11061	hypothetical protein	8357.27	-1.92154	0.285916	7.60494e-12	8.93318e-11
OG1RF_11062	OG1RF_11062	phage holin family protein	1880.73	-2.199	0.326401	5.0465e-12	6.12549e-11
OG1RF_11063	OG1RF_11063	SH3 domain-containing protein	5328.01	-2.11818	0.27947	1.20759e-14	2.09398e-13
truB	OG1RF_11064	tRNA pseudouridine(55) synthase TruB	487.683	1.42949	0.428544	0.000505119	0.00141179
ribF	OG1RF_11065	riboflavin kinase	1083.79	0.66501	0.352821	0.0526355	0.0846484
OG1RF_11066	OG1RF_11066	N-acetyltransferase	729.715	0.493854	0.365323	0.163702	0.224584
OG1RF_11067	OG1RF_11067	PadR family transcriptional regulator	114.313	1.36151	0.565188	0.0094311	0.0191705
OG1RF_11068	OG1RF_11068	DUF1048 domain-containing protein	281.008	-0.181817	0.410241	0.645306	0.710227
OG1RF_11069	OG1RF_11069	DUF2087 domain-containing protein	178.867	-0.347678	0.520867	0.477384	0.55387
OG1RF_11070	OG1RF_11070	FtsW/RodA/SpoVE family cell cycle protein	303.329	-0.0456368	0.506328	0.923845	0.936579
OG1RF_11071	OG1RF_11071	FtsW/RodA/SpoVE family cell cycle protein	455.153	-0.666247	0.537366	0.185013	0.249523
OG1RF_11072	OG1RF_11072	LysR family transcriptional regulator	708.829	-2.12324	0.453577	9.02844e-07	4.42567e-06
OG1RF_11073	OG1RF_11073	LysR family transcriptional regulator	535.356	-1.23337	0.534372	0.013657	0.0264039
mgtA	OG1RF_11074	putative Mg<sup>2+</sup>-specific P-type ATPase	600.215	0.778546	0.555697	0.132247	0.186862
hemW	OG1RF_11075	radical SAM family heme chaperone HemW	1226.03	-0.663326	0.335485	0.0426269	0.0703731
hrcA	OG1RF_11076	heat-inducible transcriptional repressor HrcA	79259.6	-3.66059	0.343098	2.08448e-28	1.83219e-26
grpE	OG1RF_11077	nucleotide exchange factor GrpE	63849.9	-3.80143	0.344553	2.22143e-30	2.09719e-28
dnaK	OG1RF_11078	molecular chaperone DnaK	386279	-3.88528	0.383703	2.36376e-26	1.77213e-24
OG1RF_11079	OG1RF_11079	hypothetical protein	23482.3	-3.54487	0.350443	1.03716e-25	7.14518e-24
dnaJ	OG1RF_11080	molecular chaperone DnaJ	153828	-3.41224	0.369946	9.38255e-22	4.51248e-20
OG1RF_11081	OG1RF_11081		578.763	-2.62995	0.508909	3.63566e-08	2.41336e-07
OG1RF_11082	OG1RF_11082	metallophosphoesterase family protein	2584.76	-1.84044	0.308816	1.13401e-09	9.6675e-09
OG1RF_11083	OG1RF_11083	Tex family protein	21866.7	-1.25648	0.316635	4.95141e-05	0.000172422
OG1RF_11084	OG1RF_11084	SprT family protein	3809.06	-1.57394	0.363417	8.12025e-06	3.2907e-05
OG1RF_11085	OG1RF_11085	L-alanine transaminase	4103.97	0.122103	0.345384	0.716576	0.769399
OG1RF_11086	OG1RF_11086	hypothetical protein	458.437	2.10775	0.52092	1.59862e-05	6.10012e-05
OG1RF_11087	OG1RF_11087	helix-turn-helix transcriptional regulator	471.105	1.96787	0.422829	1.2343e-06	5.86983e-06
nagA	OG1RF_11088	N-acetylglucosamine-6-phosphate deacetylase	22927.1	-2.51766	0.352924	2.02336e-13	2.93042e-12
OG1RF_11089	OG1RF_11089	hypothetical protein	286.151	0.109656	0.460172	0.802563	0.841866
OG1RF_11090	OG1RF_11090	DNA/RNA non-specific endonuclease	652.022	0.401557	0.402001	0.300283	0.375501
OG1RF_11091	OG1RF_11091	ABC transporter ATP-binding protein	3832.93	-0.855959	0.341709	0.0101412	0.0204816
OG1RF_11092	OG1RF_11092	ABC transporter permease	17975.8	-0.758082	0.326172	0.0173225	0.0323006
OG1RF_11093	OG1RF_11093	hypothetical protein	4447.3	0.67328	0.34079	0.042622	0.0703731
OG1RF_11094	OG1RF_11094	flotillin family protein	24966.8	0.170227	0.344652	0.612059	0.682475
OG1RF_11095	OG1RF_11095	DUF2969 domain-containing protein	428.773	1.77507	0.441194	2.58252e-05	9.51278e-05
OG1RF_11096	OG1RF_11096	hypothetical protein	763.444	0.810382	0.43869	0.0536581	0.08613
OG1RF_11097	OG1RF_11097	TetR/AcrR family transcriptional regulator	373.842	1.62902	0.396872	2.09821e-05	7.83065e-05
OG1RF_11098	OG1RF_11098	2-hydroxyacyl-CoA dehydratase	25997	0.875113	0.322012	0.00541905	0.011786
OG1RF_11099	OG1RF_11099	GntR family transcriptional regulator	4925.69	-0.0452945	0.346122	0.893088	0.913515
OG1RF_11100	OG1RF_11100	WXG100 family type VII secretion target	764.436	-1.38905	0.330107	1.61972e-05	6.1714e-05
esaA	OG1RF_11101	type VII secretion protein EsaA	441.839	1.05247	0.651249	0.0736854	0.113079
OG1RF_11102	OG1RF_11102	hypothetical protein	44.4577	0.460716	0.855483	0.515351	0.591991
esaB	OG1RF_11103	EsaB/YukD family protein	39.9434	0.598682	0.858204	0.398759	0.477649
essB	OG1RF_11104	type VII secretion protein EssB	171.531	0.581288	0.574915	0.274745	0.347555
essC1	OG1RF_11105	type VII secretion protein EssC1	961.64	0.964466	0.51516	0.0465657	0.0760384
OG1RF_11106	OG1RF_11106	DUF4176 domain-containing protein	56.119	0.74078	0.750712	0.25672	0.328503
OG1RF_11107	OG1RF_11107	hypothetical protein	65.9198	1.18272	0.761952	0.0729749	0.112259
OG1RF_11108	OG1RF_11108	hypothetical protein	47.3825	0.718718	0.747604	0.269799	0.342149
OG1RF_11109	OG1RF_11109	T7SS effector LXG polymorphic toxin	434.631	1.14082	0.50436	0.0164702	0.0310292
OG1RF_11110	OG1RF_11110	hypothetical protein	154.585	0.165512	0.516431	0.733284	0.784694
OG1RF_11111	OG1RF_11111	hypothetical protein	126.296	1.49072	0.620899	0.00849661	0.0175225
OG1RF_11112	OG1RF_11112	hypothetical protein	48.1485	1.83131	0.76584	0.00561182	0.0121637
OG1RF_11113	OG1RF_11113	hypothetical protein	171.431	1.47061	0.551556	0.0041996	0.00941494
OG1RF_11114	OG1RF_11114	hypothetical protein	84.9266	0.476293	0.654277	0.420043	0.499156
essC2	OG1RF_11115	type VII secretion protein EssC2	423.261	1.33916	0.679735	0.0275975	0.0484477
OG1RF_11116	OG1RF_11116	DUF6232 family protein	26.9299	0.538704	0.990579	0.475388	0.551874
OG1RF_11117	OG1RF_11117	hypothetical protein	36.789	1.03187	0.903269	0.156625	0.216505
OG1RF_11118	OG1RF_11118	DUF5082 family protein	47.5007	0.599761	0.888709	0.406462	0.48528
OG1RF_11119	OG1RF_11119	hypothetical protein	23.7946	0.858829	0.979131	0.253784	0.3254
OG1RF_11120	OG1RF_11120	DUF4176 domain-containing protein	69.5555	1.09944	0.871171	0.124311	0.177616
OG1RF_11121	OG1RF_11121	T7SS effector LXG polymorphic toxin	214.727	1.55344	0.80838	0.0233548	0.0418354
OG1RF_11122	OG1RF_11122	hypothetical protein	40.3706	0.380024	0.789202	0.573479	0.646814
OG1RF_11123	OG1RF_11123	hypothetical protein	189.929	0.635368	0.662866	0.28691	0.361152
OG1RF_11124	OG1RF_11124	hypothetical protein	87.808	0.22009	0.665091	0.712931	0.76613
OG1RF_11125	OG1RF_11125	hypothetical protein	160.924	-0.601361	0.499944	0.202739	0.269922
OG1RF_11126	OG1RF_11126	DUF5085 family protein	168.231	-0.0749449	0.508085	0.875634	0.899634
OG1RF_11127	OG1RF_11127	hypothetical protein	126.745	0.0715754	0.554455	0.889736	0.911551
trxB	OG1RF_11128	thioredoxin-disulfide reductase	8330.49	-0.906334	0.336301	0.00571371	0.0123635
OG1RF_11129	OG1RF_11129	phage tail protein	466.261	-2.08509	0.45201	1.31127e-06	6.16685e-06
camE	OG1RF_11130	plasmid sex pheromone cAM373 precursor	775.252	-0.0831801	0.45662	0.848533	0.879937
OG1RF_11131	OG1RF_11131	ABC transporter ATP-binding protein/permease	991.613	1.35055	0.340757	4.74565e-05	0.000166392
OG1RF_11132	OG1RF_11132	MarR family transcriptional regulator	338.683	0.247504	0.413924	0.5343	0.610184
mdxG	OG1RF_11133	sugar ABC transporter permease	341.788	0.668139	0.453101	0.12236	0.175716
mdxF	OG1RF_11134	sugar ABC transporter permease	547.961	0.358312	0.426599	0.3815	0.460656
mdxE	OG1RF_11135	extracellular maltose-binding protein	2032.22	-0.725487	0.334096	0.0260079	0.0459738
OG1RF_11136	OG1RF_11136	glycoside hydrolase family 13 protein	1377.85	0.751454	0.302176	0.0111606	0.0222252
OG1RF_11137	OG1RF_11137	alpha-glucosidase	1480.5	1.49892	0.326552	2.58663e-06	1.16284e-05
OG1RF_11138	OG1RF_11138	alpha-glucosidase	1882.05	2.33879	0.33019	3.73245e-13	5.17066e-12
OG1RF_11139	OG1RF_11139	TMEM175 family protein	303.197	-0.366849	0.424169	0.367758	0.446388
mgtA	OG1RF_11140	putative Mg<sup>2+</sup>-specific P-type ATPase	600.215	0.778546	0.555697	0.132247	0.186862
pdhA	OG1RF_11141	pyruvate dehydrogenase E1 component subunit alpha	85555.1	-1.79042	0.449113	2.9649e-05	0.000108119
pdhB	OG1RF_11142	pyruvate dehydrogenase E1 component subunit beta	110055	-2.08894	0.452881	1.30742e-06	6.16011e-06
pdhC	OG1RF_11143	PdhC	214941	-1.99509	0.450123	3.38817e-06	1.50723e-05
lpdA	OG1RF_11144	LpdA	151801	-1.86163	0.451829	1.56618e-05	5.98531e-05
OG1RF_11145	OG1RF_11145	PocR ligand-binding domain-containing protein	702.105	-0.597186	0.403263	0.124531	0.177732
OG1RF_11146	OG1RF_11146	glycerol dehydrogenase	236815	3.14412	0.399193	2.16496e-16	4.67667e-15
dhaM	OG1RF_11147	dihydroxyacetone kinase phosphoryl donor subunit DhaM	57904.4	2.90889	0.404206	6.48239e-14	1.01068e-12
dhaK	OG1RF_11148	dihydroxyacetone kinase subunit DhaK	173174	2.92294	0.395487	1.50457e-14	2.55677e-13
dhaL	OG1RF_11149	dihydroxyacetone kinase subunit DhaL	124321	3.04613	0.410272	8.92715e-15	1.60249e-13
OG1RF_11150	OG1RF_11150	hypothetical protein	5526.7	2.07454	0.393711	4.733e-08	3.06983e-07
mvaS	OG1RF_11151	hydroxymethylglutaryl-CoA synthase monomer	2016.05	-0.734185	0.307643	0.0148062	0.0283128
mvaE	OG1RF_11152	acetyl-CoA acetyltransferase/HMG-CoA reductase	6707.48	-1.42546	0.284487	3.36575e-07	1.82927e-06
OG1RF_11153	OG1RF_11153	AI-2E family transporter	2955.54	-1.7114	0.313335	2.35299e-08	1.62983e-07
OG1RF_11154	OG1RF_11154	YdcF family protein	1400.92	-0.716658	0.306358	0.0169198	0.0317122
OG1RF_11155	OG1RF_11155	cold-shock protein	8363.25	3.47688	0.425827	8.01129e-18	2.04208e-16
OG1RF_11156	OG1RF_11156	hypothetical protein	74245.8	-1.99756	0.352706	5.65018e-09	4.33805e-08
OG1RF_11157	OG1RF_11157	helix-turn-helix transcriptional regulator	213.873	1.33503	0.530335	0.00720724	0.0151079
OG1RF_11158	OG1RF_11158	putative transporter, major facilitator superfamily	3249.66	-1.16579	0.325555	0.000245829	0.000736332
OG1RF_11159	OG1RF_11159	metal-dependent hydrolase	1412.69	-0.374282	0.298926	0.201575	0.268873
OG1RF_11160	OG1RF_11160	DRTGG domain-containing protein	4027.47	-0.621823	0.332052	0.0549672	0.0876243
nrnA	OG1RF_11161	5'-3' exonuclease NrnA	4240.56	-0.681128	0.363736	0.0537596	0.0861844
OG1RF_11162	OG1RF_11162	zinc ribbon domain-containing protein YjdM	3032.52	-0.0392355	0.346638	0.90745	0.924496
OG1RF_11163	OG1RF_11163	hypothetical protein	1473.89	-1.35077	0.332347	3.09961e-05	0.000112549
OG1RF_11164	OG1RF_11164	VanZ family protein	1810.08	-0.219065	0.341688	0.510544	0.587264
OG1RF_11165	OG1RF_11165	DEAD/DEAH box helicase	6841.94	-0.703313	0.341685	0.0346363	0.0589809
OG1RF_11166	OG1RF_11166	helix-turn-helix domain-containing protein	1162.31	-0.735711	0.325763	0.0207602	0.0378795
alaS	OG1RF_11167	alanine--tRNA ligase	17436.2	-0.539206	0.374093	0.136962	0.192775
OG1RF_11168	OG1RF_11168	tRNA (adenine(22)-N(1))-methyltransferase TrmK	7241.51	-2.06545	0.332326	1.84186e-10	1.78808e-09
OG1RF_11169	OG1RF_11169	Nif3-like dinuclear metal center hexameric protein	13578	-2.49759	0.331589	1.07644e-14	1.90546e-13
pepT	OG1RF_11170	peptidase T	40161.8	-2.86984	0.35529	7.80712e-17	1.82572e-15
OG1RF_11171	OG1RF_11171	DUF1294 domain-containing protein	470.212	-0.899916	0.394561	0.0181745	0.0337167
OG1RF_11172	OG1RF_11172	lysylphosphatidylglycerol synthase domain-containing protein	762.032	0.11734	0.35829	0.73611	0.787058
OG1RF_11173	OG1RF_11173	molybdenum cofactor guanylyltransferase	73.8431	1.53623	0.739912	0.0174534	0.0324971
OG1RF_11174	OG1RF_11174	putative transporter, formate/nitrite transporter family	189.534	1.30859	0.623458	0.021332	0.0388117
OG1RF_11175	OG1RF_11175	hypothetical protein	139.484	1.41848	0.624875	0.0127329	0.0247947
OG1RF_11176	OG1RF_11176	formate dehydrogenase subunit &beta;	151.108	1.1023	0.59977	0.0454523	0.0744109
OG1RF_11177	OG1RF_11177	formate dehydrogenase subunit &gamma;	466.732	1.67365	0.438523	6.64986e-05	0.00022671
fdhF	OG1RF_11178	formate dehydrogenase subunit &alpha;	1799.74	1.89764	0.390552	4.86816e-07	2.54501e-06
OG1RF_11179	OG1RF_11179	molybdopterin molybdotransferase MoeA	723.567	1.93268	0.372617	8.60574e-08	5.32036e-07
OG1RF_11180	OG1RF_11180		31.0043	0.700567	0.997839	0.354497	0.433179
moaC	OG1RF_11181	cyclic pyranopterin monophosphate synthase MoaC	340.487	0.86787	0.399041	0.0241833	0.0431978
moaA	OG1RF_11182	GTP 3',8-cyclase MoaA	940.348	0.728479	0.35454	0.0345866	0.0589708
OG1RF_11183	OG1RF_11183	MOSC domain-containing protein	299.052	0.954673	0.42866	0.0202509	0.037083
mogA	OG1RF_11184	molybdopterin adenylyltransferase	294.412	1.71707	0.485175	0.000186021	0.000571286
OG1RF_11185	OG1RF_11185	molybdopterin-binding protein	524.413	2.33927	0.425535	9.63344e-09	7.15908e-08
modA	OG1RF_11186	molybdate ABC transporter substrate-binding protein	412.754	2.87119	0.481837	2.6365e-10	2.44379e-09
modB	OG1RF_11187	molybdate ABC transporter permease subunit	345.384	3.17254	0.469616	7.81457e-13	1.0429e-11
OG1RF_11188	OG1RF_11188	ATP-binding cassette domain-containing protein	936.504	2.70309	0.403434	3.1416e-12	3.86857e-11
OG1RF_11189	OG1RF_11189	Zn<sup>2+</sup>-specific P-type ATPase	20456.5	-1.14798	0.377553	0.00169219	0.00414749
zapA	OG1RF_11190	cell division protein ZapA	1753.45	0.403672	0.378615	0.270926	0.343406
OG1RF_11191	OG1RF_11191	CvpA family protein	1445.83	-0.242173	0.376864	0.507113	0.584108
OG1RF_11192	OG1RF_11192	endonuclease MutS2	9861.86	-0.765194	0.319809	0.01438	0.0276013
trxA	OG1RF_11193	thioredoxin	27361.3	0.244223	0.376415	0.503051	0.579691
uvrC	OG1RF_11194	excinuclease ABC subunit UvrC	4425.39	-0.392645	0.334993	0.22948	0.29951
OG1RF_11195	OG1RF_11195	DUF3884 family protein	202.895	1.4805	0.451815	0.000596035	0.00164961
OG1RF_11196	OG1RF_11196	ABC transporter ATP-binding protein	2450.21	0.842783	0.352311	0.0139185	0.0268369
OG1RF_11197	OG1RF_11197	ABC transporter permease	4245.72	0.448611	0.380392	0.223162	0.292312
OG1RF_11198	OG1RF_11198	LacI family DNA-binding transcriptional regulator	468.873	0.300384	0.360714	0.391294	0.469811
OG1RF_11199	OG1RF_11199	6-phospho-beta-glucosidase	707.27	0.956802	0.412084	0.0158419	0.0300231
OG1RF_11200	OG1RF_11200	hypothetical protein	924.702	-0.912192	0.36666	0.0103521	0.0208598
abc-f	OG1RF_11201	ABC-F type ribosomal protection protein	240.468	1.78071	0.461843	5.11632e-05	0.00017792
OG1RF_11202	OG1RF_11202	NAD(P)/FAD-dependent oxidoreductase	697.351	0.272802	0.395952	0.475448	0.551874
gdhA	OG1RF_11203	NADP-specific glutamate dehydrogenase	6080.7	0.00531881	0.351987	0.987607	0.988382
OG1RF_11204	OG1RF_11204	glucose-6-phosphate isomerase	61759.4	-1.48264	0.335826	5.95364e-06	2.49514e-05
OG1RF_11205	OG1RF_11205	hypothetical protein	836.779	-1.34736	0.421302	0.000869936	0.00230267
nrdI	OG1RF_11206	class Ib ribonucleoside-diphosphate reductase assembly flavoprotein NrdI	1887.99	-0.953452	0.308091	0.00157438	0.0039081
ntpF	OG1RF_11207	V-type ATPase subunit F	2828.76	-0.108762	0.359719	0.755645	0.805242
ntpI	OG1RF_11208	V-type ATPase subunit I	7862.75	-0.182136	0.350626	0.593427	0.665612
ntpK	OG1RF_11209	V-type ATPase subunit K	2036.66	-0.379255	0.362173	0.280913	0.354479
ntpE	OG1RF_11210	V-type ATPase subunit E	2721.81	-0.499219	0.356524	0.149725	0.20821
ntpC	OG1RF_11211	V-type ATPase subunit C	1983.21	-0.41091	0.345647	0.22214	0.291123
ntpG	OG1RF_11212	V-type ATPase subunit G	588.221	-0.476825	0.378915	0.193776	0.25983
ntpA	OG1RF_11213	V-type ATPase subunit A	10737	-0.820358	0.321198	0.0089678	0.0183311
ntpB	OG1RF_11214	V-type ATPase subunit B	15615.2	-1.06962	0.328795	0.000860797	0.00228798
ntpD	OG1RF_11215	V-type ATPase subunit D	6955.37	-1.06831	0.346267	0.00152971	0.00381904
OG1RF_11216	OG1RF_11216	hypothetical protein	1943.42	-0.223048	0.376348	0.540714	0.616129
OG1RF_11217	OG1RF_11217	RNA polymerase sigma factor	25.1694	2.19674	1.04769	0.00457217	0.0101343
OG1RF_11218	OG1RF_11218	hypothetical protein	200.478	2.32956	0.544229	4.27904e-06	1.84244e-05
OG1RF_11219	OG1RF_11219	serine hydrolase	2821.74	4.96966	0.354421	2.82611e-49	1.44075e-46
OG1RF_11220	OG1RF_11220	fructose-bisphosphatase class III	2837.48	4.84556	0.385076	1.10054e-40	2.15791e-38
lysA	OG1RF_11221	diaminopimelate decarboxylase	587.126	0.929096	0.381083	0.0117759	0.0232328
OG1RF_11222	OG1RF_11222	alpha/beta hydrolase	8429.23	-1.78951	0.320774	1.13157e-08	8.26471e-08
OG1RF_11223	OG1RF_11223	hypothetical protein	42.9442	0.606637	0.789394	0.368931	0.447331
OG1RF_11224	OG1RF_11224	hypothetical protein	247.763	0.938246	0.445145	0.0274757	0.0482671
OG1RF_11225	OG1RF_11225	GNAT family N-acetyltransferase	280.312	0.891174	0.43035	0.0308168	0.0533279
OG1RF_11226	OG1RF_11226	metal-sulfur cluster assembly factor	1695.19	-0.313126	0.374149	0.387859	0.467007
OG1RF_11227	OG1RF_11227	dipeptide epimerase	165.785	1.84013	0.800812	0.0068622	0.0144919
OG1RF_11228	OG1RF_11228	transglutaminase domain-containing protein	218.452	1.73392	0.742455	0.00741477	0.0155047
OG1RF_11229	OG1RF_11229	peptide ABC transporter substrate-binding protein	212.634	1.70594	0.647985	0.00358138	0.00820947
nagY	OG1RF_11230	BglG/SacY family antiterminator NagY	3472.12	3.51628	0.533828	8.37657e-13	1.11208e-11
nagE	OG1RF_11231	putative PTS enzyme II	12620.4	2.37267	0.475597	1.39881e-07	8.17793e-07
OG1RF_11232	OG1RF_11232	PRD domain-containing protein	531.429	1.20095	0.380295	0.00110496	0.00285363
OG1RF_11233	OG1RF_11233	PTS enzyme IIA component	137.222	1.64582	0.53409	0.000988314	0.00257588
OG1RF_11234	OG1RF_11234	PTS enzyme IIB component	275.482	1.63164	0.456287	0.000176106	0.000543455
OG1RF_11235	OG1RF_11235	PTS enzyme IIA component	215.956	1.6201	0.484368	0.000414067	0.00118591
OG1RF_11236	OG1RF_11236	PTS enzyme IIC component	547.629	2.02832	0.370583	1.61872e-08	1.15267e-07
alsE	OG1RF_11237	D-allulose 6-phosphate 3-epimerase	322.994	2.56947	0.460926	4.38627e-09	3.40872e-08
OG1RF_11239	OG1RF_11239	lysozyme family protein	350.857	2.31625	0.429454	1.77156e-08	1.25089e-07
OG1RF_11240	OG1RF_11240	putative transporter, P-type ATPase family	11199.1	0.756931	0.338642	0.0218479	0.0394966
dnaG	OG1RF_11241	DNA primase	33776.8	-1.75395	0.358935	4.87236e-07	2.54501e-06
rpoD	OG1RF_11242	RNA polymerase sigma factor RpoD	32755.7	-1.91628	0.354555	2.67165e-08	1.84055e-07
OG1RF_11243	OG1RF_11243	cell division site-positioning protein MapZ family protein	5425.59	-0.179345	0.290312	0.529105	0.605608
OG1RF_11244	OG1RF_11244	S1-like domain-containing RNA-binding protein	3411.4	-0.10675	0.351381	0.754835	0.804716
fur	OG1RF_11245	Fur monomer	2812.05	0.2797	0.375163	0.44167	0.519768
gap	OG1RF_11246	type I glyceraldehyde-3-phosphate dehydrogenase	40487.6	-1.45385	0.349101	1.86764e-05	7.04233e-05
obgE	OG1RF_11247	GTPase ObgE	2080.4	1.18846	0.32926	0.000217417	0.000662122
OG1RF_11248	OG1RF_11248	hypothetical protein	177.71	-0.995658	0.539326	0.048282	0.0783392
OG1RF_11249	OG1RF_11249	PTS enzyme IIC component	1380.62	-0.522113	0.36728	0.142904	0.199814
OG1RF_11250	OG1RF_11250	TetR/AcrR family transcriptional regulator	58.9396	0.166307	0.731158	0.795395	0.835722
OG1RF_11252	OG1RF_11252	YxeA family protein	235.465	0.682301	0.434043	0.100923	0.148187
OG1RF_11253	OG1RF_11253	peptidylprolyl isomerase	1497.43	-0.652757	0.31656	0.0349975	0.0593931
OG1RF_11254	OG1RF_11254	DUF871 domain-containing protein	2061.52	1.04899	0.377187	0.00408746	0.0092203
OG1RF_11255	OG1RF_11255	alpha/beta hydrolase	897.733	1.70452	0.330205	1.2206e-07	7.25246e-07
xerD	OG1RF_11256	site-specific tyrosine recombinase XerD	773.008	1.10773	0.343019	0.000915283	0.00240521
OG1RF_11257	OG1RF_11257	segregation/condensation protein A	977.433	0.970723	0.350386	0.00440698	0.00983661
scpB	OG1RF_11258	SMC-Scp complex subunit ScpB	851.118	0.882239	0.362598	0.0122208	0.0239254
OG1RF_11259	OG1RF_11259	pseudouridine synthase	1195.77	1.16864	0.362112	0.000888761	0.00234774
OG1RF_11260	OG1RF_11260	putative riboflavin-specific ECF transporter S component	36943.2	-1.90636	0.357887	4.14931e-08	2.71892e-07
OG1RF_11261	OG1RF_11261	hypothetical protein	4367.97	-0.739129	0.34773	0.0289874	0.0506079
OG1RF_11262	OG1RF_11262	ferredoxin	400.677	-0.80009	0.444832	0.0599475	0.0943472
OG1RF_11263	OG1RF_11263	helix-turn-helix domain-containing protein	1075.05	1.60879	0.351728	2.55959e-06	1.15606e-05
OG1RF_11264	OG1RF_11264	RecQ family ATP-dependent DNA helicase	2036.4	1.23179	0.307765	4.3578e-05	0.000153638
OG1RF_11265	OG1RF_11265	LysM domain-containing protein	11569.1	-0.908763	0.320682	0.00373914	0.00852732
cmk	OG1RF_11266	(d)CMP kinase	8004.39	-0.64513	0.338045	0.0502807	0.0813749
rpsA	OG1RF_11267	30S ribosomal protein S1	54259.8	-0.524128	0.347352	0.121136	0.174351
der	OG1RF_11268	ribosome biogenesis GTPase Der	4272.79	0.735345	0.384331	0.0479577	0.0779619
OG1RF_11269	OG1RF_11269	HU family DNA-binding protein	101809	-1.23855	0.369146	0.000541283	0.00150626
OG1RF_11270	OG1RF_11270	hypothetical protein	1345.6	0.30603	0.32536	0.335575	0.412629
OG1RF_11271	OG1RF_11271	tetratricopeptide repeat protein	20688.4	-1.1135	0.316141	0.000316544	0.000924249
OG1RF_11272	OG1RF_11272	ReoY family proteolytic degradation factor	12106.6	-1.22353	0.352387	0.000356922	0.00103386
OG1RF_11273	OG1RF_11273	YitT family protein	1811.51	-2.16111	0.324228	8.60152e-12	9.96603e-11
OG1RF_11274	OG1RF_11274	nucleotide pyrophosphohydrolase	967.594	-0.579245	0.337629	0.0784611	0.119046
dapB	OG1RF_11275	4-hydroxy-tetrahydrodipicolinate reductase	2841.5	-0.953345	0.316336	0.00205971	0.00493904
OG1RF_11276	OG1RF_11276	CCA tRNA nucleotidyltransferase	5565.79	-0.991143	0.323502	0.00171282	0.00418598
OG1RF_11277	OG1RF_11277	thioesterase	1950.92	-0.979377	0.319798	0.00173068	0.00422558
OG1RF_11278	OG1RF_11278	hypothetical protein	37569.5	-1.28098	0.38695	0.000616951	0.0016928
OG1RF_11279	OG1RF_11279		33.7276	-1.07123	0.825568	0.122724	0.176063
aroE	OG1RF_11280	shikimate dehydrogenase	12681.4	2.80379	0.373565	8.00138e-15	1.45682e-13
aroF	OG1RF_11281	3-deoxy-7-phosphoheptulonate synthase	13789.4	1.31427	0.345297	9.2589e-05	0.000306108
aroB	OG1RF_11282	3-dehydroquinate synthase	31794	0.539678	0.35838	0.121224	0.174379
aroC	OG1RF_11283	chorismate synthase	37340.9	0.503436	0.355332	0.145045	0.202364
OG1RF_11284	OG1RF_11284	prephenate dehydrogenase	35459.6	1.20995	0.376198	0.000899508	0.00237109
aroA	OG1RF_11285	3-phosphoshikimate 1-carboxyvinyltransferase	39739.9	1.47599	0.373507	4.54157e-05	0.000159896
OG1RF_11286	OG1RF_11286	shikimate kinase	11221.2	1.68917	0.390177	7.4066e-06	3.03528e-05
pheA	OG1RF_11287	prephenate dehydratase	21362.1	1.88125	0.37366	2.01926e-07	1.15147e-06
OG1RF_11288	OG1RF_11288	LCP family protein	4130.08	1.77628	0.371375	8.00702e-07	3.96309e-06
OG1RF_11289	OG1RF_11289	DegV family protein	5906.85	1.26538	0.364715	0.000350658	0.00101803
OG1RF_11290	OG1RF_11290	hypothetical protein	267.01	0.823631	0.471194	0.0659542	0.102698
OG1RF_11291	OG1RF_11291	hypothetical protein	921.664	-0.0742697	0.383772	0.841471	0.87369
OG1RF_11292	OG1RF_11292	ACP phosphodiesterase	656.842	-0.418231	0.422558	0.302811	0.378366
OG1RF_11293	OG1RF_11293	putative transporter, cation:proton antiporter-1 family	6154.91	-1.15772	0.338805	0.000455203	0.00128495
OG1RF_11294	OG1RF_11294	ABC-F family ATP-binding cassette domain-containing protein	1502.45	0.123218	0.333109	0.70459	0.760023
OG1RF_11295	OG1RF_11295	thymidylate synthase	1385.53	-0.216531	0.328558	0.499665	0.576571
dfr	OG1RF_11296	trimethoprim-sensitive dihydrofolate reductase	755.228	-0.276424	0.340095	0.404303	0.483155
queG	OG1RF_11297	tRNA epoxyqueuosine(34) reductase QueG	2085.25	-0.645078	0.303287	0.0299516	0.0520782
lexA	OG1RF_11298	transcriptional repressor LexA	2905.76	0.404909	0.34914	0.233399	0.303228
OG1RF_11299	OG1RF_11299	DUF896 family protein	3455.55	-1.61067	0.330348	5.83073e-07	2.98444e-06
tkt	OG1RF_11300	transketolase	87920.7	-1.87712	0.343274	1.94847e-08	1.37201e-07
OG1RF_11301	OG1RF_11301	putative transporter, major facilitator superfamily	351.043	2.17016	0.638431	0.000173408	0.000536429
OG1RF_11302	OG1RF_11302	glucosaminidase domain-containing protein	2836.36	1.07316	0.34929	0.00159219	0.00394472
cysK	OG1RF_11303	cysteine synthase A	12599	-1.95328	0.339808	3.60755e-09	2.87364e-08
OG1RF_11304	OG1RF_11304	Fur family transcriptional regulator	10072.8	-1.22897	0.343712	0.000241304	0.000724726
nox	OG1RF_11305	NADH oxidase monomer	17320.3	-0.885542	0.326211	0.00544178	0.0118253
OG1RF_11306	OG1RF_11306	NUDIX hydrolase	254.393	0.912828	0.428835	0.0264835	0.0465906
OG1RF_11307	OG1RF_11307	GNAT family N-acetyltransferase	156.772	0.362655	0.517748	0.456271	0.533747
OG1RF_11308	OG1RF_11308	N-acetyltransferase	985.045	-0.053577	0.388794	0.886646	0.908749
OG1RF_11309	OG1RF_11309	AraC family transcriptional regulator	3361.45	-0.656262	0.350355	0.0542171	0.0866454
OG1RF_11310	OG1RF_11310	ABC transporter ATP-binding/permease protein	297.933	2.11029	0.595418	0.000113331	0.000367533
OG1RF_11311	OG1RF_11311	ABC transporter ATP-binding protein/permease	392.35	1.70189	0.458961	9.92725e-05	0.00032609
OG1RF_11312	OG1RF_11312	NUDIX domain-containing protein	120.281	2.23986	0.617004	6.79785e-05	0.000231036
OG1RF_11313	OG1RF_11313	hypothetical protein	1923.39	1.92015	0.341086	7.45352e-09	5.65447e-08
katA	OG1RF_11314	catalase	824.87	0.135085	0.326585	0.671904	0.734112
OG1RF_11315	OG1RF_11315	deoxyribodipyrimidine photo-lyase	866.623	-0.352304	0.360973	0.315005	0.391682
OG1RF_11316	OG1RF_11316	helix-turn-helix domain-containing protein	401.42	1.54912	0.438109	0.000220392	0.000670381
OG1RF_11317	OG1RF_11317	putative sucrose-specific PTS enzyme II	44687	6.14589	1.75301
OG1RF_11318	OG1RF_11318	alpha-glucosidase	27557.7	7.33763	1.11935	4.6213e-14	7.45551e-13
OG1RF_11319	OG1RF_11319	sucrose-6-phosphate hydrolase	3604.51	4.0951	1.12823
OG1RF_11320	OG1RF_11320	LacI family DNA-binding transcriptional regulator	3354.62	1.66596	0.933477
OG1RF_11321	OG1RF_11321	hypothetical protein	759.766	-1.48715	0.408247	0.00015483	0.00048247
OG1RF_11322	OG1RF_11322	glycoside hydrolase family 1 protein	3192.44	-1.61923	0.273113	1.65647e-09	1.37985e-08
OG1RF_11323	OG1RF_11323	putative &beta;-glucoside-specific PTS enzyme II	2095.91	-1.27043	0.315079	3.75086e-05	0.000134095
cls	OG1RF_11324	cardiolipin synthase	1052.68	2.39425	0.328376	7.60501e-14	1.17486e-12
OG1RF_11325	OG1RF_11325	DUF2179 domain-containing protein	2386.98	-3.08214	0.300338	8.45648e-26	5.98766e-24
OG1RF_11326	OG1RF_11326	DUF1803 domain-containing protein	2048.64	0.805106	0.385547	0.0308476	0.053345
OG1RF_11327	OG1RF_11327	manganese-dependent inorganic pyrophosphatase	10754.3	-0.0905313	0.380205	0.80573	0.844316
pflA	OG1RF_11328	pyruvate formate-lyase-activating protein	26600.8	-0.10628	0.514649	0.826284	0.859999
pflB	OG1RF_11329	formate C-acetyltransferase	305179	-0.771508	0.488236	0.0951634	0.140948
parC	OG1RF_11330	DNA topoisomerase IV subunit A	12782.4	-0.333554	0.327497	0.296932	0.372114
parE	OG1RF_11331	DNA topoisomerase IV subunit B	4296.48	0.870885	0.32008	0.00537771	0.011716
OG1RF_11332	OG1RF_11332	CoA-binding protein	9957.2	-1.47729	0.357232	2.08258e-05	7.79515e-05
OG1RF_11333	OG1RF_11333	ethanolamine utilization protein EutQ	129.768	0.000765634	0.646063	0.998956	0.998956
eutH	OG1RF_11334	ethanolamine utilization protein EutH	303.535	0.52155	0.586668	0.335234	0.412409
OG1RF_11335	OG1RF_11335	EutN/CcmL family microcompartment protein	90.8204	0.873065	0.697635	0.159064	0.219164
OG1RF_11336	OG1RF_11336	TIGR02536 family ethanolamine utilization protein	95.8301	0.92512	0.714752	0.142617	0.199522
eutD	OG1RF_11337	phosphate propanoyltransferase	173.738	1.73948	0.719861	0.00604424	0.0129687
OG1RF_11338	OG1RF_11338	hypothetical protein	94.7492	1.07374	0.748683	0.0995193	0.146379
OG1RF_11339	OG1RF_11339	BMC domain-containing protein	88.4457	1.08711	0.707048	0.0824666	0.12387
OG1RF_11340	OG1RF_11340	acetaldehyde dehydrogenase (acetylating)	231.693	1.54675	0.646929	0.00820315	0.016931
OG1RF_11341	OG1RF_11341	BMC domain-containing protein	161.538	1.7243	0.675874	0.00436337	0.0097649
eutL	OG1RF_11342	ethanolamine utilization microcompartment protein EutL	150.751	1.76673	0.766148	0.0075678	0.0157601
eutC	OG1RF_11343	ethanolamine ammonia-lyase subunit EutC	164.446	1.27325	0.629854	0.0263062	0.0463724
eutB	OG1RF_11344	ethanolamine ammonia-lyase subunit EutB	178.786	1.99348	0.672946	0.000935345	0.00244784
eutA	OG1RF_11345	ethanolamine ammonia-lyase reactivating factor EutA	282.597	2.23799	0.649901	0.000133309	0.000421072
hk17	OG1RF_11346	sensor histidine kinase	2801.78	1.45079	0.34379	1.46797e-05	5.6781e-05
rr17	OG1RF_11347	response regulator	1275.61	1.61404	0.371904	7.53961e-06	3.08483e-05
OG1RF_11348	OG1RF_11348	BMC domain-containing protein	743.861	2.35402	0.354803	8.33795e-12	9.74928e-11
OG1RF_11349	OG1RF_11349	1-propanol dehydrogenase PduQ	351.197	2.36229	0.473205	1.3968e-07	8.17793e-07
OG1RF_11350	OG1RF_11350	corrinoid adenosyltransferase	176.284	1.02426	0.555328	0.0475141	0.0772901
OG1RF_11351	OG1RF_11351	EutP/PduV family microcompartment system protein	166.775	0.91531	0.524871	0.0631127	0.0987564
hmuV	OG1RF_11352	heme iron ABC transporter ATP-binding protein	2211.68	-0.186345	0.324763	0.556955	0.633219
hmuU	OG1RF_11353	heme iron ABC transporter permease	1694.84	0.00898384	0.301261	0.975728	0.979571
hmuT	OG1RF_11354	heme iron ABC transporter substrate-binding protein	2359.21	0.280837	0.332241	0.386347	0.465406
plsY	OG1RF_11355	glycerol-3-phosphate 1-O-acyltransferase PlsY	266.546	1.79804	0.51701	0.000214028	0.000653363
OG1RF_11356	OG1RF_11356	aldose 1-epimerase family protein	9388.49	-2.52037	0.347372	8.28327e-14	1.26432e-12
codY	OG1RF_11357	pleiotropic transcriptional regulator CodY subunit	9038.37	-2.50327	0.344982	8.45086e-14	1.28222e-12
hslU	OG1RF_11358	two-component ATP-dependent protease subunit HslU	16473.4	-2.29428	0.316256	1.1346e-13	1.69128e-12
hslV	OG1RF_11359	two-component ATP-dependent protease subunit HslV	4381.58	-2.51509	0.322929	1.43704e-15	2.84784e-14
xerC	OG1RF_11360	tyrosine recombinase XerC	3238.79	-2.51991	0.324067	1.5741e-15	3.06288e-14
trmFO	OG1RF_11361	FADH(2)-oxidizing methylenetetrahydrofolate--tRNA-(uracil(54)-C(5))- methyltransferase TrmFO	1335.25	1.13288	0.374218	0.00178405	0.0043434
topA	OG1RF_11362	type I DNA topoisomerase	2508.38	2.10843	0.396836	3.58526e-08	2.39237e-07
OG1RF_11363	OG1RF_11363	type II CAAX endopeptidase family protein	237.645	1.99902	0.53264	5.99313e-05	0.000206998
dprA	OG1RF_11364	DNA-processing protein DprA	157.273	1.33164	0.717683	0.0353118	0.0597674
OG1RF_11365	OG1RF_11365	ribonuclease HII	974.032	0.365977	0.407214	0.350885	0.42959
ylqF	OG1RF_11366	ribosome biogenesis GTPase YlqF	750.174	1.06453	0.391031	0.00483776	0.0106581
OG1RF_11367	OG1RF_11367	2-dehydropantoate 2-reductase	2434.3	3.35898	0.994024
OG1RF_11368	OG1RF_11368	LysR family transcriptional regulator	1396.39	1.58249	0.495234	0.00071986	0.0019583
OG1RF_11369	OG1RF_11369	PTS enzyme IIC component	2239.9	1.70528	0.493337	0.000254944	0.000759174
bkdC	OG1RF_11370	branched-chain &alpha;-keto acid dehydrogenase system E2 component	3608.14	5.37049	0.670652	3.85118e-20	1.4227e-18
bkdB	OG1RF_11371	branched-chain &alpha;-keto acid dehydrogenase system E1 component subunit beta	1482.92	5.04084	0.695464	2.27354e-17	5.51928e-16
bkdA	OG1RF_11372	branched-chain &alpha;-keto acid dehydrogenase system E1 component subunit alpha	1536.75	5.07946	0.70816	3.78193e-17	9.00948e-16
lpdA	OG1RF_11373	dihydrolipoyl dehydrogenase	151801	-1.86163	0.451829	1.56618e-05	5.98531e-05
buk	OG1RF_11374	butyrate kinase	1806.48	4.36388	0.630813	2.39111e-15	4.51477e-14
ptb	OG1RF_11375	branched-chain phosphotransacylase	1243.66	4.81204	0.663234	3.70962e-17	8.92058e-16
OG1RF_11376	OG1RF_11376	YdcF family protein	735.646	1.20246	0.337095	0.000253347	0.000755299
OG1RF_11377	OG1RF_11377	TraX family protein	128.805	1.94292	0.697585	0.00169382	0.0041475
OG1RF_11378	OG1RF_11378	hypothetical protein	24.6675	1.24071	1.14688	0.108077	0.157512
OG1RF_11379	OG1RF_11379	SDR family oxidoreductase	12414.9	-2.66881	0.33222	1.59723e-16	3.54029e-15
OG1RF_11380	OG1RF_11380	MarR family transcriptional regulator	53.4915	0.661182	0.791909	0.328428	0.406588
OG1RF_11381	OG1RF_11381	ring-cleaving dioxygenase	356.085	-0.326296	0.574733	0.539726	0.615369
OG1RF_11382	OG1RF_11382	alpha/beta hydrolase	250.292	-0.106529	0.588093	0.844278	0.875892
OG1RF_11383	OG1RF_11383	NADP-dependent oxidoreductase	58060.8	-1.92285	0.345371	1.06144e-08	7.79711e-08
OG1RF_11384	OG1RF_11384	ABC transporter permease	1573.05	-0.025488	0.325867	0.936173	0.946196
OG1RF_11385	OG1RF_11385	ABC transporter ATP-binding protein	586.494	0.547041	0.383685	0.1406	0.197242
OG1RF_11386	OG1RF_11386		30.9178	1.02027	0.88874	0.158026	0.218087
OG1RF_11387	OG1RF_11387	hypothetical protein	319.929	0.0915688	0.490606	0.843671	0.875618
OG1RF_11388	OG1RF_11388	ABC transporter ATP-binding protein	200.725	0.646131	0.511027	0.179403	0.242471
OG1RF_11389	OG1RF_11389	GntR family transcriptional regulator	82.6345	0.919726	0.780308	0.169937	0.231118
OG1RF_11390	OG1RF_11390	hypothetical protein	2728.24	-0.971955	0.339903	0.00334475	0.00770169
lepB	OG1RF_11391	signal peptidase I	177.974	1.50966	0.790689	0.0254539	0.0451511
OG1RF_11392	OG1RF_11392	S41 family peptidase	6276.35	-0.672436	0.356317	0.0522076	0.0840664
OG1RF_11393	OG1RF_11393	YozE family protein	1987.12	-1.61404	0.437766	0.000117058	0.000379138
msrA	OG1RF_11394	peptide-methionine (S)-S-oxide reductase MsrA	8471.94	-1.73039	0.346911	2.96679e-07	1.62982e-06
OG1RF_11395	OG1RF_11395	YpmS family protein	3839.56	-1.3731	0.347676	4.95147e-05	0.000172422
OG1RF_11396	OG1RF_11396	SGNH/GDSL hydrolase family protein	4637.01	-1.24113	0.330638	0.000119806	0.000386075
OG1RF_11397	OG1RF_11397	DegV family protein	7979.03	0.446117	0.366944	0.210248	0.278257
OG1RF_11398	OG1RF_11398	hemolysin III family protein	957.274	-1.35452	0.32179	1.64865e-05	6.26532e-05
OG1RF_11399	OG1RF_11399	hypothetical protein	660.067	0.557009	0.425567	0.172733	0.23445
OG1RF_11400	OG1RF_11400	adenine phosphoribosyltransferase	1825.81	0.640156	0.364222	0.0702236	0.108419
recJ	OG1RF_11401	single-stranded-DNA-specific exonuclease RecJ	4491.5	0.690671	0.308874	0.0223785	0.0403985
OG1RF_11402	OG1RF_11402	LapA family protein	4492.96	-1.19053	0.327239	0.000194487	0.000596566
OG1RF_11403	OG1RF_11403	SDR family oxidoreductase	5076.81	-0.987591	0.332455	0.00232948	0.00551843
rnz	OG1RF_11404	ribonuclease Z	4191.24	-0.707529	0.296577	0.0149929	0.0286484
OG1RF_11405	OG1RF_11405	hypothetical protein	5534.01	-1.06495	0.335951	0.00115095	0.00296041
OG1RF_11406	OG1RF_11406	KH domain-containing protein	1075.31	1.98145	0.548289	0.000104233	0.000341065
rpsP	OG1RF_11407	30S ribosomal protein S16	4046.39	1.66624	0.478502	0.000241386	0.000724726
OG1RF_11408	OG1RF_11408	GNAT family N-acetyltransferase	468.848	1.88612	0.377636	2.47212e-07	1.38493e-06
OG1RF_11409	OG1RF_11409	NAD(P)H-dependent oxidoreductase	7990.48	-1.13729	0.352104	0.000897464	0.00236815
OG1RF_11410	OG1RF_11410	MerR family transcriptional regulator	751.895	-1.71021	0.338001	2.08171e-07	1.18444e-06
ffh	OG1RF_11411	signal recognition particle protein	4153.8	-0.189526	0.299303	0.518349	0.594899
OG1RF_11412	OG1RF_11412	putative DNA-binding protein	508.132	0.0693441	0.398165	0.856786	0.884906
OG1RF_11413	OG1RF_11413	DUF523 domain-containing protein	438.009	0.224298	0.36185	0.523318	0.600332
phoR	OG1RF_11414	response regulator transcription factor	1698.1	-1.42877	0.294001	7.26046e-07	3.65028e-06
phoP	OG1RF_11415	histidine kinase	5734.75	-2.18189	0.295051	4.56523e-14	7.41195e-13
OG1RF_11416	OG1RF_11416	phosphate ABC transporter substrate-binding protein PstS family protein	1207.53	0.913942	0.299945	0.00188093	0.00455318
OG1RF_11417	OG1RF_11417	acetyldiaminopimelate transaminase	1220.69	1.34078	0.300654	5.35874e-06	2.26149e-05
OG1RF_11418	OG1RF_11418	alpha-mannosidase	6859.63	1.11186	0.374719	0.0021972	0.00523916
OG1RF_11419	OG1RF_11419	glycoside hydrolase family 125 protein	3860.94	0.442078	0.364192	0.211175	0.279338
OG1RF_11420	OG1RF_11420	substrate-binding domain-containing protein	1419.16	-0.1302	0.305326	0.663334	0.726352
OG1RF_11421	OG1RF_11421	LysR family transcriptional regulator	2120.14	-0.512773	0.364937	0.147752	0.205915
OG1RF_11422	OG1RF_11422	carbonic anhydrase family protein	964.839	-0.211701	0.375044	0.560229	0.635794
pyrE	OG1RF_11423	orotate phosphoribosyltransferase	3006.27	-0.272841	0.333308	0.401448	0.480419
pyrF	OG1RF_11424	orotidine-5'-phosphate decarboxylase	2380.86	-0.0696411	0.317592	0.822574	0.858087
pyrDB	OG1RF_11425	dihydroorotate dehydrogenase	2135.69	-0.455222	0.301465	0.123389	0.176795
pyrK	OG1RF_11426	dihydroorotate dehydrogenase electron transfer subunit	1649.08	-0.843614	0.29356	0.00339953	0.00782076
carB	OG1RF_11427	carbamoyl-phosphate synthase large subunit	7636.13	-1.05982	0.276626	9.75247e-05	0.000321176
pyrAa	OG1RF_11428	carbamoyl phosphate synthase small subunit	1774.4	-1.40028	0.297955	1.63864e-06	7.62207e-06
pyrC	OG1RF_11429	dihydroorotase	2193.62	-1.64057	0.320942	1.68238e-07	9.72426e-07
pyrB	OG1RF_11430	aspartate carbamoyltransferase catalytic subunit	1665.58	-1.41231	0.287962	5.85621e-07	2.98989e-06
pyrP	OG1RF_11431	uracil permease	1184.07	-1.34606	0.383206	0.000282473	0.000834327
pyrR	OG1RF_11432	bifunctional pyr operon transcriptional regulator/uracil phosphoribosyltransferase PyrR	648.732	-1.18832	0.414961	0.00290677	0.00677271
OG1RF_11433	OG1RF_11433	RluA family pseudouridine synthase	3017.24	-0.534646	0.296405	0.0658911	0.102663
lspA	OG1RF_11434	signal peptidase II	512.354	-0.412558	0.371804	0.252445	0.323847
OG1RF_11435	OG1RF_11435	CBS domain-containing protein	1126.2	0.176064	0.322632	0.576534	0.649397
OG1RF_11436	OG1RF_11436	formate--tetrahydrofolate ligase	2437.45	-0.372568	0.290658	0.191568	0.257274
OG1RF_11437	OG1RF_11437	cold shock domain-containing protein	7707.99	0.199096	0.345784	0.554315	0.630499
OG1RF_11438	OG1RF_11438	EbsA family protein	204.337	1.10117	0.480429	0.015674	0.0297935
OG1RF_11439	OG1RF_11439	ribonuclease HI family protein	123.049	1.16166	0.563045	0.0263049	0.0463724
ybaK	OG1RF_11440	Cys-tRNA(Pro) deacylase	1459.85	-1.16267	0.337071	0.000403233	0.00115618
aroD	OG1RF_11441	type I 3-dehydroquinate dehydratase	1175.81	0.314957	0.330748	0.329226	0.407179
OG1RF_11442	OG1RF_11442	ABC transporter ATP-binding protein/permease	2119.84	0.543961	0.328141	0.0895393	0.133549
OG1RF_11443	OG1RF_11443	ABC transporter ATP-binding protein/permease	1808.48	0.295209	0.314478	0.337294	0.414543
OG1RF_11444	OG1RF_11444	YneF family protein	1400.35	-0.767921	0.431582	0.0634722	0.0991972
OG1RF_11445	OG1RF_11445	deoxyribonuclease IV	2857.71	-0.627937	0.331962	0.0525617	0.0845831
OG1RF_11446	OG1RF_11446	DUF1801 domain-containing protein	1307.47	-0.435971	0.322053	0.16598	0.227219
OG1RF_11447	OG1RF_11447	YdeI/OmpD-associated family protein	1636.87	-0.174483	0.340762	0.599283	0.671166
OG1RF_11448	OG1RF_11448		23.5684	-0.0765034	0.963751	0.91851	0.932745
tyrS	OG1RF_11449	tyrosine--tRNA ligase	849603	-1.5117	0.371022	2.63432e-05	9.6756e-05
OG1RF_11450	OG1RF_11450	putative bifunctional peptidoglycan glycosyltransferase/DD-transpeptidase, penicillin-binding protein 1B	6410.62	0.166499	0.301597	0.573249	0.646814
OG1RF_11451	OG1RF_11451	ABC transporter permease	148.397	0.361154	0.537696	0.472701	0.549436
OG1RF_11452	OG1RF_11452	ABC transporter ATP-binding protein	25.7556	0.819191	0.974234	0.275507	0.348174
ccpA	OG1RF_11453	catabolite control protein A monomer	17508.8	-2.01149	0.345443	2.18019e-09	1.78692e-08
OG1RF_11454	OG1RF_11454	Xaa-Pro peptidase family protein	6547.35	-2.20263	0.30246	1.03138e-13	1.55561e-12
OG1RF_11455	OG1RF_11455	YtxH domain-containing protein	12795.4	-1.1132	0.37578	0.00222972	0.00531172
OG1RF_11456	OG1RF_11456	DUF948 domain-containing protein	5121.32	0.00989803	0.330619	0.97553	0.979571
galU	OG1RF_11457	UTP--glucose-1-phosphate uridylyltransferase GalU	7782.08	-0.758124	0.342919	0.0232391	0.0417158
OG1RF_11458	OG1RF_11458	putative NAD(P)H-dependent glycerol-3-phosphate dehydrogenase	8913.56	-0.603825	0.321919	0.0549398	0.0876243
lgt	OG1RF_11459	prolipoprotein diacylglyceryl transferase	2761.55	-0.836305	0.322729	0.00800065	0.0165621
hprK	OG1RF_11460	HPr(Ser) kinase/phosphatase	3295.84	-0.443845	0.304074	0.136266	0.192008
OG1RF_11461	OG1RF_11461	GIY-YIG nuclease family protein	224.91	0.638659	0.604849	0.249782	0.321076
liaZ	OG1RF_11462	holin family protein LiaZ	7449.03	-1.73207	0.39233	4.82521e-06	2.06021e-05
liaY	OG1RF_11463	PspC domain-containing protein LiaY	7021.04	-1.58746	0.357772	4.94679e-06	2.10859e-05
liaX	OG1RF_11464	daptomycin-sensing surface protein LiaX	31111.2	-0.710366	0.345605	0.0347834	0.0591481
phoU	OG1RF_11465	phosphate signaling complex protein PhoU	9183.57	-1.14606	0.350298	0.000771743	0.00208166
pstB	OG1RF_11466	phosphate ABC transporter ATP-binding protein PstB	4437.26	-0.576844	0.329062	0.0725456	0.111666
pstB	OG1RF_11467	phosphate ABC transporter ATP-binding protein PstB	4437.26	-0.576844	0.329062	0.0725456	0.111666
pstA	OG1RF_11468	phosphate ABC transporter permease PstA	3100.79	-0.242811	0.331497	0.452915	0.530552
pstC	OG1RF_11469	phosphate ABC transporter permease PstC	2534.05	0.132565	0.317825	0.669711	0.73203
pstS	OG1RF_11470	phosphate ABC transporter substrate-binding protein	2702.3	0.662453	0.309707	0.0288941	0.0505152
ftsX	OG1RF_11472	cell division protein FtsX	9331.96	-0.401909	0.367199	0.259324	0.330837
ftsE	OG1RF_11473	cell division ATP-binding protein FtsE	9161.01	-0.246977	0.339296	0.455195	0.532733
prfB	OG1RF_11474	peptide chain release factor 2	12177.3	-0.392584	0.320459	0.210099	0.278204
OG1RF_11475	OG1RF_11475		1137.2	-0.153451	0.374454	0.672408	0.734348
secA	OG1RF_11476	preprotein translocase ATPase	37466	-0.0455925	0.346863	0.892605	0.913388
raiA	OG1RF_11477	ribosome-associated translation inhibitor RaiA	261355	-0.463258	0.391147	0.220311	0.289172
OG1RF_11478	OG1RF_11478	phosphoribosyltransferase family protein	119.892	0.714051	0.638959	0.21814	0.28647
OG1RF_11479	OG1RF_11479	helicase-related protein	324.109	1.23363	0.55338	0.0166567	0.0313112
OG1RF_11480	OG1RF_11480	AAA family ATPase	94.8932	1.18707	0.711273	0.0590034	0.0930691
OG1RF_11481	OG1RF_11481	PTS enzyme IIB component	5751.79	-0.321985	0.351678	0.34663	0.424993
OG1RF_11482	OG1RF_11482	hypothetical protein	2347.91	-0.263727	0.372108	0.464773	0.542448
OG1RF_11483	OG1RF_11483	YigZ family protein	509.411	2.47553	0.406581	2.40864e-10	2.24895e-09
OG1RF_11484	OG1RF_11484	DUF2829 domain-containing protein	134.173	1.11326	0.563713	0.033426	0.057453
OG1RF_11485	OG1RF_11485	3-oxoacyl-ACP reductase	585.759	1.33272	0.357841	0.000126619	0.000405196
OG1RF_11486	OG1RF_11486	putative transporter	661.926	-0.615379	0.338772	0.0623944	0.0978728
OG1RF_11487	OG1RF_11487	TIM44-like domain-containing protein	822.75	-0.00931442	0.326505	0.976697	0.979772
OG1RF_11488	OG1RF_11488	DUF1648 domain-containing protein	201.945	0.932016	0.466775	0.0358711	0.0606738
purD	OG1RF_11489	phosphoribosylamine--glycine ligase	1785.28	-1.96689	0.444889	3.68361e-06	1.6161e-05
purH	OG1RF_11490	bifunctional phosphoribosylaminoimidazolecarboxamide formyltransferase/IMP cyclohydrolase	2264.15	-2.06142	0.45512	2.00013e-06	9.15318e-06
purN	OG1RF_11491	phosphoribosylglycinamide formyltransferase	860.92	-2.23305	0.452459	2.233e-07	1.25928e-06
purM	OG1RF_11492	phosphoribosylformylglycinamidine cyclo-ligase	878.285	-1.82562	0.506669	0.000130474	0.000414088
purF	OG1RF_11493	amidophosphoribosyltransferase	1109.88	-1.40168	0.555207	0.00666432	0.0141561
purL	OG1RF_11494	phosphoribosylformylglycinamidine synthase subunit PurL	2009.68	-1.39927	0.557305	0.00693663	0.0146249
purQ	OG1RF_11495	phosphoribosylformylglycinamidine synthase subunit PurQ	684.871	-2.2694	0.563991	1.39474e-05	5.40302e-05
purS	OG1RF_11496	phosphoribosylformylglycinamidine synthase subunit PurS	287.392	-2.7067	0.58486	4.55415e-07	2.39646e-06
OG1RF_11497	OG1RF_11497	phosphoribosylaminoimidazolesuccinocarboxamide synthase	867.82	-2.70686	0.496493	6.82925e-09	5.22755e-08
purK	OG1RF_11498	5-(carboxyamino)imidazole ribonucleotide synthase	1558.86	-2.48997	0.44723	5.18871e-09	4.00789e-08
purE	OG1RF_11499	5-(carboxyamino)imidazole ribonucleotide mutase	854.78	-2.1323	0.451467	7.28835e-07	3.65709e-06
OG1RF_11500	OG1RF_11500	SPFH domain-containing protein	12844.4	-3.53858	0.297597	3.15402e-34	4.72918e-32
OG1RF_11501	OG1RF_11501	NAD(P)H-hydrate dehydratase	1078.15	-1.18276	0.345079	0.000431521	0.00122762
OG1RF_11502	OG1RF_11502	peptide ABC transporter substrate-binding protein	424.58	1.10387	0.512512	0.0221198	0.0399599
OG1RF_11503	OG1RF_11503	cupin domain-containing protein	73.42	1.42537	0.839981	0.0420333	0.069483
OG1RF_11504	OG1RF_11504	branched-chain amino acid aminotransferase	4451.58	-0.453876	0.317448	0.143722	0.200738
OG1RF_11505	OG1RF_11505	DUF2188 domain-containing protein	13873.8	-2.55661	0.315584	1.09184e-16	2.50731e-15
OG1RF_11506	OG1RF_11506	hypothetical protein	5690.57	-0.894965	0.364364	0.0113972	0.0226081
OG1RF_11507	OG1RF_11507	DUF998 domain-containing protein	238.007	0.360303	0.428033	0.380322	0.460105
OG1RF_11508	OG1RF_11508	AI-2E family transporter	715.937	1.03654	0.346254	0.00210624	0.00504114
OG1RF_11509	OG1RF_11509	endo-alpha-N-acetylgalactosaminidase family protein	2510.15	1.90175	0.346007	1.6241e-08	1.15316e-07
OG1RF_11510	OG1RF_11510	PTS enzyme IIA component	309.904	2.19657	0.503696	3.63582e-06	1.59788e-05
OG1RF_11511	OG1RF_11511	PTS enzyme IID component	604.416	2.03267	0.398363	1.20592e-07	7.1988e-07
OG1RF_11512	OG1RF_11512	PTS enzyme IIC component	627.277	1.71022	0.421508	2.38309e-05	8.84378e-05
OG1RF_11513	OG1RF_11513	PTS enzyme IIB component	414.17	1.75941	0.471532	8.56501e-05	0.000285388
OG1RF_11514	OG1RF_11514	beta-galactosidase	1291.73	0.835188	0.38278	0.0241461	0.0431616
lacC	OG1RF_11515	tagatose-6-phosphate kinase	1268.26	-0.124518	0.331916	0.700653	0.757313
lacD	OG1RF_11516	tagatose-bisphosphate aldolase	3969.8	5.84595	0.405239	1.8588e-51	2.36904e-48
OG1RF_11517	OG1RF_11517	SIS domain-containing protein	1667.34	-0.509682	0.350045	0.134563	0.189818
OG1RF_11518	OG1RF_11518	GntR family transcriptional regulator	830.398	0.203764	0.400398	0.597808	0.669807
OG1RF_11519	OG1RF_11519	glycosyltransferase family 8 protein	272.429	-0.159364	0.528748	0.747854	0.798274
OG1RF_11520	OG1RF_11520	glycosyltransferase family 8 protein	198.92	0.348135	0.610475	0.53353	0.609578
ltaS-1	OG1RF_11521	lipoteichoic acid synthase 1	753.321	0.224209	0.404922	0.565637	0.641089
OG1RF_11522	OG1RF_11522	putative transporter, major facilitator superfamily	327.765	1.47794	0.587858	0.00637879	0.0136063
OG1RF_11523	OG1RF_11523	LysR family transcriptional regulator	945.024	0.148736	0.389248	0.692617	0.751268
OG1RF_11524	OG1RF_11524	MBL fold metallo-hydrolase	879.175	2.92319	0.387157	4.50581e-15	8.44508e-14
sprE	OG1RF_11525	serine proteinase SprE	171495	-0.286106	0.37177	0.42736	0.505729
gelE	OG1RF_11526	gelatinase	247288	0.516095	0.344619	0.12412	0.177543
fsrC	OG1RF_11527	histidine kinase FsrC	19351.4	1.6012	0.375704	1.08169e-05	4.30054e-05
fsrB	OG1RF_11528	gelatinase biosynthesis-activating pheromone processing protease FsrB	9462.48	1.86432	0.388864	6.94805e-07	3.514e-06
fsrA	OG1RF_11529	response regulator FsrA	858.242	0.0547793	0.387131	0.88366	0.906054
OG1RF_11530	OG1RF_11530	amidase domain-containing protein	1235.63	1.95691	0.341994	4.19079e-09	3.28821e-08
OG1RF_11531	OG1RF_11531	putative MSCRAMM adhesin	2633	1.62575	0.361547	3.63218e-06	1.59788e-05
OG1RF_11532	OG1RF_11532	hypothetical protein	4225.48	-1.19954	0.356817	0.000542045	0.00150673
adhP	OG1RF_11533	alcohol dehydrogenase AdhP	12643.5	-0.99296	0.318114	0.0014108	0.0035535
OG1RF_11534	OG1RF_11534	DUF916 and DUF3324 domain-containing protein	1466.31	-0.969868	0.325293	0.00226897	0.00539107
OG1RF_11535	OG1RF_11535	hypothetical protein	1168.73	-0.868792	0.329505	0.0069104	0.0145816
OG1RF_11536	OG1RF_11536	hypothetical protein	430.382	-0.836086	0.388901	0.02614	0.0461752
OG1RF_11537	OG1RF_11537	bacterial Ig-like domain-containing protein	3656.95	-0.710577	0.313304	0.0204529	0.037426
OG1RF_11538	OG1RF_11538	helix-turn-helix domain-containing protein	87.4312	0.922653	0.700485	0.137865	0.193832
OG1RF_11539	OG1RF_11539	FUSC family protein	563.488	-0.475349	0.520669	0.331169	0.408789
larE	OG1RF_11540	ATP-dependent sacrificial sulfur transferase LarE	3146	-3.86233	0.314375	7.18127e-37	1.22034e-34
OG1RF_11541	OG1RF_11541	putative group I ECF transporter ATP-binding component	584.969	-1.73268	0.46137	8.00183e-05	0.000268377
OG1RF_11542	OG1RF_11542	putative group I ECF transporter transmembrane (T) component	426.926	-1.34709	0.479191	0.00304374	0.00705318
cbiM	OG1RF_11543	putative group I ECF transporter substrate-binding (S) component	589.945	-1.42686	0.449607	0.000888807	0.00234774
OG1RF_11544	OG1RF_11544	Crp/Fnr family transcriptional regulator	735.638	-1.44011	0.422494	0.0003856	0.00111062
larA	OG1RF_11545	nickel-dependent lactate racemase	221.271	0.730264	0.741848	0.259641	0.330913
larB	OG1RF_11546	nickel pincer cofactor biosynthesis protein LarB	166.113	0.325764	0.788784	0.629293	0.697842
larC	OG1RF_11547	nickel pincer cofactor biosynthesis protein LarC	274.658	-0.232056	0.677913	0.702209	0.758124
OG1RF_11548	OG1RF_11548	putative channel protein, MIP family	153.29	0.513824	0.774652	0.4411	0.519576
OG1RF_11549	OG1RF_11549	PTS enzyme IID component	302.853	-0.142706	0.575812	0.788874	0.832301
OG1RF_11550	OG1RF_11550	PTS enzyme IIC component	319.321	-0.105113	0.63025	0.854606	0.883728
OG1RF_11551	OG1RF_11551	PTS enzyme IIB component	174.527	-0.891254	0.599434	0.105661	0.154521
OG1RF_11552	OG1RF_11552	PTS enzyme IIA component	187.402	-0.525825	0.617014	0.351132	0.429686
OG1RF_11553	OG1RF_11553		29.7988	-0.470266	0.858146	0.507402	0.584177
OG1RF_11554	OG1RF_11554	hypothetical protein	55.6833	-0.464878	0.733097	0.469363	0.546054
lacB	OG1RF_11555	galactose-6-phosphate isomerase subunit LacB	265.36	-0.439691	0.516216	0.365151	0.443646
lacA	OG1RF_11556	galactose-6-phosphate isomerase subunit LacA	160.271	0.0562781	0.555503	0.913334	0.928636
OG1RF_11557	OG1RF_11557	PTS enzyme IIA component	94.67	0.600325	0.614301	0.285386	0.35959
OG1RF_11558	OG1RF_11558	PTS enzyme IIB component	56.8319	0.592015	0.758344	0.368013	0.446485
OG1RF_11559	OG1RF_11559	PTS enzyme IIC component	291.503	1.3311	0.586283	0.0138293	0.0267053
OG1RF_11560	OG1RF_11560	DeoR/GlpR family DNA-binding transcription regulator	505.527	0.318501	0.381495	0.388401	0.467438
OG1RF_11561	OG1RF_11561	DUF4767 domain-containing protein	2932.84	-2.36907	0.294708	2.35927e-16	5.05359e-15
yqeK	OG1RF_11562	bis(5'-nucleosyl)-tetraphosphatase (symmetrical) YqeK	354.818	-1.26048	0.386183	0.000736867	0.00199329
OG1RF_11563	OG1RF_11563	polysaccharide deacetylase family protein	135.549	1.43583	0.799372	0.0348315	0.0591904
rplS	OG1RF_11564	50S ribosomal protein L19	7198.39	1.79912	0.405127	4.0139e-06	1.74004e-05
trmD	OG1RF_11565	tRNA (guanosine(37)-N1)-methyltransferase TrmD	3819.38	0.680266	0.329896	0.0346388	0.0589809
rimM	OG1RF_11566	ribosome maturation factor RimM	1397	0.95921	0.346112	0.0044205	0.00984953
mntH1	OG1RF_11567	Mn<sup>2+</sup> transporter MntH1	7430.59	0.650312	0.342741	0.0514542	0.0829056
OG1RF_11568	OG1RF_11568	VOC family protein	588.197	0.263444	0.343554	0.431152	0.50927
OG1RF_11569	OG1RF_11569	VTT domain-containing protein	2290.65	-1.24049	0.325622	9.58727e-05	0.000316554
OG1RF_11570	OG1RF_11570	glycerophosphodiester phosphodiesterase	1229.8	-0.806617	0.317755	0.00943039	0.0191705
OG1RF_11571	OG1RF_11571	Bax inhibitor-1/YccA family protein	11934.2	-1.88551	0.354804	4.53624e-08	2.94971e-07
OG1RF_11572	OG1RF_11572	MaoC/PaaZ C-terminal domain-containing protein	6320.82	-0.761683	0.340079	0.0215526	0.0391294
murC	OG1RF_11573	UDP-N-acetylmuramate--L-alanine ligase	9369.9	-0.652202	0.353924	0.058094	0.0918051
OG1RF_11574	OG1RF_11574	hypothetical protein	2353.25	1.29182	0.307521	1.78521e-05	6.75149e-05
OG1RF_11575	OG1RF_11575	putative transporter, aromatic acid exporter family	1662.91	-0.387705	0.33678	0.237759	0.307951
OG1RF_11576	OG1RF_11576	putative transporter, aromatic acid exporter family	3611.59	-0.381721	0.339807	0.249089	0.32067
OG1RF_11577	OG1RF_11577	ROK family protein	4362.19	0.254215	0.330698	0.43092	0.509232
yidD	OG1RF_11578	membrane protein insertion efficiency factor YidD	854.613	0.895936	0.360038	0.0104186	0.0209772
OG1RF_11579	OG1RF_11579	SPJ_0845 family protein	423.269	0.179225	0.47486	0.691131	0.749976
yihA	OG1RF_11580	ribosome biogenesis GTP-binding protein YihA/YsxC	699.539	0.217956	0.373105	0.546757	0.622736
clpX	OG1RF_11581	ATP-dependent Clp protease ATP-binding subunit ClpX	30039.2	-1.76337	0.346119	1.6529e-07	9.57553e-07
pgl	OG1RF_11582	lactonase family protein	3193.08	0.458396	0.330654	0.155486	0.215165
OG1RF_11583	OG1RF_11583	GNAT family N-acetyltransferase	509.54	0.993004	0.470018	0.0262879	0.0463724
dcuC	OG1RF_11584	putative transporter, C4-dicarboxylate uptake family	1324.34	0.277948	0.39315	0.464221	0.542052
rihC	OG1RF_11585	ribonucleoside hydrolase RihC	1170.51	-0.104532	0.370608	0.771171	0.816666
OG1RF_11586	OG1RF_11586	PfkB family carbohydrate kinase	1134.17	-0.151328	0.320043	0.628601	0.69783
OG1RF_11587	OG1RF_11587	helix-turn-helix domain-containing protein	430.79	0.786815	0.374169	0.0300225	0.0521303
OG1RF_11588	OG1RF_11588	hypothetical protein	773.253	2.05367	0.393941	6.55382e-08	4.14533e-07
OG1RF_11589	OG1RF_11589	5-bromo-4-chloroindolyl phosphate hydrolysis family protein	270.004	2.46448	0.422963	1.19945e-09	1.01238e-08
glpF	OG1RF_11590	glycerol uptake facilitator protein	285.06	1.77788	0.457983	4.61368e-05	0.00016221
glpO	OG1RF_11591	glycerol-3-phosphate oxidase	1867.11	1.28323	0.343252	0.000123858	0.000397124
glpK	OG1RF_11592	glycerol kinase GlpK	1944.83	0.637392	0.323192	0.043544	0.0717014
OG1RF_11593	OG1RF_11593	helix-turn-helix domain-containing protein	1231.07	1.25597	0.328107	8.81636e-05	0.00029338
OG1RF_11594	OG1RF_11594	FAD-dependent oxidoreductase	972.91	1.35889	0.316515	1.13143e-05	4.47136e-05
OG1RF_11595	OG1RF_11595	hypothetical protein	547.769	-0.120873	0.371569	0.737253	0.787618
OG1RF_11596	OG1RF_11596	hypothetical protein	398.983	-0.565533	0.478578	0.213103	0.280723
OG1RF_11597	OG1RF_11597	alpha,alpha-phosphotrehalase	942.864	0.0215113	0.317016	0.944684	0.952909
OG1RF_11598	OG1RF_11598	PTS enzyme IIBC component	353.296	1.15749	0.526862	0.019145	0.0353115
OG1RF_11599	OG1RF_11599	GntR family transcriptional regulator	4306.68	-1.33353	0.372958	0.000224934	0.00068338
OG1RF_11600	OG1RF_11600	hypothetical protein	6678.68	-0.36531	0.362917	0.299912	0.375295
OG1RF_11601	OG1RF_11601	GNAT family N-acetyltransferase	893.276	0.476498	0.432973	0.250907	0.322197
OG1RF_11602	OG1RF_11602	putative transporter, P-type ATPase family	31931	-0.158407	0.411455	0.689203	0.748866
OG1RF_11603	OG1RF_11603	hypothetical protein	105.997	2.32542	0.647378	6.78644e-05	0.000230956
yeiL	OG1RF_11604	transcriptional regulator YeiL	347.562	-0.0995575	0.397609	0.795302	0.835722
OG1RF_11605	OG1RF_11605	DUF3224 domain-containing protein	2006.7	-1.26879	0.304427	2.09341e-05	7.82422e-05
OG1RF_11606	OG1RF_11606	putative transporter, major facilitator superfamily	4327.7	-0.891044	0.33163	0.00589707	0.0126956
OG1RF_11607	OG1RF_11607	alkaline phosphatase family protein	1669.21	2.39726	0.323831	3.29576e-14	5.45513e-13
OG1RF_11608	OG1RF_11608	hypothetical protein	27700.3	-2.27449	0.355855	4.63261e-11	4.8998e-10
OG1RF_11609	OG1RF_11609	DUF1801 domain-containing protein	111.888	0.216495	0.589041	0.690146	0.749225
OG1RF_11610	OG1RF_11610	DUF2200 domain-containing protein	2957.02	1.38528	0.376271	0.000144147	0.000451945
OG1RF_11611	OG1RF_11611	SIS domain-containing protein	3015.31	4.10008	0.504962	8.4908e-19	2.4318e-17
OG1RF_11612	OG1RF_11612	SIS domain-containing protein	1517.12	3.53477	0.474719	1.85015e-15	3.57275e-14
OG1RF_11613	OG1RF_11613	PTS enzyme IID component	567.282	2.78191	0.464954	2.72574e-10	2.51736e-09
OG1RF_11614	OG1RF_11614	PTS enzyme IIC component	957.455	2.68025	0.425966	4.808e-11	5.02324e-10
OG1RF_11615	OG1RF_11615	PTS enzyme IIB component	773.972	2.40359	0.494842	2.58629e-07	1.43626e-06
OG1RF_11616	OG1RF_11616	PTS enzyme IIA component	619.166	1.95818	0.504356	3.77293e-05	0.000134695
OG1RF_11617	OG1RF_11617	sigma-54-dependent transcriptional regulator	1310.01	1.8228	0.302401	7.5913e-10	6.67249e-09
OG1RF_11618	OG1RF_11618	hypothetical protein	22566.4	1.22601	0.353838	0.000366	0.00105775
OG1RF_11619	OG1RF_11619	TIGR04141 family sporadically distributed protein	1177.24	1.50199	0.363072	2.02965e-05	7.6194e-05
OG1RF_11620	OG1RF_11620		37.2542	2.17143	0.876651	0.00245778	0.00580619
OG1RF_11621	OG1RF_11621	NgoFVII family restriction endonuclease	20682.3	-0.635414	0.375701	0.0808876	0.122146
dcm	OG1RF_11622	DNA (cytosine-5-)-methyltransferase	9216.68	-0.195448	0.356182	0.572437	0.646209
eno	OG1RF_11623	phosphopyruvate hydratase	223940	-2.72674	0.347178	6.12108e-16	1.2789e-14
tpiA	OG1RF_11624	triose-phosphate isomerase	36746.8	-3.29163	0.293166	1.47565e-30	1.50457e-28
OG1RF_11625	OG1RF_11625	phosphoglycerate kinase	41257.6	-3.2794	0.316205	1.68159e-26	1.31618e-24
gap	OG1RF_11626	type I glyceraldehyde-3-phosphate dehydrogenase	40487.6	-1.45385	0.349101	1.86764e-05	7.04233e-05
OG1RF_11627	OG1RF_11627	sugar-binding domain-containing protein	2994.83	-1.88268	0.327065	3.69074e-09	2.93075e-08
OG1RF_11628	OG1RF_11628	YitT family protein	803.786	-0.220839	0.338019	0.50277	0.579629
OG1RF_11629	OG1RF_11629	TIGR01440 family protein	11779.7	-1.89503	0.423501	3.11364e-06	1.38996e-05
OG1RF_11630	OG1RF_11630	Hmp-family ECF transporter substrate-binding (S) component	6306.92	-1.59092	0.388504	2.26026e-05	8.4231e-05
OG1RF_11631	OG1RF_11631	bifunctional hydroxymethylpyrimidine kinase/phosphomethylpyrimidine kinase	6790.47	-0.909637	0.440113	0.0308028	0.0533279
aspS	OG1RF_11632	aspartate--tRNA ligase	10674.1	-0.681131	0.333792	0.0364575	0.0614618
hisS	OG1RF_11633	histidine--tRNA ligase	3678.71	-0.484925	0.331159	0.1335	0.188527
OG1RF_11634	OG1RF_11634	hypothetical protein	965.066	0.232355	0.405719	0.552323	0.628514
dtd	OG1RF_11635	D-aminoacyl-tRNA deacylase	5765.44	-0.395885	0.351698	0.247236	0.318446
relA	OG1RF_11636	bifunctional (p)ppGpp synthase/hydrolase	20282.3	-0.0273852	0.32913	0.932079	0.942431
OG1RF_11637	OG1RF_11637	16S rRNA (uracil(1498)-N(3))-methyltransferase	3106.75	-0.278428	0.317902	0.370428	0.448561
prmA	OG1RF_11638	50S ribosomal protein L11 methyltransferase	4661.82	-0.923488	0.305755	0.00204473	0.00491237
OG1RF_11639	OG1RF_11639	DUF3013 family protein	2674.85	-1.51495	0.324198	1.716e-06	7.92409e-06
OG1RF_11640	OG1RF_11640	DNA-3-methyladenine glycosylase	2070.66	-1.38622	0.294456	1.59044e-06	7.4114e-06
OG1RF_11641	OG1RF_11641	replication-associated recombination protein A	4345.57	-1.02496	0.298501	0.000461341	0.00130084
OG1RF_11642	OG1RF_11642	hypothetical protein	1982	-1.92138	0.407667	9.75669e-07	4.76433e-06
OG1RF_11643	OG1RF_11643	universal stress protein	23267	-0.0318304	0.342898	0.924087	0.936579
OG1RF_11644	OG1RF_11644	acetate kinase	7038.73	0.311433	0.400215	0.419862	0.499156
OG1RF_11645	OG1RF_11645	class I SAM-dependent methyltransferase	2453.65	0.793082	0.39777	0.038827	0.0648983
comGF	OG1RF_11647	competence type IV pilus minor pilin ComGF	17.4474	0.917459	1.02247	0.228574	0.298481
OG1RF_11648	OG1RF_11648	type II secretion system protein	34.1871	1.54716	1.03634	0.0438368	0.0720903
comGD	OG1RF_11649	competence type IV pilus minor pilin ComGD	32.4244	1.17001	0.992966	0.12207	0.175399
comGB	OG1RF_11651	competence type IV pilus assembly protein ComGB	116.963	1.68546	0.836853	0.0159515	0.0301635
comGA	OG1RF_11652	competence type IV pilus ATPase ComGA	169.363	1.47621	0.89573	0.0419462	0.0694227
OG1RF_11653	OG1RF_11653	putative transporter, amino acid-polyamine-organocation family	396.143	0.816792	0.484009	0.0750098	0.11456
OG1RF_11654	OG1RF_11654		12.0933	1.05981	1.1127	0.16909	0.230487
rlmN	OG1RF_11655	23S rRNA (adenine(2503)-C(2))-methyltransferase RlmN	972.158	1.88251	0.416246	2.52396e-06	1.14273e-05
OG1RF_11656	OG1RF_11656	ABC transporter permease	6316.61	-2.64305	0.332174	3.08882e-16	6.56116e-15
OG1RF_11657	OG1RF_11657	ABC transporter ATP-binding protein	925.868	-1.34259	0.352427	8.95899e-05	0.000296963
OG1RF_11658	OG1RF_11658	GntR family transcriptional regulator	3664.3	-0.256515	0.340098	0.438996	0.517338
OG1RF_11659	OG1RF_11659	DNA translocase FtsK	29303.9	-2.45638	0.290415	6.33114e-18	1.66372e-16
OG1RF_11660	OG1RF_11660	NAD(P)/FAD-dependent oxidoreductase	12639.2	-0.749465	0.333651	0.0213022	0.0387852
OG1RF_11661	OG1RF_11661	prenyltransferase	3119.35	0.147295	0.321679	0.63941	0.706105
OG1RF_11662	OG1RF_11662	polyprenyl synthetase family protein	3152.81	-0.0562682	0.323481	0.858699	0.886523
cydC	OG1RF_11663	heme ABC transporter subunit CydC	40357.2	-1.54541	0.370014	1.64929e-05	6.26532e-05
cydD	OG1RF_11664	heme ABC transporter subunit CydD	39929.5	-1.62513	0.361258	3.60225e-06	1.58861e-05
cydB	OG1RF_11665	cytochrome <i>bd</i>-I demethylquinol:oxygen oxidoreductase subunit II	52221.1	-1.77511	0.361813	4.32605e-07	2.29283e-06
cydA	OG1RF_11666	cytochrome <i>bd</i>-I demethylquinol:oxygen oxidoreductase subunit I	63049.4	-1.59795	0.346807	2.1999e-06	9.99561e-06
OG1RF_11667	OG1RF_11667	AraC family transcriptional regulator	4648.96	-0.779825	0.298666	0.00774191	0.0160832
OG1RF_11668	OG1RF_11668	DNA topoisomerase III	4854.35	-0.624581	0.301069	0.0342943	0.0586685
OG1RF_11669	OG1RF_11669	DUF1033 family protein	757.462	1.80086	0.414183	6.12146e-06	2.54961e-05
OG1RF_11670	OG1RF_11670	TetR/AcrR family transcriptional regulator	334.766	3.23403	0.486155	1.32731e-12	1.71742e-11
OG1RF_11671	OG1RF_11671	YbhB/YbcL family Raf kinase inhibitor-like protein	179.417	1.23807	0.570527	0.0191873	0.0353385
OG1RF_11672	OG1RF_11672	putative transporter, major facilitator superfamily	975.139	0.281538	0.341231	0.397157	0.475954
mnmA	OG1RF_11673	tRNA 2-thiouridine(34) synthase MnmA	52692.4	-2.56574	0.427558	3.59017e-10	3.29185e-09
OG1RF_11674	OG1RF_11674	DUF1831 domain-containing protein	3589.33	-1.12083	0.373837	0.00197665	0.00476228
OG1RF_11675	OG1RF_11675	cysteine desulfurase family protein	3720.76	-1.14613	0.315421	0.00020318	0.000622482
OG1RF_11676	OG1RF_11676	ribose-phosphate diphosphokinase	10680.1	-0.191102	0.363568	0.588256	0.660557
efaC	OG1RF_11677	Mn<sup>2+</sup> ABC transporter ATP-binding protein	3945.86	1.63225	0.33102	4.3266e-07	2.29283e-06
efaB	OG1RF_11678	Mn<sup>2+</sup> ABC transporter permease	7055.62	0.531714	0.361211	0.129639	0.183992
efaA	OG1RF_11679	Mn<sup>2+</sup> ABC transporter substrate-binding lipoprotein	42420.3	-0.184142	0.36371	0.60205	0.672786
OG1RF_11680	OG1RF_11680	ABC-F family ATP-binding cassette domain-containing protein	1912.69	-1.5666	0.304751	1.53292e-07	8.90069e-07
OG1RF_11681	OG1RF_11681	M20 family metallopeptidase	334.597	1.08975	0.545285	0.0322407	0.0555657
OG1RF_11682	OG1RF_11682	MetQ/NlpA family ABC transporter substrate-binding protein	104.087	1.56407	0.904108	0.0319397	0.0551452
OG1RF_11683	OG1RF_11683	methionine ABC transporter permease	134.234	1.48533	0.881097	0.0390315	0.0651548
OG1RF_11684	OG1RF_11684	methionine ABC transporter ATP-binding protein	129.61	1.58341	0.960936	0.034532	0.0589214
OG1RF_11685	OG1RF_11685		46.0007	1.4969	0.952589	0.0448813	0.073618
OG1RF_11686	OG1RF_11686	glucosyltransferase domain-containing protein	799.104	-0.0573557	0.358297	0.86916	0.895871
OG1RF_11687	OG1RF_11687		221.087	-0.871892	0.457674	0.0457159	0.0747465
OG1RF_11688	OG1RF_11688	hypothetical protein	525.611	-0.518054	0.453541	0.231376	0.301523
OG1RF_11689	OG1RF_11689	hypothetical protein	1721.59	1.81165	0.353289	1.32609e-07	7.78847e-07
OG1RF_11690	OG1RF_11690	hypothetical protein	2573.92	1.09722	0.337331	0.000849018	0.00225903
murN	OG1RF_11691	<i>N</i>-acetylmuramoyl-<i>N</i>-glucosaminyl-diphosphoundecaprenyl-hexapeptide:alanine alanyltransferase	5432.95	1.51226	0.313503	8.18058e-07	4.04114e-06
glmS	OG1RF_11692	glutamine--fructose-6-phosphate transaminase (isomerizing)	38787.9	4.50479	0.328833	2.2e-46	7.74766e-44
OG1RF_11693	OG1RF_11693	putative group I ECF transporter transmembrane (T) component	941.21	0.550441	0.371235	0.126233	0.17967
OG1RF_11694	OG1RF_11694	putative group I ECF transporter ATP-binding component	2008.05	0.540305	0.34779	0.110497	0.160763
OG1RF_11695	OG1RF_11695	putative riboflavin-specific ECF transporter substrate-binding (S) component	1279.95	0.21352	0.345495	0.52566	0.602476
glmM	OG1RF_11696	phosphoglucosamine mutase	34429	-2.21053	0.335512	1.3637e-11	1.53131e-10
OG1RF_11697	OG1RF_11697	CdaR family protein	17265.1	-2.0379	0.293527	1.44178e-12	1.85611e-11
cdaA	OG1RF_11698	diadenylate cyclase CdaA	5168.5	-1.37541	0.314377	7.72573e-06	3.15086e-05
nifJ	OG1RF_11699	pyruvate:ferredoxin (flavodoxin) oxidoreductase	2534.01	0.708757	0.366151	0.0460886	0.0753076
OG1RF_11700	OG1RF_11700	DUF6056 family protein	940.048	1.5433	0.359983	1.01371e-05	4.05644e-05
glnA	OG1RF_11701	type I glutamate--ammonia ligase	6247.41	0.412051	0.322364	0.190863	0.256463
glnR	OG1RF_11702	nitrogen metabolism transcriptional regulator GlnR	1901.73	0.321977	0.327501	0.314021	0.39084
hflX	OG1RF_11703	GTPase HflX	2130.97	0.813523	0.302129	0.00600229	0.0128895
miaA	OG1RF_11704	tRNA (adenosine(37)-N6)-dimethylallyltransferase MiaA	1061.52	1.16466	0.323288	0.000226511	0.000687354
OG1RF_11705	OG1RF_11705	glycerophosphodiester phosphodiesterase	447.228	1.23899	0.381142	0.000782965	0.00210747
OG1RF_11706	OG1RF_11706	glycosyltransferase family 2 protein	3387.05	0.556924	0.361576	0.112766	0.163427
OG1RF_11707	OG1RF_11707	UDP-<em>N</em>-acetylglucosamine 4-epimerase	4050.54	0.49201	0.355733	0.154832	0.214376
OG1RF_11708	OG1RF_11708		128.198	2.80224	0.608257	4.09585e-07	2.18874e-06
OG1RF_11709	OG1RF_11709	lipopolysaccharide biosynthesis protein	2244.31	2.9033	0.420797	5.44442e-13	7.50153e-12
OG1RF_11710	OG1RF_11710	enterococcal polysaccharide antigen decoration teichoic acid polymerase	1826.05	3.10337	0.402978	9.46389e-16	1.91456e-14
OG1RF_11711	OG1RF_11711	CDP-glycerol glycerophosphotransferase family protein	2518.8	2.95633	0.399165	1.24919e-14	2.15148e-13
tagD	OG1RF_11712	glycerol-3-phosphate cytidylyltransferase	938.083	2.54104	0.444224	1.9912e-09	1.63728e-08
cpsC	OG1RF_11713	CDP-glycerol glycerophosphotransferase family protein	2108.66	3.10797	0.408585	1.94027e-15	3.71862e-14
epaX	OG1RF_11714	putative Rib-ol-P-Gro-P-ManNAc-GlcNAc-PP-undecaprenol <i>N</i>-acetyl-D-galactosaminyltransferase	2191.31	2.72016	0.386175	2.78551e-13	3.92279e-12
OG1RF_11715	OG1RF_11715	glycosyltransferase family 2 protein	1107.88	2.28669	0.398321	2.5563e-09	2.08179e-08
OG1RF_11716	OG1RF_11716		281.061	2.54272	0.479879	2.10913e-08	1.48104e-07
OG1RF_11717	OG1RF_11717		67.7034	2.81416	0.801475	3.13469e-05	0.000113499
OG1RF_11718	OG1RF_11718	DUF5776 domain-containing protein	2424.44	2.3678	0.347511	2.40995e-12	3.01617e-11
OG1RF_11719	OG1RF_11719	hypothetical protein	103.464	2.92538	0.679642	1.16875e-06	5.56851e-06
OG1RF_11720	OG1RF_11720	putative Rib-ol-P-Gro-P-ManNAc-GlcNAc-PP-undecaprenol <i>N</i>-acetyl-D-galactosaminyltransferase	507.939	2.82393	0.481347	5.04244e-10	4.54176e-09
epaR	OG1RF_11721	UDP-glucose&mdash;undecaprenyl-phosphate glucosephosphotransferase	5244.44	-0.527612	0.35854	0.129931	0.184304
epaQ	OG1RF_11722	Glc-P-Und:rhamnan &alpha;-(1,3)-glucosyltransferase	2572.4	-0.299432	0.354871	0.385506	0.464728
gacL	OG1RF_11723	GlcNAc-P-Und:rhamnan &beta;-(1,2)-<i>N</i>-acetylglucosaminyltransferase	6661.82	0.064838	0.354671	0.85087	0.880938
epaO	OG1RF_11724	&alpha;-(1,2)-rhamnosyltransferase EpaO	32393.9	-0.387105	0.332085	0.232247	0.302349
epaN	OG1RF_11725	&alpha;-(1,2)-rhamnosyltransferase EpaN	44277.1	-0.661899	0.333045	0.0416454	0.068976
epaM	OG1RF_11726	ABC transporter ATP-binding protein	8491.2	-0.58983	0.317735	0.0576437	0.09132
epaL	OG1RF_11727	ABC transporter permease	2425.68	-0.164542	0.337849	0.617397	0.687826
OG1RF_11728	OG1RF_11728	hypothetical protein	159.335	0.321324	0.52822	0.516505	0.59305
epaJ	OG1RF_11729	undecaprenyl phosphate-<i>N</i>-acetyl-&alpha;-D-glucosamine transferase accessory subunit	1832.11	-1.75691	0.372003	1.09588e-06	5.28054e-06
epaI	OG1RF_11730	undecaprenyl phosphate-<i>N</i>-acetyl-&alpha;-D-glucosamine transferase catalytic subunit	8874.8	-1.54196	0.342789	3.86149e-06	1.68255e-05
rfbD	OG1RF_11731	dTDP-4-dehydrorhamnose reductase	14838.7	-1.68744	0.337651	2.93274e-07	1.61809e-06
rfbB	OG1RF_11732	dTDP-glucose 4,6-dehydratase	17733.2	-1.6022	0.328263	5.71942e-07	2.93928e-06
rfbC	OG1RF_11733	dTDP-4-dehydrorhamnose 3,5-epimerase	4218.78	-1.22056	0.322831	0.000108974	0.000354758
rfbA	OG1RF_11734	glucose-1-phosphate thymidylyltransferase RfbA	2290.9	0.0132827	0.301105	0.964102	0.969809
epaD	OG1RF_11735	&alpha;-(1,3)-rhamnosyltransferase EpaD	770.928	0.908747	0.337532	0.00575272	0.0124269
epaC	OG1RF_11736	&alpha;-(1,2)-rhamnosyltransferase EpaC	656.215	1.04337	0.332485	0.00129822	0.00330256
epaB	OG1RF_11737	&alpha;-(1,3)-rhamnosyltransferase	463.627	1.42725	0.41047	0.000303227	0.000889444
tagO	OG1RF_11738	UDP-<em>N</em>-acetylglucosamine&mdash;undecaprenyl-phosphate <em>N</em>-acetylglucosaminephosphotransferase	2237.92	0.813764	0.347465	0.0161319	0.0304595
OG1RF_11739	OG1RF_11739	YihY/virulence factor BrkB family protein	879.526	1.23977	0.375621	0.000656894	0.00179274
map	OG1RF_11740	type I methionyl aminopeptidase	8597.88	-0.430786	0.35541	0.212508	0.280333
OG1RF_11741	OG1RF_11741	flavodoxin	1014.18	0.0538374	0.339009	0.870583	0.896512
OG1RF_11742	OG1RF_11742	TspO/MBR family protein	997.085	-1.3402	0.376624	0.000238824	0.000719578
OG1RF_11743	OG1RF_11743	TetR/AcrR family transcriptional regulator	4062.53	-0.163365	0.359077	0.639622	0.706105
OG1RF_11744	OG1RF_11744	aminopeptidase	12403	-1.89	0.312709	6.44541e-10	5.72451e-09
OG1RF_11745	OG1RF_11745	PH domain-containing protein	2251.35	0.790866	0.391161	0.0363927	0.0613932
tadA	OG1RF_11746	tRNA adenosine(34) deaminase TadA	352.209	0.98249	0.417298	0.0143312	0.0275476
OG1RF_11747	OG1RF_11747	helix-turn-helix domain-containing protein	1820.99	0.0515895	0.33666	0.875128	0.899477
OG1RF_11748	OG1RF_11748	PhzF family phenazine biosynthesis protein	2668.09	0.38593	0.348548	0.255282	0.326992
OG1RF_11749	OG1RF_11749	hypothetical protein	29023.3	-0.0813646	0.372685	0.821822	0.857832
OG1RF_11750	OG1RF_11750	zinc metallopeptidase	7301.19	-1.92227	0.356918	2.95032e-08	2.01849e-07
OG1RF_11751	OG1RF_11751	YxeA family protein	3376.01	-3.26014	0.349676	5.74257e-22	2.87016e-20
OG1RF_11752	OG1RF_11752	nucleoid-associated protein	3240.58	3.00151	0.553243	4.19251e-09	3.28821e-08
treP	OG1RF_11753	putative trehalose-specific PTS enzyme EIIBC component	24261	7.36339	1.11618	3.71648e-14	6.11182e-13
OG1RF_11754	OG1RF_11754	VOC family protein	325.255	-0.501787	0.424329	0.218109	0.28647
OG1RF_11755	OG1RF_11755	SRPBCC family protein	877.644	-1.10689	0.34534	0.000995508	0.00259198
OG1RF_11756	OG1RF_11756	FUSC family protein	323.45	1.05417	0.49602	0.0245279	0.0437519
OG1RF_11757	OG1RF_11757	GH92 family glycosyl hydrolase	3098.14	1.765	0.303704	2.96659e-09	2.38305e-08
rr01	OG1RF_11758	response regulator transcription factor	2940.78	0.952304	0.435642	0.0224877	0.0405669
hk01	OG1RF_11759	sensor histidine kinase	3255.57	0.874676	0.419824	0.0301572	0.0523285
OG1RF_11760	OG1RF_11760	DUF624 domain-containing protein	1237.15	1.09725	0.493954	0.018807	0.0347384
OG1RF_11761	OG1RF_11761	ABC transporter substrate-binding protein	30030.4	1.56133	0.480263	0.00060707	0.00167108
OG1RF_11762	OG1RF_11762	ABC transporter permease	8535.77	0.817434	0.471831	0.0683496	0.105846
OG1RF_11763	OG1RF_11763	ABC transporter permease	7457.49	0.305643	0.441012	0.468926	0.545795
OG1RF_11764	OG1RF_11764	isopeptide-forming domain-containing fimbrial protein	4014.39	-1.38527	0.407603	0.000417262	0.00119061
chlR	OG1RF_11765	MerR family transcriptional regulator ChlR	2597.09	-1.81204	0.299698	6.83981e-10	6.05371e-09
efrE	OG1RF_11766	ABC family efflux transporter ATP-binding protein/permease EfrE	403.251	0.49943	0.599669	0.364782	0.44341
efrF	OG1RF_11767	ABC family efflux transporter ATP-binding protein/permease EfrF	384.502	0.0595447	0.556172	0.908418	0.925113
trpS	OG1RF_11768	tryptophan--tRNA ligase	5224.26	-0.967458	0.32566	0.00235235	0.00556744
OG1RF_11769	OG1RF_11769	Ig-like domain-containing protein	1938.49	2.2835	0.353165	2.81758e-11	3.04322e-10
OG1RF_11770	OG1RF_11770	hypothetical protein	211.861	2.44947	0.749037	0.000160748	0.000499081
OG1RF_11771	OG1RF_11771	hypothetical protein	163.773	2.9642	0.579223	2.33878e-08	1.6244e-07
OG1RF_11772	OG1RF_11772	ABC transporter permease	303.462	2.90533	0.484131	1.89843e-10	1.82607e-09
OG1RF_11773	OG1RF_11773	ABC transporter permease	283.048	3.08046	0.590699	1.0527e-08	7.75531e-08
OG1RF_11774	OG1RF_11774	ABC transporter substrate-binding protein	1147.82	3.41942	0.457203	2.13516e-15	4.06159e-14
OG1RF_11775	OG1RF_11775	glycoside hydrolase family 88 protein	849.365	3.0084	0.430642	2.36813e-13	3.39121e-12
OG1RF_11776	OG1RF_11776	DUF2264 domain-containing protein	1116.45	1.94881	0.383701	1.49522e-07	8.72152e-07
OG1RF_11777	OG1RF_11777	membrane lipoprotein lipid attachment site-containing protein	127.727	0.875531	0.557197	0.0912167	0.135654
OG1RF_11778	OG1RF_11778	LacI family DNA-binding transcriptional regulator	1418.69	-0.566524	0.292084	0.0480961	0.0781298
OG1RF_11779	OG1RF_11779	hypothetical protein	597.085	0.4465	0.36449	0.206993	0.274948
OG1RF_11780	OG1RF_11780	PTS enzyme IIB component	211.17	1.85178	0.47664	4.21504e-05	0.000148811
OG1RF_11781	OG1RF_11781	putative transporter, solute:Na<sup>+</sup> symporter family	562.006	2.00583	0.351198	4.23773e-09	3.30336e-08
iolE	OG1RF_11782	myo-inosose-2 dehydratase	556.706	2.34386	0.369038	5.50083e-11	5.72311e-10
iolG1	OG1RF_11783	inositol 2-dehydrogenase monomer	439.412	1.99926	0.375614	3.84986e-08	2.54231e-07
iolG2	OG1RF_11784	inositol 2-dehydrogenase monomer	410.6	2.13171	0.401242	3.49373e-08	2.34974e-07
iolA	OG1RF_11785	CoA-acylating methylmalonate-semialdehyde dehydrogenase monomer	1119.88	1.83536	0.37441	4.17022e-07	2.22382e-06
iolB	OG1RF_11786	5-deoxy-glucuronate isomerase	732.182	0.921849	0.45776	0.0346724	0.0589987
iolD	OG1RF_11787	3D-(3,5/4)-trihydroxycyclohexane-1,2-dione acylhydrolase (decyclizing)	1473.11	0.516978	0.404864	0.18522	0.249632
iolC	OG1RF_11788	5-dehydro-2-deoxygluconokinase	566.013	0.295549	0.419151	0.463203	0.541359
OG1RF_11789	OG1RF_11789	LacI family DNA-binding transcriptional regulator	2848.04	-1.87678	0.285861	2.27215e-11	2.47509e-10
lepA	OG1RF_11790	translation elongation factor 4	9749.3	-0.208709	0.342518	0.531678	0.608279
OG1RF_11791	OG1RF_11791	GNAT family N-acetyltransferase	6575.68	-1.92532	0.284292	5.31141e-12	6.38621e-11
OG1RF_11792	OG1RF_11792	nucleoside 2-deoxyribosyltransferase	2578.29	-2.03035	0.350892	2.65694e-09	2.15686e-08
clpB	OG1RF_11793	ATP-dependent chaperone ClpB	40556.8	-2.00718	0.324413	2.34089e-10	2.19373e-09
OG1RF_11794	OG1RF_11794	DoxX family protein	56.7762	1.55576	0.752142	0.0172996	0.0323006
purB	OG1RF_11795	adenylosuccinate lyase	6370.38	-0.69046	0.333795	0.0339708	0.0582716
purK	OG1RF_11796	5-(carboxyamino)imidazole ribonucleotide synthase	1558.86	-2.48997	0.44723	5.18871e-09	4.00789e-08
OG1RF_11797	OG1RF_11797	putative transporter, nucleobase:cation symporter-2 family	778.338	1.54329	0.416937	0.000117719	0.000380312
OG1RF_11798	OG1RF_11798	xanthine phosphoribosyltransferase	383.08	1.91796	0.457642	1.08558e-05	4.3035e-05
OG1RF_11799	OG1RF_11799	hydrolase	2110.78	0.370282	0.333788	0.25548	0.327081
OG1RF_11800	OG1RF_11800	glycoside hydrolase family 73 protein	4548.31	-0.146024	0.348389	0.666745	0.729726
OG1RF_11801	OG1RF_11801	hypothetical protein	989.009	-1.18642	0.387647	0.00154616	0.00384632
OG1RF_11802	OG1RF_11802	hypothetical protein	5447.14	-1.75401	0.349615	2.50022e-07	1.3976e-06
OG1RF_11803	OG1RF_11803		37.7768	0.155318	0.829451	0.823389	0.858207
OG1RF_11804	OG1RF_11804	Gfo/Idh/MocA family oxidoreductase	4171.83	-1.22275	0.303053	3.82097e-05	0.000136219
asnS	OG1RF_11805	asparagine--tRNA ligase	15570	-1.39239	0.314588	6.04045e-06	2.51998e-05
aspB	OG1RF_11806	putative aspartate transaminase	8317.91	-0.449983	0.304549	0.131506	0.18602
OG1RF_11807	OG1RF_11807	DUF5590 domain-containing protein	1369.26	0.533872	0.347798	0.114812	0.166187
OG1RF_11808	OG1RF_11808	ATP-dependent DNA helicase DinG	2329.93	0.350458	0.327369	0.272947	0.345524
OG1RF_11809	OG1RF_11809	hypothetical protein	441.457	-0.266332	0.501546	0.573754	0.646837
OG1RF_11810	OG1RF_11810	putative transporter, amino acid-polyamine-organocation family	2654.97	0.353426	0.313608	0.249406	0.320755
polC	OG1RF_11811	PolC-type DNA polymerase III	21655.3	-1.33973	0.310267	1.02558e-05	4.0975e-05
OG1RF_11812	OG1RF_11812	hypothetical protein	581.969	-1.45992	0.356448	2.50356e-05	9.24866e-05
OG1RF_11813	OG1RF_11813	hypothetical protein	217.947	-0.445505	0.496107	0.342085	0.420026
OG1RF_11814	OG1RF_11814	hypothetical protein	325.814	0.655872	0.558077	0.206412	0.274462
OG1RF_11815	OG1RF_11815	hypothetical protein	62.423	1.61513	0.790937	0.0168277	0.0315861
OG1RF_11816	OG1RF_11816	hypothetical protein	22.9063	1.09918	1.16588	0.152474	0.211575
OG1RF_11817	OG1RF_11817	hypothetical protein	56.4563	1.27682	0.926022	0.0832219	0.124857
OG1RF_11818	OG1RF_11818	proline--tRNA ligase	11717.3	0.0416508	0.345754	0.901544	0.920385
rseP	OG1RF_11819	putative intramembrane metalloprotease Eep	3768.97	0.052111	0.334094	0.872965	0.897978
gdh	OG1RF_11820	glucose dehydrogenase	289.63	1.35203	0.61248	0.0158326	0.0300231
OG1RF_11821	OG1RF_11821	hypothetical protein	113.24	1.46352	0.676996	0.015724	0.0298662
OG1RF_11822	OG1RF_11822	ATP-binding protein	7278.3	2.80524	0.350116	1.49646e-16	3.37565e-15
OG1RF_11823	OG1RF_11823	methyltransferase	1182.61	3.69904	0.388234	1.92966e-23	1.06928e-21
OG1RF_11824	OG1RF_11824		67.5214	0.597314	0.801865	0.381039	0.460535
sufB	OG1RF_11825	Fe-S cluster assembly protein SufB	24221.4	-1.5041	0.374126	3.33412e-05	0.000120038
OG1RF_11826	OG1RF_11826	SUF system NifU family Fe-S cluster assembly protein	4020.23	-1.07605	0.371594	0.00281863	0.00660247
OG1RF_11827	OG1RF_11827	cysteine desulfurase	9465.56	-1.07189	0.350775	0.00168366	0.00413454
sufD	OG1RF_11828	Fe-S cluster assembly protein SufD	7307.1	-1.28658	0.345459	0.000130696	0.000414088
sufC	OG1RF_11829	Fe-S cluster assembly ATPase SufC	3382.8	-1.169	0.325499	0.000235756	0.000712018
frr	OG1RF_11830	ribosome recycling factor	3020.85	0.351266	0.426656	0.390991	0.469669
pyrH	OG1RF_11831	UMP kinase	3621.35	0.439454	0.421409	0.277735	0.350816
tsf	OG1RF_11832	translation elongation factor Ts	35970	-1.03395	0.399203	0.00725948	0.0151925
rpsB	OG1RF_11833	30S ribosomal protein S2	61859.4	-1.00546	0.38648	0.0071373	0.014986
OG1RF_11834	OG1RF_11834	GNAT family N-acetyltransferase	1556.83	-0.86458	0.331441	0.00751511	0.015676
OG1RF_11835	OG1RF_11835	RNA methyltransferase	1364.72	0.207544	0.326038	0.514558	0.591348
OG1RF_11836	OG1RF_11836	acylphosphatase	1501.75	-1.33109	0.309792	1.13541e-05	4.48014e-05
yidC	OG1RF_11837	membrane protein insertase YidC	6602.39	-0.684994	0.333119	0.0350581	0.059417
OG1RF_11838	OG1RF_11838	DNA-directed RNA polymerase subunit alpha C-terminal domain-containing protein	1055.46	-1.32213	0.416264	0.000955231	0.00249476
glyS	OG1RF_11839	glycine--tRNA ligase subunit beta	12744.9	-1.77735	0.335579	5.54521e-08	3.53368e-07
glyQ	OG1RF_11840	glycine--tRNA ligase subunit alpha	1673.37	-1.17639	0.336504	0.000336511	0.000979186
recO	OG1RF_11841	DNA repair protein RecO	511.256	-0.0883986	0.392254	0.815552	0.851984
era	OG1RF_11842	GTPase Era	9081.7	-1.55576	0.348014	4.34989e-06	1.86664e-05
OG1RF_11843	OG1RF_11843	diacylglycerol kinase family protein	2004.36	-1.28696	0.381917	0.000497209	0.00139426
ybeY	OG1RF_11844	rRNA maturation RNase YbeY	5630.75	-1.13379	0.337283	0.000564719	0.00156634
OG1RF_11845	OG1RF_11845	HDIG domain-containing protein	17659.6	-1.18827	0.338411	0.000315388	0.000921932
OG1RF_11846	OG1RF_11846	PhoH family protein	4068.77	-0.864691	0.348253	0.0107402	0.0215117
OG1RF_11847	OG1RF_11847	GatB/YqeY domain-containing protein	29974.5	-0.180505	0.401983	0.64148	0.70785
rpsU	OG1RF_11848	30S ribosomal protein S21	15967.2	-0.271988	0.366607	0.444566	0.522693
OG1RF_11849	OG1RF_11849	transcriptional repressor	958.293	-0.961727	0.359119	0.00584455	0.0125932
OG1RF_11850	OG1RF_11850	pyruvate, water dikinase regulatory protein	1781.18	-0.454186	0.339264	0.169611	0.231074
thrB	OG1RF_11851	homoserine kinase	14461.1	-1.69232	0.344235	4.43169e-07	2.34364e-06
thrC	OG1RF_11852	threonine synthase	18374.4	-1.66867	0.34195	5.43681e-07	2.81104e-06
OG1RF_11853	OG1RF_11853	homoserine dehydrogenase	15836.7	-1.63344	0.322543	2.17167e-07	1.22887e-06
OG1RF_11854	OG1RF_11854	metalloregulator ArsR/SmtB family transcription factor	2784.27	-1.39698	0.312801	5.00253e-06	2.12524e-05
proC	OG1RF_11855	pyrroline-5-carboxylate reductase	471.821	-0.344118	0.440547	0.414398	0.493598
OG1RF_11856	OG1RF_11856	phospho-sugar mutase	16813.6	-1.41274	0.334399	1.47839e-05	5.70108e-05
OG1RF_11857	OG1RF_11857	PLP-dependent aminotransferase family protein	1978.74	-0.827184	0.31386	0.00706461	0.0148578
OG1RF_11858	OG1RF_11858	permease prefix domain 1-containing protein	1044.79	-0.640169	0.398218	0.0957352	0.141669
OG1RF_11859	OG1RF_11859	PadR family transcriptional regulator	197.501	0.137334	0.486102	0.765564	0.813432
guaC	OG1RF_11860	GMP reductase	3024.84	-2.42039	0.355267	2.25451e-12	2.84493e-11
OG1RF_11861	OG1RF_11861	putative transporter, nucleobase:cation symporter-2 family	721.71	-0.461444	0.430571	0.263767	0.335333
guaD	OG1RF_11862	guanine deaminase	985.291	-0.871613	0.398348	0.0233549	0.0418354
OG1RF_11863	OG1RF_11863	MBL fold metallo-hydrolase	4043.54	-1.43082	0.299354	1.08158e-06	5.22151e-06
OG1RF_11864	OG1RF_11864	histidine phosphatase family protein	6023.67	-1.63257	0.335169	5.86483e-07	2.98989e-06
OG1RF_11865	OG1RF_11865	MurR/RpiR family transcriptional regulator	1914.2	-1.30369	0.306106	1.36898e-05	5.32359e-05
OG1RF_11866	OG1RF_11866	PTS enzyme IIBC component	818.722	0.590249	0.397635	0.124034	0.17752
murQ	OG1RF_11867	N-acetylmuramic acid 6-phosphate etherase	657.969	0.69815	0.374007	0.0540997	0.086512
OG1RF_11868	OG1RF_11868	MupG family TIM beta-alpha barrel fold protein	504.079	0.22877	0.458771	0.600929	0.671828
OG1RF_11869	OG1RF_11869	PTS enzyme IIA component	2074.05	-0.178515	0.335396	0.585257	0.657769
OG1RF_11870	OG1RF_11870	undecaprenyl-diphosphate phosphatase	665.875	1.08357	0.376307	0.0029539	0.00686371
OG1RF_11871	OG1RF_11871	ChbG/HpnK family deacetylase	2868.64	1.47102	0.351538	1.6896e-05	6.4089e-05
OG1RF_11872	OG1RF_11872	DUF47 family protein	1857.42	1.63401	0.342149	9.42127e-07	4.60937e-06
OG1RF_11873	OG1RF_11873	putative transporter, inorganic phosphate transporter family	1663.51	1.59152	0.3175	2.93921e-07	1.61815e-06
rpsT	OG1RF_11874	30S ribosomal protein S20	7685.18	1.43905	0.439401	0.000620653	0.00170112
OG1RF_11875	OG1RF_11875	acyl-CoA thioesterase	432.516	1.36328	0.449062	0.00147899	0.00370329
OG1RF_11876	OG1RF_11876	2-dehydropantoate 2-reductase	25584.1	-2.18811	0.345648	7.65618e-11	7.74429e-10
holA	OG1RF_11877	DNA polymerase III subunit delta	674.48	1.74699	0.361544	6.44754e-07	3.27386e-06
OG1RF_11878	OG1RF_11878	DNA internalization-related competence protein ComEC/Rec2	572.08	1.52328	0.515227	0.00166485	0.00409229
OG1RF_11879	OG1RF_11879	ComE operon protein 2	575.839	1.56012	0.351314	4.97165e-06	2.11565e-05
OG1RF_11880	OG1RF_11880		115.944	0.868619	0.801077	0.202436	0.26988
OG1RF_11881	OG1RF_11881		123.117	0.877723	0.810479	0.200985	0.268506
OG1RF_11882	OG1RF_11882	SepM family pheromone-processing serine protease	8876.02	-2.52916	0.342032	2.9126e-14	4.85243e-13
coaD	OG1RF_11883	pantetheine-phosphate adenylyltransferase	1988.73	-2.12809	0.365096	1.84843e-09	1.52481e-08
rsmD	OG1RF_11884	16S rRNA (guanine(966)-N(2))-methyltransferase RsmD	1631.52	-1.48849	0.307474	7.63799e-07	3.8175e-06
OG1RF_11885	OG1RF_11885	YlbG family protein	2311.36	-0.109056	0.354767	0.751893	0.801914
OG1RF_11886	OG1RF_11886	YlbF family regulator	2345.64	-0.0458716	0.360021	0.895656	0.915408
OG1RF_11887	OG1RF_11887	CAP-associated domain-containing protein	5237.48	0.228401	0.342574	0.493752	0.570006
OG1RF_11888	OG1RF_11888	pyruvate carboxylase	30440.4	-0.510668	0.334096	0.117137	0.168976
OG1RF_11889	OG1RF_11889	FtsW/RodA/SpoVE family cell cycle protein	1586.67	0.0318196	0.299658	0.913746	0.928683
OG1RF_11890	OG1RF_11890	YlaN family protein	967.601	0.413991	0.365672	0.243432	0.3145
recQ	OG1RF_11891	DNA helicase RecQ	1195.34	1.40516	0.324038	9.01881e-06	3.63174e-05
typA	OG1RF_11892	translational GTPase TypA	12773.4	-0.223534	0.408567	0.570006	0.644036
OG1RF_11893	OG1RF_11893	inositol monophosphatase family protein	6650.53	-1.66371	0.322183	1.25162e-07	7.40226e-07
OG1RF_11894	OG1RF_11894	UPF0223 family protein	1302.7	-0.757165	0.333244	0.0198624	0.0364764
OG1RF_11895	OG1RF_11895	putative transporter, chloride carrier/channel family	579.605	0.133372	0.477619	0.768646	0.81433
OG1RF_11896	OG1RF_11896	glycosyltransferase family 2 protein	311.042	0.142206	0.543453	0.779337	0.823603
OG1RF_11897	OG1RF_11897	hypothetical protein	32.2245	-0.732055	0.942488	0.323802	0.401445
OG1RF_11898	OG1RF_11898	SpaA isopeptide-forming pilin-related protein	820.932	1.15042	0.525831	0.0196833	0.0361996
OG1RF_11899	OG1RF_11899	hypothetical protein	12.7395	0.284194	1.17505	0.707663	0.762076
OG1RF_11900	OG1RF_11900	helix-turn-helix transcriptional regulator	640.024	-1.39764	0.441013	0.000923608	0.00242209
OG1RF_11901	OG1RF_11901	HD domain-containing protein	3374.68	-0.286454	0.390274	0.44757	0.524773
argS	OG1RF_11902	arginine--tRNA ligase	4173.08	1.42651	0.388685	0.000146155	0.000455997
tsaD	OG1RF_11903	tRNA (adenosine(37)-N6)-threonylcarbamoyltransferase complex transferase subunit TsaD	9825.51	-1.02631	0.317912	0.000961128	0.00250759
rimI	OG1RF_11904	ribosomal protein S18-alanine N-acetyltransferase	1870.76	-0.852902	0.372928	0.0183047	0.0339336
rimI	OG1RF_11905	ribosomal protein S18-alanine N-acetyltransferase	1870.76	-0.852902	0.372928	0.0183047	0.0339336
tsaB	OG1RF_11906	tRNA (adenosine(37)-N6)-threonylcarbamoyltransferase complex dimerization subunit type 1 TsaB	1331.71	-0.159436	0.315937	0.605902	0.676202
pbp4	OG1RF_11907	putative peptidoglycan transpeptidase, penicillin-binding protein 4	12919.5	-1.11849	0.324438	0.000416718	0.00119061
OG1RF_11908	OG1RF_11908	SPFH domain-containing protein	3175.84	-0.714432	0.29536	0.0136629	0.0264039
OG1RF_11909	OG1RF_11909	hypothetical protein	2876.88	-1.00657	0.31972	0.00127882	0.00325972
OG1RF_11910	OG1RF_11910	TPM domain-containing protein	2913.96	-1.12314	0.328542	0.0004621	0.00130154
OG1RF_11911	OG1RF_11911	HAD family hydrolase	392.694	-0.186247	0.47205	0.678083	0.739278
OG1RF_11912	OG1RF_11912	hypothetical protein	7122.05	0.878625	0.373393	0.0151934	0.0289664
OG1RF_11913	OG1RF_11913	diphthine--ammonia ligase	531.412	-0.17558	0.379925	0.63314	0.70077
OG1RF_11914	OG1RF_11914	phosphatidate cytidylyltransferase	1154.18	1.43417	0.337268	1.28792e-05	5.02742e-05
OG1RF_11915	OG1RF_11915	isoprenyl transferase	1613.26	1.1957	0.323555	0.000155091	0.000482695
OG1RF_11916	OG1RF_11916	MetQ/NlpA family ABC transporter substrate-binding protein	3310.68	-1.26278	0.306794	2.63129e-05	9.6756e-05
OG1RF_11917	OG1RF_11917	methionine ABC transporter permease	1601.94	-0.972342	0.313883	0.00154367	0.00384632
OG1RF_11918	OG1RF_11918	methionine ABC transporter ATP-binding protein	1475.19	-0.576333	0.334792	0.0775789	0.117918
OG1RF_11919	OG1RF_11919	glycine cleavage system protein H	2225.93	-1.14389	0.332277	0.000418044	0.00119061
OG1RF_11920	OG1RF_11920	arsenate reductase family protein	1702.91	-1.06442	0.380801	0.00388009	0.0088228
OG1RF_11921	OG1RF_11921	FtsW/RodA/SpoVE family cell cycle protein	2440.63	-0.503205	0.337685	0.126405	0.179802
OG1RF_11922	OG1RF_11922	helix-turn-helix domain-containing protein	755.959	1.8143	0.368855	3.91032e-07	2.10283e-06
OG1RF_11923	OG1RF_11923	hypothetical protein	478.876	2.35863	0.382251	1.70874e-10	1.66881e-09
OG1RF_11924	OG1RF_11924	bacterial Ig-like domain-containing protein	5482.86	1.7192	0.288467	1.26309e-09	1.05908e-08
OG1RF_11925	OG1RF_11925	hypothetical protein	4330.58	-0.94331	0.335778	0.00396669	0.00900364
OG1RF_11926	OG1RF_11926	XRE family transcriptional regulator	1118.41	0.778299	0.37507	0.0322346	0.0555657
OG1RF_11927	OG1RF_11927	putative branched-chain amino acid efflux pump, AzlC family protein	610.409	1.03482	0.428615	0.0118398	0.0233408
OG1RF_11928	OG1RF_11928	putative branched-chain amino acid efflux pump, AzlD family protein	173.569	1.05553	0.541952	0.0370678	0.0622027
OG1RF_11929	OG1RF_11929	hypothetical protein	305.874	-0.203847	0.412297	0.607466	0.67765
OG1RF_11930	OG1RF_11930	membrane protein	711.918	1.63552	0.378891	8.22269e-06	3.32693e-05
upp	OG1RF_11931	uracil phosphoribosyltransferase	8357.84	-0.565629	0.359218	0.1051	0.153788
glyA	OG1RF_11932	serine hydroxymethyltransferase	10013.1	-1.2023	0.323395	0.000141541	0.000444868
OG1RF_11933	OG1RF_11933	L-threonylcarbamoyladenylate synthase	7680.37	-1.85035	0.309077	9.52278e-10	8.25632e-09
prmC	OG1RF_11934	peptide chain release factor N(5)-glutamine methyltransferase	4175.02	-1.37504	0.334371	2.48066e-05	9.17736e-05
prfA	OG1RF_11935	peptide chain release factor 1	8091.77	-1.25349	0.324687	7.73336e-05	0.000259714
OG1RF_11936	OG1RF_11936	thymidine kinase	1177.9	-0.504654	0.350511	0.138946	0.195244
OG1RF_11938	OG1RF_11938	fumarate reductase	19406.8	1.41942	0.340303	1.86257e-05	7.0336e-05
OG1RF_11939	OG1RF_11939	Ktr-family potassium uptake protein D	601.315	1.51084	0.352368	1.03769e-05	4.13293e-05
nifJ	OG1RF_11940	pyruvate:ferredoxin (flavodoxin) oxidoreductase	2534.01	0.708757	0.366151	0.0460886	0.0753076
gltA	OG1RF_11941	NADPH-dependent glutamate synthase	1819.41	1.69623	0.331175	1.52098e-07	8.85152e-07
OG1RF_11942	OG1RF_11942	sulfide/dihydroorotate dehydrogenase-like FAD/NAD-binding protein	1794.06	1.56295	0.318777	5.27766e-07	2.7343e-06
OG1RF_11943	OG1RF_11943	flavodoxin	916.95	1.63086	0.351609	1.84731e-06	8.49962e-06
yqeB	OG1RF_11944	selenium-dependent molybdenum cofactor biosynthesis protein YqeB	936.372	3.17651	0.356366	3.07247e-20	1.16891e-18
yqeC	OG1RF_11945	selenium cofactor biosynthesis protein YqeC	744.72	3.22182	0.385215	3.28246e-18	8.99676e-17
OG1RF_11946	OG1RF_11946	DUF3343 domain-containing protein	355.499	3.72775	0.431266	5.52539e-20	1.98369e-18
yedF	OG1RF_11947	sulfurtransferase-like selenium metabolism protein YedF	969.655	3.12012	0.37614	7.54155e-18	1.94176e-16
selD	OG1RF_11948	selenide, water dikinase SelD	1480.85	3.26036	0.363533	1.50675e-20	6.19467e-19
sclA	OG1RF_11949	selenocysteine lyase SclA	1982.61	2.69257	0.333028	1.00643e-16	2.33217e-15
mocA	OG1RF_11950	molybdenum cofactor cytidylyltransferase	1421.96	1.79123	0.364417	4.06695e-07	2.17787e-06
xdh	OG1RF_11951	selenium-dependent xanthine dehydrogenase	6338.96	0.957687	0.314402	0.00184757	0.00449186
OG1RF_11952	OG1RF_11952	XdhC/CoxI family protein	1839.48	0.776211	0.313327	0.0113453	0.0225579
OG1RF_11953	OG1RF_11953	LysR family transcriptional regulator	762.618	0.841095	0.33916	0.0109495	0.0218562
OG1RF_11954	OG1RF_11954	putative transporter, nucleobase:cation symporter-2 family	1759.65	1.33876	0.312222	1.17533e-05	4.62331e-05
OG1RF_11955	OG1RF_11955	RidA family protein	367.39	4.00459	0.465846	2.42374e-20	9.50478e-19
arcC	OG1RF_11956	carbamate kinase	81751.6	2.54954	0.488512	3.19328e-08	2.16481e-07
ygeW	OG1RF_11957	knotted carbamoyltransferase YgeW	963.444	3.39928	0.361432	1.78323e-22	9.46972e-21
OG1RF_11958	OG1RF_11958	YgeY family selenium metabolism-linked hydrolase	1120.92	3.17501	0.413207	9.05382e-16	1.84626e-14
dpaL	OG1RF_11959	diaminopropionate ammonia-lyase	427.398	2.65996	0.570587	4.26603e-07	2.27017e-06
hydA	OG1RF_11960	dihydropyrimidinase	794.183	2.88741	0.440282	5.7443e-12	6.84215e-11
ygfK	OG1RF_11961	putative selenate reductase subunit YgfK	1951.61	1.98689	0.334976	1.16512e-09	9.86674e-09
ssnA	OG1RF_11962	putative aminohydrolase SsnA	966.024	1.23374	0.343592	0.000227095	0.000688306
OG1RF_11963	OG1RF_11963	helix-turn-helix transcriptional regulator	1733.86	-0.455867	0.3531	0.184369	0.248786
OG1RF_11964	OG1RF_11964	lipid II isoglutaminyl synthase (glutamine-hydrolyzing) subunit	2084.21	-0.309788	0.298333	0.289584	0.364338
OG1RF_11965	OG1RF_11965	lipid II isoglutaminyl synthase (glutamine-hydrolyzing) subunit	2839.76	-0.935518	0.301516	0.001546	0.00384632
OG1RF_11966	OG1RF_11966	nucleoside hydrolase	1896.73	-0.313864	0.34809	0.354276	0.433117
OG1RF_11967	OG1RF_11967	QrtT-family energy-coupling factor (ECF) transporter substrate-binding (S) component	1050.86	-0.667545	0.372601	0.0645878	0.100817
manA	OG1RF_11968	mannose-6-phosphate isomerase, class I	14328.3	-1.55526	0.353043	5.8787e-06	2.46867e-05
OG1RF_11969	OG1RF_11969	serine hydrolase domain-containing protein	2593.45	-1.02568	0.339058	0.00191142	0.00461822
OG1RF_11970	OG1RF_11970	VOC family protein	5124.45	-1.09809	0.334926	0.000774686	0.00208739
OG1RF_11971	OG1RF_11971	ABC transporter ATP-binding protein/permease	2272.7	-0.713231	0.33813	0.0304868	0.0528644
OG1RF_11972	OG1RF_11972	ABC transporter ATP-binding protein/permease	1477.28	-0.428332	0.345687	0.203202	0.270335
OG1RF_11973	OG1RF_11973	TetR/AcrR family transcriptional regulator	325.71	0.726246	0.461627	0.0986638	0.145204
OG1RF_11974	OG1RF_11974	guanylate kinase	576.185	-1.55982	0.363802	9.98449e-06	4.00795e-05
OG1RF_11975	OG1RF_11975	glycoside hydrolase family 1 protein	5502.83	3.03613	0.395997	1.44123e-15	2.84784e-14
OG1RF_11976	OG1RF_11976	putative &beta;-glucoside-specific PTS enzyme II	1309.55	0.93267	0.333627	0.00416062	0.00934398
OG1RF_11977	OG1RF_11977	PRD domain-containing protein	3486.24	0.578503	0.355964	0.0945713	0.140316
OG1RF_11978	OG1RF_11978		212.648	0.917774	0.466419	0.0386659	0.0646715
azoA	OG1RF_11979	FMN-dependent NADH-azoreductase monomer	830.712	0.74952	0.352005	0.0285991	0.0501024
OG1RF_11980	OG1RF_11980	AI-2E family transporter	17040.3	-1.89436	0.376117	1.97246e-07	1.13239e-06
OG1RF_11981	OG1RF_11981	PTS enzyme IIA component	6175.57	-1.21449	0.365103	0.000609354	0.00167556
OG1RF_11982	OG1RF_11982	DNA-directed RNA polymerase subunit beta	643.364	0.482422	0.530041	0.331486	0.408947
murA	OG1RF_11983	UDP-N-acetylglucosamine 1-carboxyvinyltransferase	5977.13	0.991382	0.356478	0.00422044	0.00945333
OG1RF_11984	OG1RF_11984	DUF1146 family protein	205.008	0.695754	0.499809	0.140453	0.197145
atpC	OG1RF_11985	ATP synthase F<sub>1</sub> complex subunit &epsilon;	37007.9	-2.32699	0.368553	7.15953e-11	7.29985e-10
atpD	OG1RF_11986	ATP synthase F<sub>1</sub> complex subunit &beta;	131162	-2.99554	0.331566	1.55945e-20	6.30959e-19
atpG	OG1RF_11987	ATP synthase F<sub>1</sub> complex subunit &gamma;	103771	-2.98491	0.341877	2.42086e-19	7.91123e-18
atpA	OG1RF_11988	ATP synthase F<sub>1</sub> complex subunit &alpha;	171404	-3.09243	0.331501	8.28728e-22	4.06236e-20
atpH	OG1RF_11989	ATP synthase F<sub>1</sub> complex subunit &delta;	47323.6	-3.05186	0.33787	1.40391e-20	5.96427e-19
atpF	OG1RF_11990	ATP synthase F<sub>o</sub> complex subunit b	43300.8	-3.12013	0.343821	8.17023e-21	3.59068e-19
atpE	OG1RF_11991	ATP synthase F<sub>o</sub> complex subunit c	22058.1	-3.0032	0.359149	5.60874e-18	1.48924e-16
atpB	OG1RF_11992	ATP synthase F<sub>o</sub> complex subunit a	38316.5	-2.79374	0.313104	6.33902e-20	2.21345e-18
smpB	OG1RF_11993	SsrA-binding protein SmpB	5773.01	-1.42404	0.383291	0.000122752	0.000395071
rnr	OG1RF_11994	ribonuclease R	32164.7	-1.6712	0.309858	3.5686e-08	2.3875e-07
OG1RF_11995	OG1RF_11995	alpha/beta fold hydrolase	7376.94	-1.50676	0.323485	1.8571e-06	8.52929e-06
secG	OG1RF_11996	preprotein translocase subunit SecG	1838.71	0.657162	0.378931	0.0733048	0.11263
OG1RF_11997	OG1RF_11997	GNAT family N-acetyltransferase	11722.2	-1.21669	0.377188	0.000866806	0.00229915
OG1RF_11998	OG1RF_11998	(4Fe-4S)-binding protein	25683.6	-1.24691	0.340541	0.000171437	0.000530976
OG1RF_11999	OG1RF_11999	putative metal-specific P-type ATPase	84273.3	-1.06471	0.322849	0.000737416	0.00199329
nadE	OG1RF_12000	ammonia-dependent NAD(+) synthetase	5142.93	-0.858197	0.320535	0.00615852	0.0131806
OG1RF_12001	OG1RF_12001	nicotinate phosphoribosyltransferase	3785.1	0.279546	0.311961	0.359868	0.438482
OG1RF_12002	OG1RF_12002	GtrA family protein	122.678	1.4023	0.579245	0.0088029	0.0180375
OG1RF_12003	OG1RF_12003	glucosaminidase domain-containing protein	350.792	1.93324	0.688452	0.00160983	0.00397621
OG1RF_12004	OG1RF_12004	hypothetical protein	173.441	1.98406	0.679121	0.00107213	0.00277729
OG1RF_12005	OG1RF_12005	winged helix-turn-helix domain-containing protein	82.7934	1.51794	0.777269	0.0231004	0.0415254
groL	OG1RF_12006	chaperonin GroEL	183896	-2.73689	0.363146	7.12118e-15	1.31535e-13
groES	OG1RF_12007	co-chaperone GroES	30116.9	-2.0803	0.331938	1.30095e-10	1.29032e-09
OG1RF_12008	OG1RF_12008	hypothetical protein	517.864	-0.850216	0.423814	0.0366906	0.0617322
OG1RF_12009	OG1RF_12009	type II CAAX endopeptidase family protein	2374.62	-1.32194	0.355472	0.00013037	0.000414088
OG1RF_12010	OG1RF_12010	redox-sensing transcriptional repressor Rex	13905.9	-1.96159	0.333039	1.53673e-09	1.2843e-08
OG1RF_12011	OG1RF_12011	ABC-F family ATP-binding cassette domain-containing protein	3217.83	-0.44168	0.282833	0.111959	0.16252
OG1RF_12012	OG1RF_12012	GntR family transcriptional regulator	2001.98	-1.00987	0.311316	0.000918134	0.00241022
OG1RF_12013	OG1RF_12013	ABC transporter ATP-binding protein	254.986	0.69856	0.604713	0.208004	0.276003
OG1RF_12014	OG1RF_12014	ABC transporter permease/substrate binding protein	535.071	0.65132	0.576261	0.221926	0.291123
OG1RF_12015	OG1RF_12015	YcjF family protein	4575.38	-0.15319	0.316385	0.620565	0.691053
OG1RF_12016	OG1RF_12016	diacylglycerol kinase family lipid kinase	21139.4	0.30452	0.364224	0.389126	0.468089
[truncated: 556 more rows]

## Sheet: Dataset S2B
Dataset S2B - mouse_CaEf_v_Ef_allgenes
gene_OG1RF	gene_id	Product	baseMean	log2FoldChange	lfcSE	pvalue	padj
dnaA	OG1RF_10001	chromosomal replication initiator protein DnaA	448.283	0.354221	0.178323	0.0189997	0.0722216
dnaN	OG1RF_10002	DNA polymerase III subunit beta	1174.63	-0.0693382	0.126982	0.540153	0.694794
yaaA	OG1RF_10003	S4 domain-containing protein YaaA	1939.61	0.0543637	0.182315	0.71726	0.826851
recF	OG1RF_10004	DNA replication/repair protein RecF	4411.9	0.135646	0.17192	0.34778	0.534492
gyrB	OG1RF_10005	DNA gyrase subunit B	7781.44	0.332281	0.158699	0.0169097	0.0665657
gyrA	OG1RF_10006	DNA gyrase subunit A	14966.1	0.30961	0.14294	0.0157885	0.0639334
rpsF	OG1RF_10007	30S ribosomal protein S6	2019.75	0.0888103	0.175184	0.54367	0.6965
ssb	OG1RF_10008	single-stranded DNA-binding protein	3204.33	0.00970393	0.160697	0.943734	0.970235
rpsR	OG1RF_10009	30S ribosomal protein S18	1144.02	-0.0889454	0.160852	0.51776	0.677644
OG1RF_10010	OG1RF_10010	DHH family phosphoesterase	16717.8	-0.174553	0.1393	0.155806	0.310514
rplI	OG1RF_10011	50S ribosomal protein L9	4285.2	-0.213513	0.139311	0.0842975	0.205926
dnaB	OG1RF_10012	replicative DNA helicase	700.348	0.201249	0.117782	0.0605895	0.166213
OG1RF_10013	OG1RF_10013	adenylosuccinate synthase	486.316	0.225546	0.157038	0.097439	0.228797
OG1RF_10014	OG1RF_10014	DegV family protein	2199.97	0.0123043	0.120882	0.909828	0.955378
OG1RF_10015	OG1RF_10015		235.691	0.167986	0.174729	0.25095	0.431777
OG1RF_10016	OG1RF_10016	ATP-binding cassette domain-containing protein	1580.15	0.101683	0.0804652	0.166387	0.32448
mptR	OG1RF_10017	sigma-54-dependent DNA-binding transcriptional regulator	3155.91	-0.128976	0.0909585	0.121558	0.262132
mptB	OG1RF_10018	mannose PTS enzyme IIB component	2288.09	-0.24722	0.189033	0.110597	0.246926
mptA	OG1RF_10019	mannose PTS enzyme IIAB component	11339	-0.382604	0.18594	0.0138333	0.0581456
mptC	OG1RF_10020	mannose PTS enzyme IIC component	4287.28	-0.122781	0.189782	0.425618	0.605463
mptD	OG1RF_10021	mannose PTS enzyme IID component	6432.11	-0.104239	0.191212	0.500481	0.66421
OG1RF_10022	OG1RF_10022	DUF956 family protein	390.74	-0.380941	0.176414	0.0112849	0.0504349
OG1RF_10023	OG1RF_10023	DUF308 domain-containing protein	14015	0.322349	0.181279	0.0340805	0.111121
OG1RF_10024	OG1RF_10024	hypothetical protein	1052.3	0.0464111	0.127093	0.682366	0.803333
OG1RF_10025	OG1RF_10025	MurR/RpiR family transcriptional regulator	2244.59	0.00736858	0.152699	0.955562	0.974673
malX	OG1RF_10026	PTS enzyme IIBC component	61.6394	0.195919	0.198324	0.216974	0.390451
OG1RF_10027	OG1RF_10027	MalY/PatB family protein	59.0623	-0.120993	0.193252	0.437291	0.613366
OG1RF_10028	OG1RF_10028	RidA family protein	35.1853	0.11884	0.261589	0.484003	0.650318
mprF	OG1RF_10029	bifunctional lysylphosphatidylglycerol flippase/synthetase MprF1	924.035	0.184484	0.126674	0.104697	0.239214
OG1RF_10030	OG1RF_10030		419.036	0.0932798	0.217199	0.571435	0.717256
OG1RF_10031	OG1RF_10031	YfhO family protein	522.09	0.0532817	0.148412	0.680065	0.801764
OG1RF_10033	OG1RF_10033	ClbS/DfsB family four-helix bundle protein	51.2169	-0.0170373	0.23047	0.919047	0.960095
OG1RF_10034	OG1RF_10034	VOC family protein	46.1628	0.236678	0.263073	0.170889	0.330468
OG1RF_10035	OG1RF_10035	YafY family protein	125.132	0.0711555	0.176401	0.628154	0.761753
OG1RF_10036	OG1RF_10036	glutamate-5-semialdehyde dehydrogenase	195.47	0.0901173	0.184756	0.551842	0.702018
proB	OG1RF_10037	glutamate 5-kinase	16.3568	0.092044	0.259012	0.587282	0.729395
OG1RF_10038	OG1RF_10038	dUTP diphosphatase	927.098	-0.338491	0.14793	0.0104403	0.0475801
radA	OG1RF_10039	DNA repair protein RadA	4922.47	-0.00248679	0.110062	0.980123	0.987501
OG1RF_10040	OG1RF_10040	PIN/TRAM domain-containing protein	3794.99	-0.0220938	0.109429	0.823793	0.901448
ispF	OG1RF_10041	2-C-methyl-D-erythritol 2,4-cyclodiphosphate synthase	1543.97	-0.0225973	0.113112	0.825149	0.90213
gltX	OG1RF_10042	glutamate--tRNA ligase	10272.5	0.0036375	0.131093	0.975122	0.985651
cysE	OG1RF_10043	serine O-acetyltransferase	698.883	0.699723	0.186347	7.50181e-06	0.000256517
cysS	OG1RF_10044	cysteine--tRNA ligase	3872.77	0.650424	0.185812	3.14854e-05	0.0008531
OG1RF_10045	OG1RF_10045	Mini-ribonuclease 3	852.922	0.538973	0.191847	0.000732801	0.00711265
rlmB	OG1RF_10046	23S rRNA (guanosine(2251)-2'-O)-methyltransferase RlmB	5320.95	0.645741	0.199158	7.48075e-05	0.00157219
OG1RF_10047	OG1RF_10047	NYN domain-containing protein	3447.76	0.518556	0.192332	0.00117277	0.0100079
OG1RF_10048	OG1RF_10048	sigma-70 family RNA polymerase sigma factor	12.3351	0.0569315	0.260131	0.736217	0.841439
OG1RF_10049	OG1RF_10049	Veg family protein	6018.48	-0.314288	0.266061	0.0730279	0.186538
ispE	OG1RF_10050	4-(cytidine 5'-diphospho)-2-C-methyl-D-erythritol kinase	375.457	0.53224	0.179418	0.000506697	0.00550654
adcA	OG1RF_10051	Zn<sup>2+</sup> ABC transporter substrate-binding lipoprotein	243.714	0.00253862	0.174792	0.986127	0.991073
adcC	OG1RF_10052	Zn<sup>2+</sup> ABC transporter ATP-binding protein	162.982	-0.0649908	0.150065	0.618007	0.752317
adcB	OG1RF_10053	Zn<sup>2+</sup> ABC transporter permease	131.086	0.354012	0.196227	0.0269145	0.094353
purR	OG1RF_10054	<i>pur</i> operon repressor	490.543	-0.0812585	0.165374	0.562702	0.710149
glmU	OG1RF_10055	bifunctional UDP-N-acetylglucosamine diphosphorylase/glucosamine-1-phosphate N-acetyltransferase GlmU	1549.11	-0.297514	0.135663	0.0154962	0.0631519
OG1RF_10056	OG1RF_10056	5'-nucleotidase C-terminal domain-containing protein	17833.1	0.193409	0.179118	0.194419	0.360093
OG1RF_10057	OG1RF_10057	peptide ABC transporter substrate-binding protein	116.926	-0.0889341	0.15707	0.510167	0.67183
OG1RF_10058	OG1RF_10058	DUF896 domain-containing protein	13.3348	0.0643551	0.282741	0.69365	0.812372
OG1RF_10059	OG1RF_10059	LLM class flavin-dependent oxidoreductase	40.242	-0.250688	0.188483	0.105177	0.239734
ruvA	OG1RF_10060	Holliday junction branch migration protein RuvA	183.001	-0.0364803	0.234644	0.828462	0.904571
ruvB	OG1RF_10061	Holliday junction branch migration DNA helicase RuvB	296.206	0.103993	0.228121	0.535149	0.690104
OG1RF_10062	OG1RF_10062	hypothetical protein	47.3143	0.155098	0.25163	0.364528	0.550145
OG1RF_10063	OG1RF_10063	N-acetylmannosamine-6-phosphate 2-epimerase	676.153	-0.352993	0.103626	0.000346419	0.0043611
ygjK	OG1RF_10064	alpha-glucosidase	17033.5	-0.32533	0.160309	0.0201379	0.075089
OG1RF_10065	OG1RF_10065	helix-turn-helix transcriptional regulator	340.158	-0.852529	0.198601	1.22999e-07	1.30327e-05
OG1RF_10066	OG1RF_10066	Crp/Fnr family transcriptional regulator	311.051	-0.466274	0.153956	0.000688587	0.00684429
OG1RF_10067	OG1RF_10067		41.8326	-0.765582	0.285196	6.63899e-05	0.00146808
OG1RF_10068	OG1RF_10068	SDR family oxidoreductase	36654.4	0.464867	0.169161	0.00156108	0.0123773
amaP	OG1RF_10069	alkaline shock response membrane anchor protein AmaP	100224	0.480681	0.199511	0.00317552	0.0198003
OG1RF_10070	OG1RF_10070	DUF2273 domain-containing protein	19104.3	0.6341	0.20626	0.00013785	0.00245143
OG1RF_10071	OG1RF_10071	Asp23/Gls24 family envelope stress response protein	210693	0.415287	0.197456	0.010066	0.0462892
OG1RF_10072	OG1RF_10072	Asp23/Gls24 family envelope stress response protein	196061	0.422257	0.188665	0.00725784	0.0363501
OG1RF_10073	OG1RF_10073	GlsB/YeaQ/YmgE family stress response membrane protein	65174.5	0.407505	0.194906	0.0109215	0.0493309
OG1RF_10074	OG1RF_10074	hypothetical protein	72.3017	0.24782	0.216418	0.136291	0.284048
OG1RF_10075	OG1RF_10075	hypothetical protein	159.063	0.0236707	0.167473	0.867336	0.926374
OG1RF_10076	OG1RF_10076	DUF2974 domain-containing protein	189.222	0.265656	0.207078	0.103681	0.238735
OG1RF_10077	OG1RF_10077	hypothetical protein	38.1079	0.106596	0.249704	0.53105	0.687419
OG1RF_10078	OG1RF_10078	hypothetical protein	27.9163	-0.126036	0.226977	0.452222	0.624322
OG1RF_10079	OG1RF_10079	putative transporter, major facilitator superfamily	105.779	1.48271	0.607732	1.2289e-06	7.81275e-05
OG1RF_10080	OG1RF_10080	hypothetical protein	32.5141	1.3324	0.599451	3.35361e-06	0.00015793
OG1RF_10081	OG1RF_10081		8.89193	0.463468	0.345399	0.00846516	0.0408683
OG1RF_10082	OG1RF_10082	helix-turn-helix domain-containing protein	124.294	0.344103	0.205035	0.0354781	0.113628
OG1RF_10083	OG1RF_10083	helix-turn-helix domain-containing protein	86.6407	0.0376172	0.244044	0.824171	0.901448
fss1	OG1RF_10084	fibrinogen-binding MSCRAMM adhesin Fss1	278.95	0.307852	0.169352	0.0339728	0.111045
OG1RF_10085	OG1RF_10085	diacylglycerol kinase family lipid kinase	1099.56	-0.45955	0.120223	4.41878e-05	0.00111257
OG1RF_10086	OG1RF_10086	helix-turn-helix domain-containing protein	3925.6	-0.0162541	0.129024	0.887637	0.940656
OG1RF_10088	OG1RF_10088	glycosyl hydrolase family 28-related protein	115.66	-0.359835	0.163227	0.0114801	0.0508402
OG1RF_10089	OG1RF_10089	putative transporter, formate/nitrite transporter family	192.533	-0.209819	0.173764	0.151236	0.303306
OG1RF_10090	OG1RF_10090	lipoprotein	2749.5	-0.165391	0.140804	0.18213	0.34461
OG1RF_10091	OG1RF_10091	PAS domain-containing protein	369.839	-0.500518	0.208399	0.00270495	0.0178216
OG1RF_10092	OG1RF_10092	PTS enzyme IIC component	4062.28	-0.0270677	0.256111	0.87287	0.929581
sdaAB	OG1RF_10093	L-serine ammonia-lyase, iron-sulfur-dependent subunit beta	3016.56	0.0267782	0.26537	0.873348	0.929646
sdaAA	OG1RF_10094	L-serine ammonia-lyase, iron-sulfur-dependent, subunit alpha	1933.14	0.143228	0.271596	0.396088	0.579546
serS	OG1RF_10095	serine--tRNA ligase	2484.76	0.1634	0.275105	0.332519	0.518135
OG1RF_10096	OG1RF_10096	alpha/beta hydrolase	790.052	0.0641801	0.148578	0.619617	0.753254
OG1RF_10097	OG1RF_10097	ArgR family transcriptional regulator	17813.8	-0.41147	0.170519	0.00523245	0.0286153
OG1RF_10098	OG1RF_10098	ArgR family transcriptional regulator	282.232	-0.5356	0.213398	0.00153777	0.0122588
arcA	OG1RF_10099	arginine deiminase	8513.58	-0.705131	0.178222	3.33415e-06	0.00015793
argF	OG1RF_10100	ornithine carbamoyltransferase monomer	11076.1	-0.373065	0.162669	0.00870077	0.0416686
arcC	OG1RF_10101	carbamate kinase 1 monomer	5568.09	-0.20889	0.185378	0.171001	0.330468
OG1RF_10102	OG1RF_10102	Crp/Fnr family transcriptional regulator	1642.07	0.113593	0.209201	0.484094	0.650318
arcD	OG1RF_10103	L-arginine:L-ornithine antiporter	5879.27	0.0593179	0.167149	0.675034	0.799563
OG1RF_10104	OG1RF_10104	type 1 glutamine amidotransferase domain-containing protein	145.262	0.110406	0.188803	0.472189	0.64247
OG1RF_10105	OG1RF_10105	metalloregulator ArsR/SmtB family transcription factor	46.3938	0.622451	0.213666	0.000240282	0.00332086
OG1RF_10106	OG1RF_10106	NADP-dependent oxidoreductase	261.426	0.498679	0.196264	0.00202513	0.0147529
OG1RF_10107	OG1RF_10107	family 20 glycosylhydrolase	21189.5	-0.189201	0.144545	0.136222	0.284048
OG1RF_10108	OG1RF_10108	RidA family protein	1674.34	0.170321	0.178413	0.251209	0.431931
OG1RF_10109	OG1RF_10109	MepB family protein	54.8348	0.474396	0.19695	0.00335231	0.0204435
OG1RF_10110	OG1RF_10110	PLP-dependent aminotransferase family protein	239.383	0.961811	0.242709	9.27852e-08	1.06183e-05
OG1RF_10111	OG1RF_10111	ornithine cyclodeaminase family protein	21.4961	0.454835	0.243389	0.0101778	0.0466346
OG1RF_10112	OG1RF_10112	PhzF family phenazine biosynthesis protein	15.2841	0.126519	0.260869	0.456835	0.628643
OG1RF_10113	OG1RF_10113	corrinoid adenosyltransferase	50.2163	0.432853	0.270584	0.0159971	0.0644702
OG1RF_10114	OG1RF_10114	hypothetical protein	2003.71	-0.194246	0.193394	0.214273	0.386451
guaA	OG1RF_10115	glutamine-hydrolyzing GMP synthase	1516.23	0.261833	0.142524	0.0392362	0.122427
coaA	OG1RF_10116	type I pantothenate kinase	347.93	-0.111876	0.178108	0.449528	0.621615
OG1RF_10117	OG1RF_10117	SGNH/GDSL hydrolase family protein	1611.45	0.0778982	0.16782	0.583002	0.726985
OG1RF_10118	OG1RF_10118	class I SAM-dependent methyltransferase	753.36	0.363524	0.160846	0.00989856	0.0456771
add	OG1RF_10119	adenosine deaminase	35.2379	0.331057	0.256853	0.0595942	0.164726
OG1RF_10120	OG1RF_10120	substrate-binding domain-containing protein	638.406	-0.158931	0.138109	0.192332	0.358396
OG1RF_10121	OG1RF_10121	pyrimidine-nucleoside phosphorylase	874.955	0.00424944	0.14019	0.972538	0.984932
deoC	OG1RF_10122	deoxyribose-phosphate aldolase	618.426	-0.0325729	0.143832	0.796047	0.884896
OG1RF_10123	OG1RF_10123	cytidine deaminase	311.534	0.0850114	0.165321	0.544707	0.69728
OG1RF_10124	OG1RF_10124	nucleoside ABC transporter substrate-binding protein	959.874	0.00395093	0.150269	0.975862	0.985686
OG1RF_10125	OG1RF_10125	nucleoside ABC transporter substrate-binding protein	5299.6	-0.344234	0.157419	0.0129325	0.0553658
OG1RF_10126	OG1RF_10126	nucleoside ABC transporter ATP-binding protein	4377.01	-0.23637	0.139633	0.0574326	0.161383
OG1RF_10127	OG1RF_10127	nucleoside ABC transporter permease	913.734	0.221609	0.133792	0.0644652	0.173001
OG1RF_10128	OG1RF_10128	nucleoside ABC transporter permease	567.619	0.5139	0.195518	0.00144209	0.0116273
OG1RF_10129	OG1RF_10129	hypothetical protein	62.7989	0.169177	0.221232	0.310243	0.491556
OG1RF_10130	OG1RF_10130	hypothetical protein	168.407	0.254213	0.22787	0.13423	0.280945
OG1RF_10131	OG1RF_10131	hypothetical protein	53.5554	-0.0372718	0.228264	0.823672	0.901448
OG1RF_10132	OG1RF_10132	hypothetical protein	48.1009	-0.1012	0.225744	0.544856	0.69728
deoB	OG1RF_10133	phosphopentomutase	13429.1	-0.127931	0.13319	0.2781	0.462531
OG1RF_10134	OG1RF_10134	purine-nucleoside phosphorylase	7941.54	0.0614183	0.128667	0.591853	0.731688
deoD	OG1RF_10135	purine-nucleoside phosphorylase	5745.4	0.0140055	0.132452	0.905254	0.951988
feuA	OG1RF_10136	ferrichrome ABC transporter substrate-binding protein	139.672	0.502787	0.210035	0.00269181	0.0178216
OG1RF_10137	OG1RF_10137	ferrichrome ABC transporter ATP-binding protein	237.945	-0.230212	0.185141	0.131733	0.278006
OG1RF_10138	OG1RF_10138	ferrichrome ABC transporter permease	522.122	0.0396173	0.141748	0.750327	0.850103
OG1RF_10139	OG1RF_10139	ferrichrome ABC transporter permease	109.909	0.533397	0.266491	0.00350179	0.0210522
OG1RF_10140	OG1RF_10140	iron-containing alcohol dehydrogenase	16478.2	-0.0249659	0.174292	0.86396	0.923907
gpmA	OG1RF_10141	2,3-diphosphoglycerate-dependent phosphoglycerate mutase	8131.92	-0.286257	0.166539	0.0455029	0.136988
OG1RF_10142	OG1RF_10142	recombinase family protein	101.528	0.0972712	0.207855	0.54758	0.699044
rpiA	OG1RF_10143	ribose-5-phosphate isomerase RpiA	95.1038	0.0845912	0.224347	0.611791	0.747973
rpsL	OG1RF_10144	30S ribosomal protein S12	3115.21	0.270812	0.163754	0.0550389	0.15689
rpsG	OG1RF_10145	30S ribosomal protein S7	3425.18	0.372156	0.168117	0.0105205	0.0478599
fusA	OG1RF_10146	elongation factor G	9948.58	0.637199	0.17843	2.84869e-05	0.000787414
tuf	OG1RF_10147	elongation factor Tu	21766.3	0.103908	0.143124	0.40703	0.589707
thiD	OG1RF_10148	pyridoxal kinase	338.481	0.597505	0.165336	3.60221e-05	0.000951275
OG1RF_10149	OG1RF_10149	cyclopropane-fatty-acyl-phospholipid synthase family protein	1225.64	0.285589	0.109763	0.0055799	0.0301844
rpsJ	OG1RF_10150	30S ribosomal protein S10	1704.8	0.0938399	0.14367	0.455441	0.627422
rplC	OG1RF_10151	50S ribosomal protein L3	1898.7	0.274817	0.163577	0.0514812	0.149503
rplD	OG1RF_10152	50S ribosomal protein L4	1132.44	0.45437	0.177415	0.0027341	0.0179196
OG1RF_10153	OG1RF_10153	50S ribosomal protein L23	603.921	0.344043	0.179564	0.0231864	0.0847061
rplB	OG1RF_10154	50S ribosomal protein L2	1206.88	0.888732	0.189386	1.22842e-08	1.83757e-06
rpsS	OG1RF_10155	30S ribosomal protein S19	516.908	0.616217	0.189254	9.84137e-05	0.00191043
rplV	OG1RF_10156	50S ribosomal protein L22	733.652	0.474261	0.177045	0.00175383	0.0136342
rpsC	OG1RF_10157	30S ribosomal protein S3	1903.92	0.659901	0.1544	1.50597e-06	9.11829e-05
rplP	OG1RF_10158	50S ribosomal protein L16	1154.18	0.652776	0.156682	2.54155e-06	0.000134649
rpmC	OG1RF_10159	50S ribosomal protein L29	466.546	0.247032	0.156135	0.0690635	0.180132
rpsQ	OG1RF_10160	30S ribosomal protein S17	1685.24	0.324538	0.158911	0.0196498	0.0740223
rplN	OG1RF_10161	50S ribosomal protein L14	1591.75	0.539871	0.167045	0.000213869	0.00307532
rplX	OG1RF_10162	50S ribosomal protein L24	1314.18	0.327399	0.157131	0.0176945	0.0686977
rplE	OG1RF_10163	50S ribosomal protein L5	1652.39	0.44888	0.159455	0.00144263	0.0116273
OG1RF_10164	OG1RF_10164	type Z 30S ribosomal protein S14	882.049	0.433185	0.170174	0.00328471	0.0201323
rpsH	OG1RF_10165	30S ribosomal protein S8	1831.43	0.532713	0.158025	0.000143551	0.00246935
rplF	OG1RF_10166	50S ribosomal protein L6	2092.78	0.532429	0.161126	0.000179513	0.00279804
rplR	OG1RF_10167	50S ribosomal protein L18	1002.45	0.63458	0.175871	2.57306e-05	0.000735202
rpsE	OG1RF_10168	30S ribosomal protein S5	1607.72	0.659237	0.159779	2.81137e-06	0.000145904
rpmD	OG1RF_10169	50S ribosomal protein L30	455.599	0.517571	0.171435	0.000490507	0.00539983
rplO	OG1RF_10170	50S ribosomal protein L15	935.349	0.726983	0.172563	9.29286e-07	6.21888e-05
secY	OG1RF_10171	preprotein translocase subunit SecY	3893.17	0.454312	0.167229	0.00182663	0.0138311
OG1RF_10172	OG1RF_10172	adenylate kinase	1927.52	0.433877	0.163348	0.00245415	0.0167317
infA	OG1RF_10173	translation initiation factor IF-1	1670.73	0.0727544	0.134985	0.542149	0.696302
rpmJ	OG1RF_10174	50S ribosomal protein L36	486.778	0.187363	0.148289	0.148204	0.299546
rpsM	OG1RF_10175	30S ribosomal protein S13	1563.45	0.314876	0.154798	0.0208878	0.0773182
rpsK	OG1RF_10176	30S ribosomal protein S11	2126.24	0.252143	0.15731	0.0651877	0.173634
rpoA	OG1RF_10177	DNA-directed RNA polymerase subunit alpha	5159.27	0.154556	0.151221	0.23898	0.415232
rplQ	OG1RF_10178	50S ribosomal protein L17	1300.12	0.372737	0.16192	0.00854049	0.0411335
OG1RF_10179	OG1RF_10179		28.9569	0.775579	0.292577	6.25362e-05	0.00140734
OG1RF_10180	OG1RF_10180	DUF819 family protein	127.411	0.0901001	0.212941	0.581517	0.725612
OG1RF_10181	OG1RF_10181	M20 family metallopeptidase	170.063	0.227847	0.217935	0.171277	0.330468
OG1RF_10182	OG1RF_10182	energy-coupling factor (ECF) transporter ATP-binding protein	519.928	-0.396671	0.139191	0.00175669	0.0136342
OG1RF_10183	OG1RF_10183	energy-coupling factor (ECF) transporter ATP-binding protein	433.686	-0.158095	0.11984	0.142719	0.293636
ecfT	OG1RF_10184	energy-coupling factor (ECF) transporter transmembrane (T) component	404.277	-0.130181	0.107461	0.180975	0.343191
truA	OG1RF_10185	tRNA pseudouridine(38-40) synthase TruA	595.916	-0.00234535	0.0936209	0.978174	0.98671
OG1RF_10186	OG1RF_10186	heavy metal-binding domain-containing protein	1909.13	-0.836422	0.17173	1.16048e-08	1.83757e-06
brnQ	OG1RF_10187	putative branched-chain amino acid transporter	101.348	0.296579	0.268695	0.0893004	0.213833
OG1RF_10188	OG1RF_10188	GNAT family N-acetyltransferase	4.03984	-0.0226572	0.328056	0.8567	0.920616
OG1RF_10189	OG1RF_10189	TIGR00730 family Rossman fold protein	171.869	-0.263608	0.202603	0.102436	0.237029
OG1RF_10190	OG1RF_10190	amino acid ABC transporter ATP-binding protein	262.016	-0.280062	0.17438	0.0578008	0.161881
OG1RF_10191	OG1RF_10191	ABC transporter substrate-binding protein/permease	379.128	-0.00585953	0.137697	0.961569	0.976936
OG1RF_10192	OG1RF_10192	hypothetical protein	593.803	0.0357322	0.151173	0.785289	0.877797
OG1RF_10193	OG1RF_10193		5.10158	0.0736782	0.299036	0.634649	0.765977
OG1RF_10194	OG1RF_10194	NAD-dependent protein deacylase	430.648	-0.223887	0.147724	0.0845702	0.206227
OG1RF_10195	OG1RF_10195	chorismate mutase	745.708	-0.00577442	0.0791344	0.936741	0.966383
OG1RF_10196	OG1RF_10196	transcription repressor NadR	2778.23	-0.101777	0.15429	0.444711	0.617605
OG1RF_10197	OG1RF_10197	glucosaminidase domain-containing protein	4414.57	-0.216806	0.135695	0.0734958	0.1869
OG1RF_10198	OG1RF_10198	aldehyde dehydrogenase family protein	3144.19	0.372212	0.155304	0.00680295	0.0350911
ldh1	OG1RF_10199	L-lactate dehydrogenase 1	15452.1	0.0609238	0.149596	0.639353	0.770556
pth	OG1RF_10200	aminoacyl-tRNA hydrolase	365.835	-0.156027	0.105226	0.104092	0.238735
mfd	OG1RF_10201	transcription-repair coupling factor	3494.12	0.245989	0.0985806	0.00831078	0.0405012
OG1RF_10202	OG1RF_10202	polysaccharide biosynthesis protein	1531.55	0.170165	0.116821	0.107457	0.243334
OG1RF_10203	OG1RF_10203	RNA-binding S4 domain-containing protein	564.056	-0.0840467	0.15149	0.522007	0.680021
OG1RF_10204	OG1RF_10204		6.61554	0.0279261	0.31306	0.844703	0.915424
OG1RF_10205	OG1RF_10205	septum formation initiator family protein	2475.9	-0.386895	0.122843	0.000724441	0.00707487
OG1RF_10206	OG1RF_10206	S1 domain-containing RNA-binding protein	2201.34	-0.273522	0.117015	0.0117106	0.0516119
tilS	OG1RF_10207	tRNA lysidine(34) synthetase TilS	517.077	0.53029	0.143456	4.59316e-05	0.00114514
hpt	OG1RF_10208	hypoxanthine phosphoribosyltransferase	374.202	-0.0890168	0.109341	0.366923	0.553103
ftsH	OG1RF_10209	ATP-dependent zinc metalloprotease FtsH	6192.63	-0.158176	0.147166	0.218171	0.390986
hslO	OG1RF_10210	Hsp33 family molecular chaperone HslO	450.936	0.12651	0.199554	0.425127	0.605318
dusB	OG1RF_10211	tRNA dihydrouridine synthase DusB	486.507	-0.0555946	0.19193	0.719698	0.828892
lysS	OG1RF_10212	lysine--tRNA ligase	2858.4	-0.398347	0.122488	0.000488194	0.00539773
OG1RF_10213	OG1RF_10213	PRD domain-containing protein	1904.01	-0.370859	0.184799	0.0165092	0.0653684
OG1RF_10214	OG1RF_10214	putative &beta;-glucoside-specific PTS enzyme II	18857.2	0.0740012	0.317422	0.597163	0.73682
OG1RF_10215	OG1RF_10215	6-phospho-beta-glucosidase	15834.6	0.134392	0.33059	0.309674	0.490961
OG1RF_10216	OG1RF_10216	family 1 glycosylhydrolase	4058.68	0.00896424	0.32587	0.944188	0.970235
OG1RF_10217	OG1RF_10217	histidine phosphatase family protein	10050.6	0.0395072	0.333275	0.739948	0.845029
OG1RF_10218	OG1RF_10218	alpha/beta hydrolase	172.055	0.247552	0.168856	0.0852707	0.207307
OG1RF_10219	OG1RF_10219	bifunctional transcriptional activator/DNA repair enzyme AdaA	56.3688	0.922167	0.466545	5.01453e-05	0.00120301
OG1RF_10220	OG1RF_10220	methylated-DNA--[protein]-cysteine S-methyltransferase	221.623	-0.021911	0.128731	0.848627	0.917932
OG1RF_10221	OG1RF_10221	DNA-3-methyladenine glycosylase I	207.297	0.111495	0.135004	0.349955	0.536429
OG1RF_10222	OG1RF_10222	HD domain-containing protein	337.304	0.177904	0.134441	0.136383	0.284048
OG1RF_10223	OG1RF_10223	putative transporter, cation diffusion facilitator family	1107.78	0.194261	0.113118	0.0602807	0.165544
OG1RF_10224	OG1RF_10224	DUF4809 family protein	641.485	0.129672	0.129584	0.26026	0.442704
fabI	OG1RF_10225	enoyl-ACP reductase FabI	162.698	0.163525	0.165391	0.245013	0.424129
fabF	OG1RF_10226	(5Z)-3-oxo-dodec-5-enoyl-[acp] synthase	417.749	0.316398	0.174669	0.0329947	0.108405
fabZ	OG1RF_10227	3-hydroxyacyl-[acyl-carrier-protein] dehydratase/isomerase	90.5199	0.113121	0.169415	0.428571	0.606149
pyrDA	OG1RF_10228	dihydroorotate oxidase monomer	400.336	0.0276695	0.100294	0.762114	0.859449
OG1RF_10229	OG1RF_10229	elongation factor G-binding protein	219.394	0.574193	0.144513	1.12595e-05	0.00036709
efp	OG1RF_10230	elongation factor P	1288.3	-0.512888	0.161824	0.000321543	0.00410896
OG1RF_10231	OG1RF_10231	hypothetical protein	86.7577	-0.110522	0.234881	0.513087	0.6738
OG1RF_10232	OG1RF_10232	cysteine synthase family protein	6.10739	0.115692	0.31327	0.429781	0.607185
OG1RF_10233	OG1RF_10233	cystathionine gamma-synthase	16.6346	0.0380043	0.253767	0.822444	0.901448
genA	OG1RF_10234	6-phospho-beta-glucosidase GenA	772.917	-0.492917	0.139612	0.000109033	0.00208475
genB	OG1RF_10235	PTS enzyme IIC component	239.733	0.0192263	0.211445	0.905942	0.951988
genR	OG1RF_10236	MurR/RpiR family transcriptional regulator	36.3765	0.373032	0.324523	0.0271775	0.0948043
OG1RF_10237	OG1RF_10237	dihydrofolate reductase family protein	1137.41	0.450265	0.123858	9.55888e-05	0.00186986
OG1RF_10238	OG1RF_10238	TrkH family potassium uptake protein	660.83	0.333703	0.102705	0.000644042	0.00663076
OG1RF_10239	OG1RF_10239	putative transporter, cation:proton antiporter-2 family	881.982	0.458379	0.106459	5.84154e-06	0.000221668
copY	OG1RF_10240	copper-responsive transcriptional repressor CopY	137.233	-0.0184391	0.234005	0.912714	0.957917
copA	OG1RF_10241	Cu<small><sup>2+</sup></small> importing P-type ATPase	1079.03	-0.0429905	0.230708	0.797744	0.885856
copZ	OG1RF_10242	copper chaperone CopZ	124.569	0.0138839	0.19836	0.929863	0.961627
OG1RF_10243	OG1RF_10243	PH domain-containing protein	159.85	0.437183	0.191223	0.00586943	0.0314231
OG1RF_10244	OG1RF_10244	GntR family transcriptional regulator	39.6159	0.196857	0.235802	0.247978	0.428112
OG1RF_10245	OG1RF_10245	C1 family peptidase	3054.44	-0.250324	0.101807	0.00907339	0.0430478
OG1RF_10246	OG1RF_10246	flavin reductase family protein	1110.28	0.013602	0.162677	0.921905	0.960095
OG1RF_10247	OG1RF_10247	ring-cleaving dioxygenase	508.532	0.289957	0.150926	0.0296123	0.101351
OG1RF_10248	OG1RF_10248	putative transporter, small multidrug resistance family	116.25	-0.0710868	0.158597	0.601357	0.739841
OG1RF_10249	OG1RF_10249	putative transporter, small multidrug resistance family	102.738	0.0777065	0.199742	0.623851	0.757981
chi18A	OG1RF_10250	endo-chitinase	3173.84	0.243457	0.206959	0.13501	0.282196
CBM33A	OG1RF_10251	lytic chitin monooxygenase	2466.86	-0.00945898	0.1799	0.949321	0.972032
OG1RF_10252	OG1RF_10252	thioesterase	677.745	-0.146908	0.0991821	0.105474	0.239911
OG1RF_10253	OG1RF_10253	DUF72 domain-containing protein	952.107	-0.0485819	0.130498	0.67547	0.799563
OG1RF_10254	OG1RF_10254	haloacid dehalogenase	558.601	0.0470072	0.114241	0.64828	0.778469
OG1RF_10255	OG1RF_10255	aspartate kinase	227.432	0.184316	0.203491	0.251592	0.432004
OG1RF_10256	OG1RF_10256	HAD family phosphatase	101.863	-0.0549307	0.246945	0.745934	0.846835
ezrA	OG1RF_10257	septation ring formation regulator EzrA	1626.15	-0.372383	0.167467	0.0102717	0.0469802
OG1RF_10258	OG1RF_10258	cysteine desulfurase family protein	379.424	-0.0545369	0.14762	0.671623	0.798101
rr13	OG1RF_10259	response regulator transcription factor	1602.69	0.229549	0.159611	0.0957919	0.226393
hk13	OG1RF_10260	HAMP domain-containing sensor histidine kinase	2519.31	0.253421	0.155913	0.0621332	0.168628
OG1RF_10261	OG1RF_10261	DUF4822 domain-containing protein	192.175	-1.25709	0.608783	6.87518e-06	0.000249766
OG1RF_10262	OG1RF_10262	DUF4822 domain-containing protein	806.839	-0.441367	0.337509	0.0113956	0.0507511
OG1RF_10263	OG1RF_10263	DUF4822 domain-containing protein	1247.57	-0.479454	0.200893	0.00336989	0.0205015
OG1RF_10264	OG1RF_10264		14.1426	-0.274268	0.333667	0.0709959	0.182735
OG1RF_10265	OG1RF_10265	ankyrin repeat domain-containing protein	416.384	-0.544001	0.199795	0.000870468	0.00796259
OG1RF_10266	OG1RF_10266	amidohydrolase family protein	662.218	-0.362505	0.143721	0.00517109	0.0283407
OG1RF_10267	OG1RF_10267	type II toxin-antitoxin system death-on-curing family toxin	1942.12	-0.111001	0.158515	0.414399	0.597316
OG1RF_10268	OG1RF_10268	addiction module antitoxin	2184.61	-0.368755	0.174499	0.0133979	0.0568798
OG1RF_10269	OG1RF_10269	alpha/beta hydrolase	904.116	0.491158	0.169048	0.000834386	0.00777232
OG1RF_10270	OG1RF_10270	PucR family transcriptional regulator	1964.65	0.484382	0.182952	0.00175856	0.0136342
fdrA	OG1RF_10271	acyl-CoA synthetase FdrA	3796.92	0.0642157	0.169653	0.653383	0.783381
OG1RF_10272	OG1RF_10272	DUF2877 domain-containing protein	1683.76	0.132094	0.170698	0.358068	0.543746
OG1RF_10273	OG1RF_10273	putative transporter, major facilitator superfamily	1436.9	0.199288	0.162432	0.152138	0.304635
arcC	OG1RF_10274	carbamate kinase	5568.09	-0.20889	0.185378	0.171001	0.330468
OG1RF_10275	OG1RF_10275	dicarboxylate/amino acid:cation symporter	584.506	0.223535	0.149084	0.0872931	0.210214
allD	OG1RF_10276	ureidoglycolate dehydrogenase	605.609	0.383802	0.152567	0.00473598	0.0265277
OG1RF_10277	OG1RF_10277	hypothetical protein	450.815	0.313974	0.155505	0.0216778	0.0801259
OG1RF_10278	OG1RF_10278	amidohydrolase family protein	1078.05	0.182416	0.141377	0.143219	0.294427
OG1RF_10279	OG1RF_10279	WxL domain-containing protein	188.719	-0.0952319	0.126038	0.39659	0.579947
salB	OG1RF_10281	CAP domain-containing protein	8132.16	-0.492602	0.178018	0.00120937	0.0102352
metE	OG1RF_10282	cobalamin-independent methionine synthase	172.902	0.399084	0.209078	0.0162338	0.0648716
OG1RF_10283	OG1RF_10283	AI-2E family transporter	2322.28	0.0422152	0.136196	0.725871	0.835318
OG1RF_10284	OG1RF_10284	DUF308 domain-containing protein	475.729	-0.0783225	0.119884	0.46609	0.636625
OG1RF_10285	OG1RF_10285	DUF969 domain-containing protein	68.3234	0.207407	0.259363	0.228311	0.404033
OG1RF_10286	OG1RF_10286	DUF979 domain-containing protein	79.6107	0.319791	0.272217	0.0679792	0.178402
pcp	OG1RF_10287	pyroglutamyl-peptidase I	276.16	-0.248688	0.158547	0.0704497	0.182623
nhaC	OG1RF_10288	putative transporter, Na<sup>+</sup>:H<sup>+</sup> antiporter family	176.664	0.446164	0.224547	0.00950538	0.0444341
OG1RF_10289	OG1RF_10289	MarR family transcriptional regulator	62.6249	-0.0979156	0.239021	0.563236	0.710471
OG1RF_10290	OG1RF_10290	nitroreductase family protein	308.045	0.202176	0.1719	0.163254	0.320134
OG1RF_10291	OG1RF_10291	Cof-type HAD-IIB family hydrolase	1118.67	-0.321358	0.123307	0.00489221	0.0272229
OG1RF_10292	OG1RF_10292	PTS enzyme EIICB component	518.65	0.0200536	0.140045	0.870815	0.928894
OG1RF_10293	OG1RF_10293	PRD domain-containing protein	574.856	0.114159	0.126841	0.312259	0.493828
OG1RF_10294	OG1RF_10294	PTS enzyme IIA component	159.239	0.139923	0.180883	0.349605	0.536216
OG1RF_10295	OG1RF_10295		1111.06	1.17003	0.372285	2.28694e-07	2.07703e-05
OG1RF_10296	OG1RF_10296	putative mannitol-specific PTS enzyme IIBC component	483.473	0.0216896	0.22554	0.896448	0.94592
OG1RF_10297	OG1RF_10297	putative mannitol-specific PTS enzyme IIA component	55.5981	-0.507516	0.230487	0.00366025	0.0219117
OG1RF_10298	OG1RF_10298	mannitol-1-phosphate 5-dehydrogenase	211.791	-0.344404	0.194184	0.030206	0.102708
OG1RF_10299	OG1RF_10299	FAD-dependent oxidoreductase	225.651	0.0491231	0.191912	0.751146	0.850103
OG1RF_10300	OG1RF_10300	NAD(P)H-binding protein	47.703	0.0146369	0.292792	0.926104	0.960866
OG1RF_10301	OG1RF_10301	hypothetical protein	145.183	0.307831	0.221109	0.0681927	0.178593
OG1RF_10302	OG1RF_10302	ABC transporter ATP-binding protein	77.874	0.056164	0.219977	0.734179	0.840998
OG1RF_10303	OG1RF_10303	ABC transporter permease	332.492	0.0482464	0.135651	0.687562	0.807234
OG1RF_10304	OG1RF_10304		8.64346	-0.039263	0.297498	0.800284	0.886837
OG1RF_10305	OG1RF_10305	hypothetical protein	120.98	-0.0261439	0.209588	0.871867	0.929236
OG1RF_10306	OG1RF_10306	DUF4811 domain-containing protein	72.101	0.682057	0.281012	0.000311006	0.00405584
OG1RF_10307	OG1RF_10307	putative transporter, major facilitator superfamily	106.906	0.564143	0.293305	0.00247706	0.0168427
OG1RF_10308	OG1RF_10308	MerR family transcriptional regulator	199.903	-0.0274094	0.175275	0.851357	0.919356
OG1RF_10309	OG1RF_10309	IclR family transcriptional regulator	240.368	0.0212354	0.132999	0.857262	0.920616
OG1RF_10310	OG1RF_10310	bifunctional 4-hydroxy-2-oxoglutarate aldolase/2-dehydro-3-deoxy-phosphogluconate aldolase	24.3459	0.359993	0.253464	0.0411555	0.126859
OG1RF_10311	OG1RF_10311	sugar kinase	44.1912	0.299921	0.246001	0.0847393	0.20641
kduI	OG1RF_10312	5-dehydro-4-deoxy-D-glucuronate isomerase	94.56	0.137518	0.217967	0.405806	0.589358
OG1RF_10313	OG1RF_10313	gluconate 5-dehydrogenase	129.567	-0.0284848	0.226512	0.864466	0.924059
OG1RF_10314	OG1RF_10314	glycoside hydrolase family 88 protein	46.7794	-0.424249	0.217454	0.0122826	0.0533085
OG1RF_10315	OG1RF_10315	TRAP transporter substrate-binding protein	88.6982	-0.17097	0.152042	0.195138	0.360899
OG1RF_10316	OG1RF_10316	TRAP family transporter small membrane protein	50.764	-0.0596026	0.208187	0.712404	0.823474
OG1RF_10317	OG1RF_10317	TRAP family transporter large membrane protein	246.714	-0.161542	0.157459	0.233293	0.409712
OG1RF_10318	OG1RF_10318	AraC family transcriptional regulator	267.934	-0.484074	0.151776	0.000369951	0.00453205
rhaB	OG1RF_10319	rhamnulokinase	150.353	-0.184838	0.239465	0.278992	0.463711
rhaA	OG1RF_10320	L-rhamnose isomerase	118.866	-0.182414	0.158518	0.181217	0.343393
rhaD	OG1RF_10321	rhamnulose-1-phosphate aldolase	108.967	-0.191835	0.20468	0.234403	0.41081
rhaM	OG1RF_10322	L-rhamnose mutarotase	56.1816	-0.193553	0.210344	0.236529	0.41283
OG1RF_10323	OG1RF_10323	AraC family transcriptional regulator	144.547	-0.333779	0.176671	0.0258653	0.0916707
OG1RF_10324	OG1RF_10324	sugar phosphate isomerase/epimerase family protein	134.857	-0.426703	0.159339	0.00241943	0.0165838
OG1RF_10325	OG1RF_10325	hypothetical protein	287.592	-0.267876	0.170848	0.0653734	0.173896
OG1RF_10326	OG1RF_10326	putative transporter, proton-dependent oligopeptide transporter family	50.1866	0.232248	0.223899	0.167734	0.326165
OG1RF_10328	OG1RF_10328	LysM domain-containing protein	250.22	0.254111	0.213321	0.124445	0.266608
OG1RF_10329	OG1RF_10329	PaaI family thioesterase	20.4227	0.063306	0.306196	0.672056	0.798243
menB	OG1RF_10330	1,4-dihydroxy-2-naphthoyl-CoA synthase	834.192	-0.258266	0.157358	0.0591965	0.164341
menE	OG1RF_10331	2-succinylbenzoate--CoA ligase	829.091	0.239758	0.126686	0.0371485	0.117498
OG1RF_10332	OG1RF_10332	isochorismate synthase	1104.56	0.144629	0.115723	0.165671	0.32358
menD	OG1RF_10333	2-succinyl-5-enolpyruvyl-6-hydroxy-3-cyclohexene-1-carboxylate synthase	2419.86	0.0418626	0.119943	0.697632	0.813547
menH	OG1RF_10334	2-succinyl-6-hydroxy-2, 4-cyclohexadiene-1-carboxylate synthase	1266.94	0.0428401	0.127361	0.706183	0.820518
menC	OG1RF_10335	o-succinylbenzoate synthase	1891.3	0.0742133	0.134014	0.531521	0.687419
OG1RF_10336	OG1RF_10336	glucosamine-6-phosphate deaminase	243.467	-0.332661	0.244183	0.0565999	0.159832
OG1RF_10337	OG1RF_10337	acyl-CoA synthetase	449.88	0.21189	0.169586	0.140489	0.289987
OG1RF_10338	OG1RF_10338	organic hydroperoxide resistance protein	15733.7	-0.258921	0.162793	0.065048	0.173575
OG1RF_10339	OG1RF_10339	putative transporter	140.208	-0.0618154	0.187432	0.685721	0.806031
OG1RF_10340	OG1RF_10340	PTS enzyme IIC component	145.117	0.426056	0.238945	0.0151979	0.0623358
OG1RF_10341	OG1RF_10341	PTS enzyme IID component	149.002	0.402495	0.190535	0.0108366	0.04921
OG1RF_10342	OG1RF_10342	PTS enzyme IIB component	226.328	0.1898	0.127805	0.0979132	0.229699
OG1RF_10343	OG1RF_10343	SIS domain-containing protein	422.272	0.634926	0.119016	1.11377e-08	1.83757e-06
murQ	OG1RF_10344	N-acetylmuramic acid 6-phosphate etherase	329.164	0.284249	0.162584	0.0433214	0.132094
OG1RF_10345	OG1RF_10345	serine hydrolase domain-containing protein	185.405	0.615256	0.235952	0.000523383	0.00563968
OG1RF_10346	OG1RF_10346	PTS enzyme IIA component	141.983	0.128023	0.189752	0.406165	0.589418
OG1RF_10347	OG1RF_10347	DUF1189 domain-containing protein	185.937	-0.318955	0.180642	0.0355307	0.113654
sodA	OG1RF_10348	superoxide dismutase monomer	13257.2	-0.559869	0.170011	0.000148835	0.00251467
dapF	OG1RF_10349	diaminopimelate epimerase	1585.03	-0.137496	0.119596	0.200287	0.365926
OG1RF_10350	OG1RF_10350	LCP family protein	2596.53	-0.178675	0.110279	0.0760271	0.190668
nagB	OG1RF_10351	glucosamine-6-phosphate deaminase	1018.08	-0.685586	0.150461	3.33661e-07	2.57121e-05
OG1RF_10352	OG1RF_10352	MgtC/SapB family protein	368.29	-0.162789	0.134273	0.171657	0.3307
OG1RF_10353	OG1RF_10353	LemA family protein	303.748	-0.0467431	0.207766	0.772244	0.86741
OG1RF_10354	OG1RF_10354	TPM domain-containing protein	591.583	0.074749	0.1808	0.616705	0.751812
nrdF	OG1RF_10355	class 1b ribonucleoside-diphosphate reductase subunit beta	342.898	0.059862	0.166573	0.671456	0.798101
nrdE	OG1RF_10356	class 1b ribonucleoside-diphosphate reductase subunit alpha	1370.53	0.0820417	0.133658	0.488022	0.654557
nrdI	OG1RF_10357	class Ib ribonucleoside-diphosphate reductase assembly flavoprotein NrdI	347.762	-0.0739798	0.1472	0.56419	0.711322
OG1RF_10358	OG1RF_10358	redoxin NrdH	663.507	-0.362485	0.164607	0.0113832	0.0507511
feoA	OG1RF_10359	ferrous iron transport system accessory protein FeoA	395.211	0.00315161	0.144304	0.980109	0.987501
feoB	OG1RF_10360	Fe<sup>2+</sup> transporter FeoB	1506.59	0.146398	0.0962258	0.0971692	0.228797
OG1RF_10361	OG1RF_10361	putative FeoB-associated cysteine-rich protein	127.602	0.0487529	0.153615	0.713517	0.824386
OG1RF_10362	OG1RF_10362	aldo/keto reductase	232.539	0.00600943	0.132171	0.959198	0.976087
OG1RF_10363	OG1RF_10363	VOC family protein	559.226	-0.353285	0.145894	0.0070075	0.0356851
cls	OG1RF_10364	cardiolipin synthase	105.871	0.153413	0.242172	0.368247	0.55477
OG1RF_10365	OG1RF_10365		345.78	-0.155221	0.232469	0.35881	0.544099
tyrS	OG1RF_10366	tyrosine--tRNA ligase	41582.4	-0.173832	0.174683	0.234907	0.41141
tdc	OG1RF_10367	L-tyrosine decarboxylase	2247.39	0.683848	0.176763	5.92741e-06	0.000221668
tyrP	OG1RF_10368	putative tyrosine:tyramine antiporter	1125.33	0.42051	0.166481	0.00374222	0.0223391
nhaC	OG1RF_10369	putative transporter, Na<sup>+</sup>:H<sup>+</sup> antiporter family	176.664	0.446164	0.224547	0.00950538	0.0444341
OG1RF_10370	OG1RF_10370	hypothetical protein	11287.1	0.79634	0.217807	3.04702e-06	0.000149636
OG1RF_10371	OG1RF_10371	YehR family protein	722.883	0.33694	0.150674	0.011913	0.052053
OG1RF_10372	OG1RF_10372	phosphatidylglycerophosphatase A	792.684	-0.177935	0.13535	0.13854	0.287362
ldh2	OG1RF_10373	L-lactate dehydrogenase 2	993.778	-0.0309089	0.140177	0.802193	0.887718
OG1RF_10374	OG1RF_10374	DUF4809 family protein	863.026	0.112129	0.185111	0.459845	0.629879
OG1RF_10375	OG1RF_10375	DUF4809 family protein	972.277	0.166204	0.180539	0.266514	0.448838
OG1RF_10376	OG1RF_10376	LysR family transcriptional regulator	69.268	0.122342	0.209959	0.452007	0.624322
OG1RF_10377	OG1RF_10377	putative transporter	48.0583	0.148401	0.257182	0.384887	0.568721
OG1RF_10378	OG1RF_10378	GDP-mannose 4,6-dehydratase	63.8122	0.315307	0.275682	0.0711287	0.182892
OG1RF_10379	OG1RF_10379	helix-turn-helix domain-containing protein	89.5298	0.284061	0.212954	0.0865184	0.209141
OG1RF_10380	OG1RF_10380	nitroreductase family protein	79.3745	0.103032	0.226033	0.5378	0.692819
OG1RF_10381	OG1RF_10381	lipoate--protein ligase	302.57	0.724981	0.131514	1.75047e-09	4.94605e-07
OG1RF_10382	OG1RF_10382	M48 family metalloprotease	3386.93	0.050318	0.132338	0.668336	0.796056
OG1RF_10383	OG1RF_10383	hypothetical protein	58.7548	-0.351099	0.215752	0.0363634	0.11588
OG1RF_10384	OG1RF_10384	hypothetical protein	110.286	-0.532664	0.289448	0.00392727	0.0232257
OG1RF_10385	OG1RF_10385	LacI family DNA-binding transcriptional regulator	252.821	-0.543018	0.28266	0.00328546	0.0201323
OG1RF_10386	OG1RF_10386	nitroreductase family protein	350.593	-0.705972	0.433798	0.000512384	0.00554465
OG1RF_10387	OG1RF_10387	VOC family protein	655.75	-0.525483	0.228363	0.00255891	0.0172151
OG1RF_10388	OG1RF_10388	DeoR/GlpR family DNA-binding transcription regulator	278.653	0.119108	0.148794	0.357292	0.543417
OG1RF_10389	OG1RF_10389	M24 family metallopeptidase	1497.66	0.161159	0.143517	0.200446	0.365926
OG1RF_10390	OG1RF_10390	uracil-DNA glycosylase	497.547	0.0759762	0.103582	0.417928	0.600166
OG1RF_10391	OG1RF_10391	MATE family efflux transporter	62.0421	0.0577165	0.133952	0.626625	0.760261
OG1RF_10392	OG1RF_10392	M3 family oligoendopeptidase	524.672	0.213794	0.131915	0.0707179	0.182735
OG1RF_10393	OG1RF_10393	VanZ family protein	50.5344	-0.103208	0.240596	0.542878	0.6965
OG1RF_10394	OG1RF_10394	YebC/PmpR family DNA-binding transcriptional regulator	892.664	-0.150568	0.108484	0.126521	0.269241
OG1RF_10395	OG1RF_10395	C-GCAxxG-C-C family protein	453.807	-0.123504	0.15367	0.352288	0.538382
OG1RF_10396	OG1RF_10396	hypothetical protein	26260	0.153229	0.187886	0.317696	0.499629
OG1RF_10397	OG1RF_10397	ring-cleaving dioxygenase	4794.7	-0.142154	0.148066	0.270351	0.4529
OG1RF_10398	OG1RF_10398	hypothetical protein	598.171	-0.0630998	0.130924	0.587417	0.729395
OG1RF_10399	OG1RF_10399	UDP-N-acetylmuramoyl-L-alanyl-D-glutamate--L- lysine ligase	644.682	0.129395	0.137241	0.284994	0.47
OG1RF_10400	OG1RF_10400	polysaccharide biosynthesis protein	658.206	-0.129448	0.154153	0.330856	0.51681
OG1RF_10401	OG1RF_10401	pseudouridine synthase	76.0799	0.104376	0.276762	0.530442	0.687419
pepV	OG1RF_10402	dipeptidase PepV	1960.64	0.00798597	0.139567	0.948224	0.972032
OG1RF_10403	OG1RF_10403	hypothetical protein	44.0512	0.0295669	0.229627	0.859893	0.92133
cas9	OG1RF_10404	type II CRISPR RNA-guided endonuclease Cas9	3188.43	-0.340891	0.10431	0.000588136	0.00615486
cas1	OG1RF_10405	type II CRISPR-associated endonuclease Cas1	1070.27	-0.431567	0.129564	0.00031596	0.0040786
cas2	OG1RF_10406	CRISPR-associated endonuclease Cas2	397.499	-0.48883	0.14453	0.000188749	0.00285708
csn2	OG1RF_10407	type II-A CRISPR-associated protein Csn2	1689.47	-0.508171	0.146894	0.000126759	0.00233586
OG1RF_10408	OG1RF_10408		534.98	-0.199669	0.16413	0.154524	0.308685
OG1RF_10409	OG1RF_10409		172.762	-0.635547	0.185449	4.69466e-05	0.00114691
OG1RF_10410	OG1RF_10410	acyltransferase family protein	183.359	0.207264	0.183864	0.172063	0.330881
OG1RF_10411	OG1RF_10411	ABC transporter ATP-binding protein	630.663	-0.379339	0.109348	0.000248641	0.00341781
OG1RF_10412	OG1RF_10412	putative ergothioneine ABC transporter permease/substrate-binding protein	947.749	-0.184239	0.114403	0.0768749	0.192225
argR	OG1RF_10413	transcriptional regulator ArgR	511.086	-0.350967	0.107588	0.000577784	0.0060967
OG1RF_10414	OG1RF_10414	phosphoglucomutase	1987.31	-0.24887	0.0955313	0.00610185	0.032311
OG1RF_10415	OG1RF_10415	GNAT family protein	789.219	-0.204344	0.126476	0.0730603	0.186538
OG1RF_10416	OG1RF_10416	RluA family pseudouridine synthase	96.0335	0.227701	0.237435	0.18359	0.346086
pbp2A	OG1RF_10417	putative bifunctional peptidoglycan glycosyltransferase/DD-transpeptidase, penicillin-binding protein 2A	228.178	0.136783	0.265329	0.420294	0.602485
OG1RF_10418	OG1RF_10418	YlbF family regulator	9843.01	-0.215839	0.190021	0.163833	0.320975
OG1RF_10420	OG1RF_10420	DNA repair exonuclease	399.464	0.311197	0.125174	0.00703038	0.0356851
OG1RF_10421	OG1RF_10421	AAA family ATPase	1563.22	0.100303	0.105745	0.294087	0.475679
OG1RF_10422	OG1RF_10422	HD domain-containing protein	1338.85	-0.0197795	0.112391	0.845795	0.915648
OG1RF_10423	OG1RF_10423	peptidylprolyl isomerase	4073.84	-0.53007	0.131859	1.29194e-05	0.000405604
OG1RF_10424	OG1RF_10424	YtxH domain-containing protein	336.696	-0.132685	0.13333	0.261165	0.443649
OG1RF_10425	OG1RF_10425	HIT family protein	376.652	-0.20993	0.125158	0.0635269	0.171101
pptA	OG1RF_10426	ABC-family peptide pheromone efflux transporter, ATP-binding protein	1227.19	-0.176063	0.134974	0.141706	0.291788
pptB	OG1RF_10427	ABC-family peptide pheromone efflux transporter, membrane protein	2864.02	0.00778678	0.124388	0.944291	0.970235
OG1RF_10428	OG1RF_10428	phosphotransferase family protein	1757.58	-0.0308025	0.128554	0.788142	0.878669
trmB	OG1RF_10429	tRNA (guanosine(46)-N7)-methyltransferase TrmB	176.461	-0.0184593	0.140541	0.881355	0.935819
OG1RF_10430	OG1RF_10430	MurR/RpiR family transcriptional regulator	47.5941	-0.150313	0.259212	0.378568	0.564963
pfkB	OG1RF_10431	1-phosphofructokinase	124.605	-0.0326128	0.18885	0.831659	0.905754
OG1RF_10432	OG1RF_10432	fructose-specific PTS enzyme IIBC component	319.449	0.217708	0.190142	0.160437	0.31648
OG1RF_10433	OG1RF_10433	fructose-specific PTS enzyme IIA component	140.279	0.349399	0.192114	0.027011	0.094353
lacD	OG1RF_10434	tagatose-bisphosphate aldolase	314.212	0.209979	0.145124	0.100222	0.233453
bph	OG1RF_10435	biofilm phosphatase Bph	36105.3	-0.164757	0.163475	0.237454	0.413876
OG1RF_10436	OG1RF_10436	GNAT family N-acetyltransferase	2320.92	-0.117417	0.153423	0.375867	0.562253
OG1RF_10437	OG1RF_10437	AI-2E family transporter	258.931	0.234145	0.173994	0.110383	0.246882
OG1RF_10438	OG1RF_10438	hemolysin family protein	1030.66	0.0688676	0.140508	0.577062	0.72147
OG1RF_10439	OG1RF_10439	peptide chain release factor 3	322.371	0.0285421	0.193179	0.85433	0.919798
OG1RF_10440	OG1RF_10440	DUF3290 domain-containing protein	15.4935	0.21914	0.2878	0.190557	0.35604
OG1RF_10441	OG1RF_10441	DUF421 domain-containing protein	31.6279	0.843109	0.410884	8.60916e-05	0.00172387
OG1RF_10442	OG1RF_10442	hypothetical protein	140.904	0.177755	0.208348	0.274299	0.457706
OG1RF_10443	OG1RF_10443	DUF1827 family protein	1243.57	-0.140473	0.154058	0.291268	0.473361
clpE	OG1RF_10444	ATP-dependent Clp protease ATP-binding subunit ClpE	9137.69	0.102778	0.224283	0.537797	0.692819
OG1RF_10445	OG1RF_10445		78.6539	-0.130136	0.269834	0.440684	0.615361
OG1RF_10446	OG1RF_10446	hypothetical protein	279.581	-0.429365	0.16162	0.00252081	0.017049
ptsH	OG1RF_10447	phosphocarrier protein HPr	4232.68	-0.391366	0.108421	0.000140483	0.00246935
ptsP	OG1RF_10448	phosphoenolpyruvate--protein phosphotransferase monomer	17804.1	-0.219633	0.129428	0.0595842	0.164726
OG1RF_10449	OG1RF_10449	DUF916 and DUF3324 domain-containing protein	1288.13	0.0842446	0.171538	0.558859	0.707709
OG1RF_10450	OG1RF_10450	WxL domain-containing protein	3432.04	0.0503786	0.155787	0.707456	0.82074
OG1RF_10451	OG1RF_10451	hypothetical protein	1188.36	0.412343	0.173028	0.00559059	0.0301844
tig	OG1RF_10452	trigger factor	4518.85	-0.47441	0.192043	0.00291855	0.0184166
OG1RF_10453	OG1RF_10453	hypothetical protein	64.6633	0.412527	0.255278	0.0204046	0.075861
OG1RF_10454	OG1RF_10454	putative PTS enzyme II	1451.42	-0.136247	0.218829	0.410842	0.59362
pfkB	OG1RF_10455	1-phosphofructokinase	124.605	-0.0326128	0.18885	0.831659	0.905754
OG1RF_10456	OG1RF_10456	DeoR/GlpR family DNA-binding transcription regulator	741.346	-0.524279	0.240289	0.00314392	0.0196921
OG1RF_10457	OG1RF_10457	putative transporter, chloride carrier/channel family	153.673	0.490498	0.219915	0.00414487	0.024031
pcrA	OG1RF_10458	DNA helicase PcrA	484.546	0.298717	0.166071	0.036807	0.116709
ligA	OG1RF_10459	NAD-dependent DNA ligase LigA	1693.24	0.0415431	0.0689797	0.508678	0.671287
OG1RF_10460	OG1RF_10460		530.514	-0.164331	0.17207	0.256218	0.437252
gatC	OG1RF_10461	glutamyl-tRNA(Gln) amidotransferase (subunit C)	1443.04	-0.448259	0.135065	0.00030042	0.00395838
gatA	OG1RF_10462	glutamyl-tRNA(Gln) amidotransferase (subunit A)	5273.37	-0.0601964	0.122977	0.584439	0.728051
gatB	OG1RF_10463	glutamyl-tRNA(Gln) amidotransferase (subunit B)	5165.97	0.0749622	0.146903	0.558376	0.707709
OG1RF_10464	OG1RF_10464	diacylglycerol kinase	6604.28	0.0100214	0.136815	0.933966	0.964694
rlmD	OG1RF_10465	23S rRNA (uracil(1939)-C(5))-methyltransferase RlmD	506.334	0.0454272	0.123356	0.680896	0.802
OG1RF_10466	OG1RF_10466	hypothetical protein	11.4872	0.135452	0.270037	0.422518	0.603444
OG1RF_10467	OG1RF_10467	thioredoxin family protein	38.8969	-0.174981	0.244827	0.30654	0.488428
OG1RF_10468	OG1RF_10468	helix-turn-helix transcriptional regulator	394.346	-0.158974	0.118726	0.137317	0.285525
ptcA	OG1RF_10469	putrescine carbamoyltransferase monomer	44.8233	0.65015	0.524185	0.000868914	0.00796259
agcD	OG1RF_10470	agmatine:putrescine antiporter	10.6091	0.390823	0.387506	0.0125403	0.0539594
aguA	OG1RF_10471	agmatine deiminase monomer	44.3563	0.659485	0.41078	0.000828375	0.0077447
arcC	OG1RF_10472	carbamate kinase 3 monomer	5568.09	-0.20889	0.185378	0.171001	0.330468
OG1RF_10473	OG1RF_10473	amidase family protein	170.359	0.0704045	0.246647	0.678165	0.801381
pnuC	OG1RF_10474	nicotinamide riboside transporter PnuC	115.485	-0.0223401	0.199636	0.88776	0.940656
OG1RF_10475	OG1RF_10475	deoxynucleoside kinase	123.764	-0.0328013	0.150825	0.802176	0.887718
OG1RF_10476	OG1RF_10476	hypothetical protein	34.7486	0.217885	0.263383	0.205844	0.373634
OG1RF_10477	OG1RF_10477	DUF1149 family protein	246.657	-0.400367	0.137112	0.00139878	0.0115116
OG1RF_10478	OG1RF_10478	hypothetical protein	218.362	0.455078	0.18768	0.00376973	0.0223982
OG1RF_10479	OG1RF_10479	putative transporter, dicarboxylate/amino acid:cation symporter family	264.464	-0.0388713	0.197252	0.804809	0.890226
OG1RF_10480	OG1RF_10480	VOC family protein	42.4977	-0.156219	0.245887	0.360543	0.5452
OG1RF_10481	OG1RF_10481	serine hydrolase domain-containing protein	108.4	0.330534	0.240814	0.0573564	0.161347
OG1RF_10482	OG1RF_10482	DUF1003 domain-containing protein	480.236	-0.0213918	0.103481	0.820341	0.900746
OG1RF_10483	OG1RF_10483	rhodanese-related sulfurtransferase	548.231	-0.0125225	0.167112	0.929476	0.961618
OG1RF_10485	OG1RF_10485	LPXTG cell wall anchor domain-containing protein	111.663	0.0546689	0.227787	0.743767	0.845885
OG1RF_10486	OG1RF_10486	WxL domain-containing protein	283.515	0.089452	0.189906	0.561428	0.709821
OG1RF_10487	OG1RF_10487	WxL domain-containing protein	391.239	0.14577	0.174026	0.317287	0.499295
OG1RF_10488	OG1RF_10488	MucBP domain-containing protein	1036.19	0.16687	0.17838	0.260791	0.443311
OG1RF_10489	OG1RF_10489	WxL domain-containing protein	537.812	0.017355	0.159974	0.899213	0.947658
OG1RF_10490	OG1RF_10490	DUF916 and DUF3324 domain-containing protein	111.912	0.0317362	0.215715	0.846644	0.916177
OG1RF_10491	OG1RF_10491	hypothetical protein	61.8123	0.077712	0.236954	0.645522	0.777255
OG1RF_10492	OG1RF_10492	helix-turn-helix domain-containing protein	49.1605	0.0866885	0.260161	0.608795	0.745386
OG1RF_10493	OG1RF_10493	putative metal-specific P-type ATPase	90.3192	0.796681	0.386736	0.000134576	0.00241006
OG1RF_10494	OG1RF_10494	MgtC/SapB family protein	33.1117	0.524542	0.205544	0.00156237	0.0123773
OG1RF_10495	OG1RF_10495	L-glutamine ABC transporter ATP-binding protein	216.371	0.506543	0.164223	0.000438681	0.00504075
OG1RF_10496	OG1RF_10496	L-glutamine ABC transporter substrate-binding protein/permease	521.107	0.439133	0.133111	0.000338221	0.00427908
uvrB	OG1RF_10497	excinuclease ABC subunit UvrB	1058.36	-0.0209718	0.154983	0.875409	0.93106
uvrA	OG1RF_10498	excinuclease ABC subunit UvrA	865.215	0.125663	0.133443	0.287453	0.471861
OG1RF_10499	OG1RF_10499	YusW family protein	105.603	-0.148349	0.208217	0.360568	0.5452
rapZ	OG1RF_10500	nucleotide-binding protein	2437.76	-0.019148	0.133598	0.871658	0.929236
OG1RF_10501	OG1RF_10501	protein GlmR	2772.93	-0.0328829	0.135855	0.784383	0.877171
whiA	OG1RF_10502	putative DNA-binding transcription factor	2747.04	-0.02405	0.128712	0.834023	0.906991
OG1RF_10503	OG1RF_10503	PEP phosphonomutase	1156.7	0.0100095	0.111895	0.921309	0.960095
OG1RF_10504	OG1RF_10504	DsbA family protein	4104.81	-0.356347	0.182036	0.0198891	0.0744859
clpP	OG1RF_10505	ATP-dependent Clp endopeptidase proteolytic subunit ClpP	3138.68	-0.057164	0.176218	0.696991	0.813547
OG1RF_10506	OG1RF_10506	hypothetical protein	376.369	-0.545665	0.17079	0.000229062	0.00323613
OG1RF_10507	OG1RF_10507	DUF1622 domain-containing protein	291.256	-0.491487	0.173257	0.00100956	0.00888342
OG1RF_10508	OG1RF_10508	isopeptide-forming domain-containing fimbrial protein	102.125	0.190308	0.166333	0.178659	0.340321
OG1RF_10509	OG1RF_10509	bacteriocin	7.04827	0.114847	0.310648	0.439586	0.614906
OG1RF_10510	OG1RF_10510	hypothetical protein	155.403	-0.215208	0.153107	0.10645	0.241268
OG1RF_10511	OG1RF_10511	glycerophosphodiester phosphodiesterase	511.825	0.385075	0.125629	0.00095948	0.0085914
OG1RF_10512	OG1RF_10512	NUDIX hydrolase	244.142	0.0172213	0.16024	0.90011	0.94821
OG1RF_10513	OG1RF_10513	cold-shock protein	4000.75	-0.34397	0.335645	0.0335159	0.109824
rpoN	OG1RF_10514	RNA polymerase factor sigma-54	936.163	-0.0801956	0.109964	0.418955	0.601242
OG1RF_10516	OG1RF_10516	acyltransferase family protein	625.342	0.0492589	0.141886	0.692522	0.811559
metK	OG1RF_10517	methionine adenosyltransferase	731.32	0.0870296	0.167031	0.538259	0.69306
OG1RF_10518	OG1RF_10518	putative transporter, major facilitator superfamily	1389.58	0.00674522	0.131946	0.954141	0.97461
OG1RF_10519	OG1RF_10519	alpha/beta hydrolase family protein	960.596	0.0286956	0.118336	0.787644	0.878555
OG1RF_10520	OG1RF_10520	TetR family transcriptional regulator	42.2387	0.412247	0.294501	0.0204663	0.0759794
erfC	OG1RF_10521	ABC family efflux transporter ATP-binding protein/permease EfrC	291.314	0.104856	0.166758	0.457899	0.629231
erfD	OG1RF_10522	ABC family efflux transporter ATP-binding protein/permease EfrD	636.447	0.358543	0.113181	0.000770175	0.00738539
OG1RF_10523	OG1RF_10523		7.34657	0.0812031	0.307377	0.586565	0.72905
OG1RF_10524	OG1RF_10524		11.5799	0.262254	0.304956	0.109738	0.24596
fhtR	OG1RF_10525	heme-sensing DNA-binding transcriptional regulator FhtR	539.506	-0.260923	0.160017	0.0598242	0.165003
OG1RF_10526	OG1RF_10526	ABC-family heme efflux transporter membrane protein	117.158	-0.111197	0.256005	0.513332	0.6738
OG1RF_10527	OG1RF_10527	ABC-family heme efflux transporter ATP-binding protein	37.8	0.100332	0.229448	0.550183	0.701662
OG1RF_10528	OG1RF_10528	class I SAM-dependent methyltransferase	153.965	0.310433	0.175358	0.0368073	0.116709
OG1RF_10529	OG1RF_10529	TIGR01212 family radical SAM protein	334.603	0.196674	0.127483	0.0860929	0.20831
OG1RF_10530	OG1RF_10530	phosphatase PAP2 family protein	120.603	0.0140001	0.170987	0.922444	0.960202
OG1RF_10531	OG1RF_10531	DUF4097 family beta strand repeat-containing protein	270.025	-0.246936	0.147438	0.0576366	0.161777
OG1RF_10532	OG1RF_10532	DUF1700 domain-containing protein	275.119	-0.542369	0.122438	2.02502e-06	0.000114436
OG1RF_10533	OG1RF_10533	autolysin	9396.29	-0.313895	0.127112	0.00727652	0.0363501
leuS	OG1RF_10534	leucine--tRNA ligase	568.458	0.272003	0.1791	0.0700031	0.181837
OG1RF_10535	OG1RF_10535	DUF3955 domain-containing protein	15.257	0.0831591	0.288188	0.606432	0.744284
OG1RF_10536	OG1RF_10536	hypothetical protein	9.75753	0.25076	0.288776	0.137607	0.285895
OG1RF_10537	OG1RF_10537	amino acid ABC transporter substrate-binding protein	34.3359	0.454608	0.342722	0.00949909	0.0444341
OG1RF_10538	OG1RF_10538	amino acid ABC transporter ATP-binding protein	25.4213	0.519909	0.459648	0.00278227	0.018053
OG1RF_10539	OG1RF_10539	amino acid ABC transporter permease	9.4795	0.0413829	0.289245	0.795932	0.884896
OG1RF_10540	OG1RF_10540	peptide ABC transporter substrate-binding protein	1853.08	-0.178926	0.136772	0.139845	0.289362
OG1RF_10541	OG1RF_10541	GlsB/YeaQ/YmgE family stress response membrane protein	49208.1	0.0514619	0.184124	0.733361	0.840463
OG1RF_10542	OG1RF_10542	DUF2264 domain-containing protein	185.474	0.64487	0.236181	0.000283677	0.0038104
OG1RF_10543	OG1RF_10543	hypothetical protein	131.418	0.403754	0.197566	0.012297	0.0533085
OG1RF_10544	OG1RF_10544	glycoside hydrolase family 88 protein	149.185	0.272594	0.203842	0.0925525	0.219964
OG1RF_10545	OG1RF_10545	beta-galactosidase	368.295	0.0711391	0.156677	0.597679	0.737098
OG1RF_10546	OG1RF_10546	GntR family transcriptional regulator	150.174	-0.187704	0.232028	0.268287	0.450742
OG1RF_10547	OG1RF_10547	PTS enzyme IIAB component	157.191	0.0488364	0.203703	0.760151	0.858377
OG1RF_10548	OG1RF_10548	PTS enzyme IIC component	59.1643	0.318913	0.304168	0.0593148	0.164406
OG1RF_10549	OG1RF_10549	PTS enzyme IID component	44.8895	0.342466	0.315925	0.041312	0.127187
OG1RF_10550	OG1RF_10550	polysaccharide lyase 8 family protein	371.51	0.131309	0.211615	0.421416	0.602733
OG1RF_10551	OG1RF_10551	DUF960 domain-containing protein	621.923	-0.105838	0.194928	0.498758	0.663011
OG1RF_10552	OG1RF_10552	50S ribosomal protein L25/general stress protein Ctc	16257.2	-0.603984	0.217447	0.000411016	0.00488418
OG1RF_10553	OG1RF_10553	16S rRNA pseudouridine(516) synthase	213.975	-0.149429	0.170037	0.297455	0.478751
OG1RF_10554	OG1RF_10554	YjjG family noncanonical pyrimidine nucleotidase	185.204	-0.184314	0.169995	0.199545	0.365593
OG1RF_10555	OG1RF_10555	GNAT family N-acetyltransferase	86.8276	0.230639	0.207532	0.156909	0.312079
udk	OG1RF_10556	uridine kinase	183.497	-0.219901	0.183238	0.146899	0.297898
OG1RF_10557	OG1RF_10557	type II toxin-antitoxin system PemK/MazF family toxin	37.0554	-0.225122	0.26787	0.190688	0.35604
OG1RF_10558	OG1RF_10558	Gfo/Idh/MocA family oxidoreductase	554.536	0.483558	0.100313	4.53512e-07	3.29509e-05
OG1RF_10559	OG1RF_10559	transcription antiterminator	298.462	-0.0184648	0.125235	0.869141	0.927497
OG1RF_10560	OG1RF_10560	PRD domain-containing protein	61.1936	-0.135045	0.211083	0.407887	0.590356
OG1RF_10561	OG1RF_10561	glycine-rich SFCGS family protein	102.945	0.0919524	0.2094	0.570945	0.716994
OG1RF_10562	OG1RF_10562	DUF4312 family protein	74.2114	0.027012	0.184517	0.858259	0.921297
OG1RF_10563	OG1RF_10563	DUF4311 domain-containing protein	92.1929	0.525437	0.287911	0.00435492	0.024999
OG1RF_10564	OG1RF_10564	DUF4310 family protein	164.715	0.310435	0.187904	0.0456798	0.137309
OG1RF_10565	OG1RF_10565	PTS enzyme IIC component	299.811	0.312488	0.178317	0.0376802	0.118884
OG1RF_10566	OG1RF_10566	hypothetical protein	53.8782	0.331723	0.216371	0.0478727	0.141888
OG1RF_10567	OG1RF_10567	MupG family TIM beta-alpha barrel fold protein	265.213	0.0987405	0.170129	0.490789	0.655846
OG1RF_10568	OG1RF_10568	amidohydrolase/deacetylase family metallohydrolase	353.597	0.140657	0.15976	0.304243	0.485986
OG1RF_10569	OG1RF_10569	DgaE family pyridoxal phosphate-dependent ammonia lyase	109.869	0.126367	0.216907	0.443761	0.617332
OG1RF_10570	OG1RF_10570	KDGP aldolase family protein	108.934	0.287617	0.201234	0.0743661	0.188172
OG1RF_10571	OG1RF_10571	sugar kinase	373.185	0.127959	0.152394	0.332046	0.51788
OG1RF_10572	OG1RF_10572	hypothetical protein	986.288	-0.278973	0.121827	0.0129947	0.0554454
OG1RF_10573	OG1RF_10573	YaiI/YqxD family protein	379.26	-0.130566	0.12701	0.248668	0.428681
OG1RF_10574	OG1RF_10574	D-alanine--D-alanine ligase	3844.16	-0.478475	0.137532	0.000143714	0.00246935
murF	OG1RF_10575	UDP-N-acetylmuramoyl-tripeptide--D-alanyl-D-alanine ligase	1465.23	-0.291688	0.119947	0.00867268	0.0416125
OG1RF_10576	OG1RF_10576	DEAD/DEAH box helicase	1394.02	0.00885927	0.168427	0.950352	0.972142
OG1RF_10577	OG1RF_10577		3.11826	0.0293034	0.332513	0.806438	0.891364
acpS	OG1RF_10578	holo-ACP synthase	405.232	-0.155457	0.171134	0.280725	0.465677
alr	OG1RF_10579	alanine racemase	765.502	0.29096	0.180986	0.0547102	0.156676
OG1RF_10580	OG1RF_10580	type II toxin-antitoxin system PemK/MazF family toxin	259.559	0.0334929	0.176688	0.819846	0.900591
OG1RF_10581	OG1RF_10581	hypothetical protein	18.7416	0.149359	0.301648	0.341526	0.527002
OG1RF_10582	OG1RF_10582	hypothetical protein	59.9885	-0.0949249	0.260767	0.575341	0.72038
OG1RF_10583	OG1RF_10583		19.9894	-0.0532445	0.282221	0.744525	0.846369
lepB	OG1RF_10584	signal peptidase I	22.3264	0.319745	0.269708	0.0682653	0.178599
OG1RF_10585	OG1RF_10585	helix-turn-helix domain-containing protein	546.698	-0.321459	0.144185	0.0129425	0.0553658
OG1RF_10586	OG1RF_10586	tyrosine-protein phosphatase	476.385	-0.622021	0.169957	2.42803e-05	0.000709709
OG1RF_10587	OG1RF_10587	hypothetical protein	308.207	-0.632984	0.210785	0.000169212	0.00270633
OG1RF_10588	OG1RF_10588	YhgE/Pip domain-containing protein	1059.73	-0.0721733	0.169789	0.613957	0.749541
mntE	OG1RF_10589	manganese exporter MntE	288.535	-0.0335912	0.122325	0.759468	0.857986
OG1RF_10590	OG1RF_10590	putative transporter, amino acid-polyamine-organocation family	332.045	0.271529	0.162676	0.0532852	0.153459
OG1RF_10591	OG1RF_10591	GNAT family N-acetyltransferase	56.3489	0.301256	0.233658	0.0797478	0.197083
OG1RF_10592	OG1RF_10592	ABC transporter permease	544.646	0.712121	0.194257	8.85305e-06	0.000292381
OG1RF_10593	OG1RF_10593	ABC transporter substrate-binding protein	1042.32	0.470209	0.165103	0.00114086	0.0097684
OG1RF_10594	OG1RF_10594	ABC transporter permease	416.635	-0.0750622	0.147456	0.559049	0.707709
OG1RF_10595	OG1RF_10595	ABC transporter ATP-binding protein	4289.12	-0.593536	0.141924	4.07543e-06	0.000167158
OG1RF_10596	OG1RF_10596		2410.85	2.55187	0.306896	3.37768e-18	4.29472e-15
OG1RF_10597	OG1RF_10597	VOC family protein	2634.84	-0.248648	0.212912	0.132223	0.278809
queA	OG1RF_10598	tRNA preQ1(34) S-adenosylmethionine ribosyltransferase-isomerase QueA	1524.7	-0.279624	0.190563	0.0733896	0.1869
OG1RF_10599	OG1RF_10599	helix-turn-helix transcriptional regulator	2834.57	-0.177092	0.186704	0.246903	0.426836
OG1RF_10600	OG1RF_10600	putative Ca<sup>2+</sup>-transporting P-type ATPase	23262.8	0.210394	0.155496	0.118634	0.257852
OG1RF_10601	OG1RF_10601	putative transporter, K<sup>+</sup> uptake permease family	363.877	-0.0952151	0.17649	0.517155	0.677333
OG1RF_10602	OG1RF_10602	helix-turn-helix transcriptional regulator	4.12626	-0.00269181	0.319334	0.984184	0.990415
copB	OG1RF_10603	Cu<small><sup>+</sup></small> exporting P-type ATPase	11321.6	0.335598	0.141657	0.00865428	0.0416027
OG1RF_10604	OG1RF_10604	helix-turn-helix domain-containing protein	462.244	-0.160709	0.186749	0.292998	0.474711
OG1RF_10605	OG1RF_10605	aldo/keto reductase	2311.42	-0.367636	0.141631	0.00414848	0.024031
polA	OG1RF_10606	DNA polymerase I	10398.8	-0.0453437	0.121706	0.677817	0.801343
mutM	OG1RF_10607	DNA-formamidopyrimidine glycosylase	729.986	0.0565339	0.103908	0.548584	0.699974
coaE	OG1RF_10608	dephospho-CoA kinase	711.653	-0.0661856	0.124068	0.550638	0.701891
nrdR	OG1RF_10609	transcriptional regulator NrdR	1653.22	0.0110684	0.116129	0.915891	0.959237
OG1RF_10610	OG1RF_10610	DnaD domain protein	7050.86	-0.102762	0.12988	0.37298	0.55958
dnaI	OG1RF_10611	primosomal protein DnaI	4104.52	0.157415	0.128998	0.171086	0.330468
OG1RF_10612	OG1RF_10612	hypothetical protein	653.749	0.0457401	0.0999877	0.615071	0.75054
OG1RF_10613	OG1RF_10613	hypothetical protein	810.266	0.0594856	0.105034	0.531986	0.687419
OG1RF_10614	OG1RF_10614	hypothetical protein	966.254	0.247941	0.115393	0.0200867	0.0750081
OG1RF_10615	OG1RF_10615	glycosyltransferase	1137.78	-0.0427325	0.1294	0.71074	0.822298
OG1RF_10616	OG1RF_10616	cellulose biosynthesis cyclic di-GMP-binding regulatory protein BcsB	880.295	0.207293	0.120806	0.0589162	0.164325
OG1RF_10617	OG1RF_10617	hypothetical protein	1681.14	0.260112	0.156892	0.0569222	0.16048
OG1RF_10618	OG1RF_10618	hypothetical protein	345.313	0.309825	0.16492	0.029771	0.101758
OG1RF_10619	OG1RF_10619	aromatic-amino-acid transaminase	401.615	0.0474921	0.195236	0.761417	0.859402
OG1RF_10620	OG1RF_10620	amino acid ABC transporter ATP-binding protein	42.6931	0.682368	0.445953	0.000668008	0.00674105
OG1RF_10621	OG1RF_10621	ABC transporter substrate binding protein/permease	84.5523	0.332166	0.310612	0.0485418	0.143204
OG1RF_10623	OG1RF_10623	iron-containing alcohol dehydrogenase family protein	284.862	-0.14342	0.153893	0.280917	0.465692
tgt	OG1RF_10624	tRNA guanosine(34) transglycosylase Tgt	726.69	0.0549804	0.1065	0.568762	0.715312
yajC	OG1RF_10625	Sec translocon accessory complex subunit YajC	1529.66	-0.332252	0.170179	0.0229404	0.0841811
OG1RF_10626	OG1RF_10626	post-transcriptional regulator	209.958	-0.35634	0.172695	0.0159884	0.0644702
adhE	OG1RF_10627	bifunctional acetaldehyde-CoA/alcohol dehydrogenase	21689.7	-0.279713	0.149418	0.0342065	0.111218
fni	OG1RF_10628	type 2 isopentenyl-diphosphate Delta-isomerase	154.54	0.351576	0.228901	0.040646	0.125899
OG1RF_10629	OG1RF_10629	phosphomevalonate kinase	443.834	-0.0367993	0.104276	0.697738	0.813547
mvaD	OG1RF_10630	diphosphomevalonate decarboxylase	103.451	0.219682	0.222887	0.190691	0.35604
mvk	OG1RF_10631	mevalonate kinase	161.539	-0.00811066	0.180837	0.956683	0.975089
OG1RF_10632	OG1RF_10632	pentapeptide repeat-containing protein	177.302	0.133616	0.144118	0.289337	0.472034
OG1RF_10633	OG1RF_10633	FUSC family protein	276.096	0.142967	0.157738	0.291696	0.473378
opp1A	OG1RF_10634	oligopeptide ABC transporter substrate-binding protein Opp1A	307.057	0.124154	0.197291	0.430888	0.607647
OG1RF_10635	OG1RF_10635	DUF3899 domain-containing protein	217.497	-0.374002	0.179198	0.0137341	0.0578243
opp1B	OG1RF_10636	oligopeptide ABC transporter permease Opp1B	323.157	-0.131313	0.157088	0.331084	0.516848
opp1C	OG1RF_10637	oligopeptide ABC transporter permease Opp1C	399.889	0.00861531	0.148501	0.946899	0.971737
opp1D	OG1RF_10638	oligopeptide ABC transporter ATP-binding protein Opp1D	702.51	0.0223777	0.135169	0.8517	0.919356
opp1F	OG1RF_10639	oligopeptide ABC transporter ATP-binding protein Opp1F	976.359	-0.185146	0.132107	0.116119	0.254562
OG1RF_10640	OG1RF_10640	RNA-guided endonuclease TnpB family protein	103.483	0.306515	0.208151	0.0620878	0.168628
infC	OG1RF_10641	translation initiation factor IF-3	3241.73	-0.171185	0.185964	0.261669	0.444204
rpmI	OG1RF_10642	50S ribosomal protein L35	1408.15	-0.218023	0.179687	0.145154	0.296249
rplT	OG1RF_10643	50S ribosomal protein L20	2194.97	-0.247683	0.1785	0.0973725	0.228797
OG1RF_10644	OG1RF_10644	MmcQ/YjbR family DNA-binding protein	10.3967	0.180215	0.283445	0.280309	0.465291
OG1RF_10645	OG1RF_10645	DUF1304 domain-containing protein	129.164	-0.0954064	0.161742	0.489623	0.654633
OG1RF_10646	OG1RF_10646	GNAT family N-acetyltransferase	521.108	-0.526115	0.113312	8.366e-07	5.74993e-05
OG1RF_10647	OG1RF_10647	GrpB family protein	678.507	-0.477729	0.111085	5.38468e-06	0.000207473
OG1RF_10648	OG1RF_10648	putative transporter, sulfate permease family	59.809	0.309665	0.211506	0.0614947	0.167611
OG1RF_10649	OG1RF_10649	membrane protein	325.959	0.439867	0.190457	0.00546981	0.0297216
OG1RF_10650	OG1RF_10650	LysR family transcriptional regulator	170.554	-0.285598	0.198663	0.0743351	0.188172
OG1RF_10651	OG1RF_10651	VOC family protein	889.082	-0.0148831	0.126186	0.895061	0.945241
OG1RF_10652	OG1RF_10652	hypothetical protein	1449.63	-0.0624102	0.184123	0.679534	0.801764
rr09	OG1RF_10653	response regulator transcription factor	3215.01	0.149771	0.148923	0.247898	0.428112
hk09	OG1RF_10654	sensor histidine kinase	3277.27	0.0968056	0.154405	0.467531	0.637839
glcU	OG1RF_10655	putative glucose transporter GlcU	56.4587	0.324672	0.286306	0.0616161	0.167762
OG1RF_10656	OG1RF_10656	putative transporter, amino acid-polyamine-organocation family	167.857	0.374014	0.229811	0.0300265	0.102356
metG	OG1RF_10657	methionine--tRNA ligase	908.917	-0.14558	0.138287	0.232407	0.409003
OG1RF_10658	OG1RF_10658		28.1146	-0.272696	0.26583	0.116786	0.255045
OG1RF_10659	OG1RF_10659	hypothetical protein	33.5525	-0.0455274	0.266868	0.7862	0.878044
OG1RF_10660	OG1RF_10660	UvrD-helicase domain-containing protein	193.145	-0.0120035	0.206604	0.940572	0.968508
OG1RF_10661	OG1RF_10661	TatD family hydrolase	780.449	-0.149554	0.102678	0.110569	0.246926
rnmV	OG1RF_10662	ribonuclease M5	794.443	-0.12792	0.131312	0.272239	0.454864
rsmA	OG1RF_10663	16S rRNA (adenine(1518)-N(6)/adenine(1519)-N(6))- dimethyltransferase RsmA	1193.55	-0.0678883	0.108599	0.489138	0.654633
OG1RF_10664	OG1RF_10664	putative NiaX-family ECF transporter S component	158.804	0.147885	0.159425	0.279435	0.464144
ugpC	OG1RF_10665	ABC transporter ATP-binding protein MsmX	3794.07	-0.326062	0.142248	0.0109051	0.0493309
mgsA	OG1RF_10666	methylglyoxal synthase	819.43	-0.0378171	0.124001	0.733381	0.840463
OG1RF_10667	OG1RF_10667	folate family ECF transporter S component	1265.82	0.260333	0.158978	0.0591646	0.164341
OG1RF_10668	OG1RF_10668	ABC transporter ATP-binding protein/permease	1245.87	0.256335	0.137596	0.037782	0.119058
OG1RF_10669	OG1RF_10669	ABC transporter ATP-binding protein/permease	534.421	0.429894	0.113596	5.99403e-05	0.00136097
OG1RF_10670	OG1RF_10670	ABC transporter permease	264.728	0.376478	0.182345	0.0141757	0.0589034
OG1RF_10671	OG1RF_10671	3D domain-containing protein	1025.34	-0.122605	0.128899	0.284748	0.47
OG1RF_10672	OG1RF_10672	GNAT family N-acetyltransferase	263.842	-0.199016	0.186135	0.192956	0.358713
OG1RF_10673	OG1RF_10673	hypothetical protein	271.975	-0.294456	0.149075	0.0258711	0.0916707
OG1RF_10674	OG1RF_10674	Cof-type HAD-IIB family hydrolase	579.492	-0.184883	0.126543	0.103669	0.238735
OG1RF_10675	OG1RF_10675	uracil-DNA glycosylase	336.302	-0.249756	0.122178	0.0256174	0.0912814
pta	OG1RF_10676	phosphate acetyltransferase	681.951	0.176387	0.0868666	0.0304441	0.103336
tsaE	OG1RF_10677	tRNA (adenosine(37)-N6)-threonylcarbamoyltransferase complex ATPase subunit type 1 TsaE	32.9805	0.0798332	0.229295	0.634073	0.765645
OG1RF_10678	OG1RF_10678	GNAT family protein	36.0258	0.416505	0.303646	0.0186808	0.0716937
OG1RF_10679	OG1RF_10679	hypothetical protein	151.804	-0.738203	0.257893	6.44946e-05	0.00143868
bopD	OG1RF_10680	LacI family transcriptional regulator MalR	1160.11	-0.0510058	0.152707	0.699569	0.814936
malM	OG1RF_10681	aldose 1-epimerase	161.473	0.425948	0.286966	0.0174878	0.0681032
pgmB	OG1RF_10682	&beta;-phosphoglucomutase	94.1617	0.390722	0.3339	0.0205959	0.0763489
malP	OG1RF_10683	maltose phosphorylase	329.218	0.381255	0.320737	0.0255442	0.0912814
malT	OG1RF_10684	maltose PTS enzyme II	630.209	0.181294	0.23819	0.287644	0.471861
mapP	OG1RF_10685	maltose 6'-phosphate phosphatase	212.034	0.210097	0.241652	0.220534	0.393557
proC	OG1RF_10686	pyrroline-5-carboxylate reductase	84.0165	0.081494	0.226569	0.625893	0.759736
OG1RF_10687	OG1RF_10687	AraC family transcriptional regulator	374.432	-0.104243	0.108762	0.288308	0.471861
OG1RF_10688	OG1RF_10688	hypothetical protein	128.583	-0.123826	0.174274	0.395736	0.579364
OG1RF_10689	OG1RF_10689	nucleotide pyrophosphohydrolase	358.574	-0.168507	0.140056	0.172271	0.330881
OG1RF_10690	OG1RF_10690	VOC family protein	649.484	-0.143062	0.147081	0.264732	0.447318
OG1RF_10691	OG1RF_10691		47.0605	0.39565	0.254737	0.0257196	0.0914756
OG1RF_10692	OG1RF_10692	hypothetical protein	11.4816	-0.0594417	0.305315	0.692107	0.811446
OG1RF_10693	OG1RF_10693		6.16483	0.194976	0.352409	0.116759	0.255045
OG1RF_10694	OG1RF_10694	hypothetical protein	7.47221	0.226769	0.335326	0.112985	0.250612
OG1RF_10695	OG1RF_10695	hypothetical protein	4.11496	-0.0512745	0.323784	0.697536	0.813547
OG1RF_10696	OG1RF_10696	hypothetical protein	16.9091	0.185334	0.289087	0.261841	0.444204
OG1RF_10697	OG1RF_10697	hypothetical protein	9.37699	0.0965652	0.315086	0.501378	0.66441
OG1RF_10698	OG1RF_10698	hypothetical protein	33.2721	0.0259541	0.232699	0.877248	0.932236
OG1RF_10699	OG1RF_10699	cutinase family protein	144.412	0.278786	0.223706	0.0991475	0.231934
OG1RF_10700	OG1RF_10700	hypothetical protein	27.6121	-0.0698145	0.239144	0.679765	0.801764
OG1RF_10701	OG1RF_10701	hypothetical protein	10.0618	0.0821332	0.294954	0.602803	0.740923
OG1RF_10702	OG1RF_10702	hypothetical protein	13.7951	0.397487	0.314312	0.022157	0.0816597
rplU	OG1RF_10703	50S ribosomal protein L21	1954.83	-0.0489199	0.153172	0.711958	0.823333
OG1RF_10704	OG1RF_10704	ribosomal-processing cysteine protease Prp	1260.7	-0.0959644	0.162965	0.489541	0.654633
rpmA	OG1RF_10705	50S ribosomal protein L27	1243.39	-0.0656842	0.149357	0.612916	0.748629
psiE	OG1RF_10706	phosphate-starvation-inducible protein PsiE	6353.13	-0.105008	0.154564	0.431034	0.607647
OG1RF_10707	OG1RF_10707	metallophosphoesterase	59.3748	0.0264994	0.186981	0.862044	0.922246
OG1RF_10708	OG1RF_10708	Xaa-Pro peptidase family protein	4341.48	-0.422842	0.145781	0.00131572	0.0109701
OG1RF_10709	OG1RF_10709	MazG-like family protein	918.088	-0.184904	0.160628	0.179761	0.341398
OG1RF_10710	OG1RF_10710	Asp23/Gls24 family envelope stress response protein	2783.89	-0.544119	0.144832	3.30559e-05	0.000884856
nusB	OG1RF_10711	transcription antitermination factor NusB	1146.47	-0.254475	0.155148	0.0601448	0.165528
OG1RF_10712	OG1RF_10712	bifunctional methylenetetrahydrofolate dehydrogenase/methenyltetrahydrofolate cyclohydrolase	1085.92	-0.293219	0.100636	0.00218653	0.0156189
xseA	OG1RF_10713	exodeoxyribonuclease VII large subunit	1998.9	-0.0843889	0.101932	0.360704	0.5452
xseB	OG1RF_10714	exodeoxyribonuclease VII small subunit	168.14	-0.111062	0.149675	0.392909	0.576688
OG1RF_10715	OG1RF_10715	polyprenyl synthetase family protein	919.849	-0.161712	0.0947513	0.0646287	0.173001
OG1RF_10716	OG1RF_10716	TlyA family rRNA (cytidine-2'-O)-methyltransferase	689.911	0.0848121	0.0798717	0.243289	0.421447
ahrC	OG1RF_10717	transcriptional regulator AhrC	63.4981	0.274997	0.220095	0.101534	0.235799
recN	OG1RF_10718	DNA repair protein RecN	566.956	0.161644	0.125458	0.150165	0.301635
OG1RF_10719	OG1RF_10719	putative channel protein, MIT family	409.394	-0.189177	0.124125	0.0907781	0.216963
OG1RF_10720	OG1RF_10720	DUF3397 domain-containing protein	6019.52	-0.301737	0.202269	0.0622678	0.168634
mraZ	OG1RF_10721	division/cell wall cluster transcriptional repressor MraZ	896.365	-0.41606	0.203453	0.011176	0.0501246
rsmH	OG1RF_10722	16S rRNA (cytosine(1402)-N(4))-methyltransferase RsmH	1689.29	-0.304596	0.211732	0.0658738	0.174799
ftsL	OG1RF_10723	cell division protein FtsL	783.232	-0.54775	0.238925	0.00203048	0.0147529
pbpC	OG1RF_10724	putative peptidoglycan DD-transpeptidase, penicillin-binding protein 2	1259.34	-0.282045	0.162876	0.0451849	0.136629
mraY	OG1RF_10725	phospho-N-acetylmuramoyl-pentapeptide-transferase	478.016	-0.147929	0.153445	0.265069	0.447523
murD	OG1RF_10726	UDP-N-acetylmuramoyl-L-alanine--D-glutamate ligase	229.4	0.262647	0.197618	0.0990555	0.231934
murG	OG1RF_10727	undecaprenyldiphospho-muramoylpentapeptide beta-N-acetylglucosaminyltransferase	315.94	0.194305	0.154999	0.147814	0.299277
OG1RF_10728	OG1RF_10728	FtsQ-type POTRA domain-containing protein	886.356	-0.0623919	0.151812	0.635263	0.766354
ftsA	OG1RF_10729	cell division protein FtsA	9078.9	-0.210699	0.126292	0.0646081	0.173001
ftsZ	OG1RF_10730	cell division protein FtsZ	9731.62	-0.10319	0.11598	0.322001	0.505462
OG1RF_10731	OG1RF_10731	YggS family pyridoxal phosphate-dependent enzyme	6684.56	-0.191771	0.121238	0.0804019	0.198507
OG1RF_10732	OG1RF_10732	cell division protein SepF	10194.7	-0.164049	0.130041	0.15696	0.312079
OG1RF_10733	OG1RF_10733	YggT family protein	1504.26	0.0995642	0.142216	0.424482	0.605304
OG1RF_10734	OG1RF_10734	RNA-binding protein	3113.5	0.459231	0.128969	0.00011991	0.00225875
divIVA	OG1RF_10735	cell division protein DivIVA	10530.8	-0.129482	0.131805	0.268019	0.450742
ileS	OG1RF_10736	isoleucine--tRNA ligase	971.297	0.625111	0.157767	7.56538e-06	0.000256517
zwf	OG1RF_10737	glucose-6-phosphate dehydrogenase	2075.6	0.569516	0.134069	3.72184e-06	0.000164767
efaR	OG1RF_10738	manganese-responsive transcriptional regulator EfaR	1478.93	0.246328	0.135482	0.0428915	0.13094
OG1RF_10739	OG1RF_10739	DUF4828 domain-containing protein	874.432	0.0457683	0.166631	0.745796	0.846835
sfsA	OG1RF_10740	DNA/RNA nuclease SfsA	309.749	0.00120361	0.12773	0.99158	0.993642
OG1RF_10741	OG1RF_10741	Gfo/Idh/MocA family oxidoreductase	3061.8	0.213383	0.136591	0.0795821	0.197083
OG1RF_10742	OG1RF_10742	DEAD/DEAH box helicase	3950.14	0.115045	0.147506	0.37053	0.556891
OG1RF_10743	OG1RF_10743	sigma-54-dependent transcriptional regulator	1754.05	0.065861	0.120957	0.543487	0.6965
OG1RF_10745	OG1RF_10745	PTS enzyme IIB component	59.1732	-0.22232	0.198684	0.162461	0.319273
OG1RF_10746	OG1RF_10746	PTS enzyme IIC component	567.237	-0.207184	0.167219	0.145279	0.296267
OG1RF_10747	OG1RF_10747	hypothetical protein	81.1634	-0.207696	0.203205	0.196793	0.361854
OG1RF_10748	OG1RF_10748	DUF3188 domain-containing protein	65.7394	0.00503632	0.209121	0.975185	0.985651
OG1RF_10749	OG1RF_10749	DUF3284 domain-containing protein	148.142	-0.100775	0.185134	0.506446	0.669731
OG1RF_10750	OG1RF_10750	PTS enzyme IIB component	306.112	-0.0176999	0.181029	0.905709	0.951988
OG1RF_10751	OG1RF_10751	PTS enzyme IIA component	514.628	0.199074	0.179705	0.182803	0.34527
OG1RF_10752	OG1RF_10752	PTS enzyme IIC component	1741.23	0.216355	0.17937	0.147725	0.299277
OG1RF_10753	OG1RF_10753	glycoside hydrolase family 1 protein	482.137	0.523423	0.202651	0.00147207	0.0118091
OG1RF_10754	OG1RF_10754	GNAT family N-acetyltransferase	2393.73	0.627723	0.184349	5.46896e-05	0.00126433
OG1RF_10755	OG1RF_10755		8873.17	0.119792	0.198141	0.448254	0.620866
OG1RF_10756	OG1RF_10756	putative quinol monooxygenase	670.187	-0.511564	0.18287	0.000958692	0.0085914
ppdK	OG1RF_10757	pyruvate, phosphate dikinase	11513.5	-0.113163	0.205126	0.48162	0.649988
OG1RF_10758	OG1RF_10758	helix-turn-helix transcriptional regulator	1021.26	-0.287046	0.19035	0.0660918	0.174799
OG1RF_10759	OG1RF_10759	pyruvate, water dikinase regulatory protein	1241.47	-0.164303	0.166531	0.245171	0.424129
mprF	OG1RF_10760	bifunctional lysylphosphatidylglycerol flippase/synthetase MprF2	924.035	0.184484	0.126674	0.104697	0.239214
OG1RF_10761	OG1RF_10761	alpha/beta hydrolase	227.177	0.132901	0.122771	0.22634	0.401103
OG1RF_10762	OG1RF_10762	hypothetical protein	57.7068	0.0849325	0.198684	0.590969	0.731662
OG1RF_10763	OG1RF_10763	endonuclease subunit UvrC	93.9525	0.489215	0.244379	0.00595167	0.0316671
OG1RF_10764	OG1RF_10764	5'-methylthioadenosine/S-adenosylhomocysteine nucleosidase	94.8773	-0.175369	0.189959	0.25654	0.437252
OG1RF_10765	OG1RF_10765	excinuclease ABC subunit UvrA	591.551	0.367348	0.128252	0.00193289	0.0143344
lpa	OG1RF_10766	lipoamidase	266.865	0.205005	0.234697	0.228804	0.404343
OG1RF_10767	OG1RF_10767	aminoglycoside phosphotransferase family protein	563.073	-0.313511	0.123166	0.00594518	0.0316671
OG1RF_10768	OG1RF_10768	DUF4767 domain-containing protein	1298.83	-0.653912	0.119127	4.04641e-09	7.9154e-07
ndk	OG1RF_10769	nucleoside-diphosphate kinase	1004.89	-0.609307	0.141463	2.08829e-06	0.000115446
aspD	OG1RF_10770	aspartate 4-decarboxylase	446.617	-0.183387	0.212095	0.26353	0.44588
OG1RF_10771	OG1RF_10771	hypothetical protein	80.6408	-0.179057	0.273419	0.290905	0.473361
OG1RF_10772	OG1RF_10772	Cof-type HAD-IIB family hydrolase	348.927	-0.372851	0.177667	0.0134968	0.0571088
OG1RF_10773	OG1RF_10773	DUF1361 domain-containing protein	22.3708	-0.273911	0.272208	0.114099	0.252088
OG1RF_10774	OG1RF_10774	putative transporter, nucleobase:cation symporter-2 family	65.4547	0.25554	0.285818	0.132729	0.279181
OG1RF_10775	OG1RF_10775	putative transporter, major facilitator superfamily	2373.18	-0.188408	0.136465	0.119842	0.25981
OG1RF_10776	OG1RF_10776	YjzD family protein	400.122	-0.0933987	0.166615	0.508181	0.671262
dnaE	OG1RF_10777	DNA polymerase III subunit alpha	2605.93	0.341013	0.117312	0.00189425	0.0142097
pfkA	OG1RF_10778	6-phosphofructokinase	2527.87	0.34487	0.131827	0.00434047	0.0249724
pyk	OG1RF_10779	pyruvate kinase	13226.6	0.151951	0.138135	0.212394	0.38404
OG1RF_10780	OG1RF_10780	YceD family protein	2916.5	-0.435528	0.181843	0.00465659	0.0263149
rpmF	OG1RF_10781	50S ribosomal protein L32	1385.96	-0.232469	0.171514	0.109355	0.245445
gndA	OG1RF_10782	NADP<sup>+</sup>-dependent phosphogluconate dehydrogenase	9049.34	-0.195258	0.117707	0.0681037	0.178544
etaR	OG1RF_10783	response regulator transcription factor	802.057	-0.171819	0.143067	0.171583	0.3307
etaS	OG1RF_10784	HAMP domain-containing histidine kinase	400.273	0.115384	0.179742	0.438271	0.613854
OG1RF_10785	OG1RF_10785		506.808	0.724031	0.204893	1.19164e-05	0.000383586
OG1RF_10786	OG1RF_10786		105.28	0.505917	0.236215	0.00408982	0.0237996
OG1RF_10787	OG1RF_10787	YdcP family protein	8.63757	0.103154	0.293943	0.51686	0.677333
OG1RF_10788	OG1RF_10788	YdcP family protein	6.58975	0.175558	0.321151	0.228661	0.404343
OG1RF_10789	OG1RF_10789	FtsK/SpoIIIE domain-containing protein	44.119	-0.123146	0.188688	0.422624	0.603444
OG1RF_10790	OG1RF_10790	DNA cytosine methyltransferase	41.6551	0.185469	0.225884	0.270065	0.45272
mobT	OG1RF_10792	MobT family relaxase	7.67134	0.285168	0.333594	0.0634837	0.171101
OG1RF_10795	OG1RF_10795	hypothetical protein	406.744	-0.557528	0.146459	2.46808e-05	0.000713219
OG1RF_10796	OG1RF_10796	hypothetical protein	120.362	-0.434171	0.172402	0.00349371	0.0210522
OG1RF_10797	OG1RF_10797	hypothetical protein	959.844	-0.517057	0.15658	0.000203157	0.00303899
OG1RF_10800	OG1RF_10800	ATP-binding protein	34.1952	-0.110975	0.213465	0.498048	0.663011
OG1RF_10801	OG1RF_10801	membrane protein	19.4693	0.0500767	0.248569	0.7677	0.863451
OG1RF_10802	OG1RF_10802	bifunctional lytic transglycosylase/C40 family peptidase	4.08246	0.185816	0.333803	0.175747	0.335782
OG1RF_10803	OG1RF_10803	conjugal transfer protein	5.7815	0.0537192	0.307285	0.717276	0.826851
OG1RF_10804	OG1RF_10804	ATP-binding protein	142.415	-0.221625	0.22383	0.187551	0.351727
OG1RF_10805	OG1RF_10805	HAD-IIB family hydrolase	14.0144	0.195907	0.316343	0.196065	0.361743
OG1RF_10806	OG1RF_10806	hypothetical protein	39.7445	-0.200799	0.236287	0.239048	0.415232
OG1RF_10807	OG1RF_10807	glutathione S-transferase N-terminal domain-containing protein	27.1282	-0.0314768	0.256645	0.852367	0.919356
OG1RF_10808	OG1RF_10808	hypothetical protein	246.172	-0.291385	0.181836	0.0550936	0.15689
OG1RF_10809	OG1RF_10809	hypothetical protein	62.0522	-0.00896535	0.201572	0.955054	0.97461
OG1RF_10810	OG1RF_10810	hypothetical protein	172.009	-0.262286	0.182445	0.0839633	0.205307
OG1RF_10811	OG1RF_10811	SpaA isopeptide-forming pilin-related protein	1891.13	-0.0153007	0.0929247	0.857256	0.920616
OG1RF_10812	OG1RF_10812	hypothetical protein	13.9252	0.110477	0.272511	0.510011	0.67183
OG1RF_10813	OG1RF_10813	hypothetical protein	8.94592	0.133623	0.31017	0.373882	0.560272
OG1RF_10814	OG1RF_10814	hypothetical protein	69.7185	0.00339591	0.205864	0.983144	0.98976
OG1RF_10817	OG1RF_10817	helix-turn-helix domain-containing protein	34.9206	0.0534533	0.226217	0.748778	0.848927
OG1RF_10818	OG1RF_10818	nitroreductase family protein	78.8506	-0.11301	0.218096	0.494025	0.659132
OG1RF_10819	OG1RF_10819	DUF3021 domain-containing protein	199.322	-0.817675	0.193225	2.61464e-07	2.23609e-05
lytR	OG1RF_10820	response regulator LytR	586.891	-0.884658	0.17432	2.05906e-09	5.2362e-07
OG1RF_10821	OG1RF_10821	hypothetical protein	6.34143	-0.125702	0.318747	0.378114	0.564715
OG1RF_10822	OG1RF_10822	hypothetical protein	66.6529	-0.33221	0.240402	0.0560544	0.158738
OG1RF_10823	OG1RF_10823	AAA family ATPase	10163.9	0.02179	0.150132	0.86736	0.926374
OG1RF_10824	OG1RF_10824	ATP-dependent helicase	17245.8	-0.0535444	0.155415	0.689443	0.808696
OG1RF_10825	OG1RF_10825	hypothetical protein	556.499	-0.0524734	0.170752	0.714904	0.825239
OG1RF_10826	OG1RF_10826	hypothetical protein	1620.39	-0.142641	0.158512	0.294611	0.475679
OG1RF_10827	OG1RF_10827	hypothetical protein	2898.76	0.139343	0.156202	0.30037	0.481008
OG1RF_10828	OG1RF_10828	hypothetical protein	1638.1	-0.184515	0.170956	0.200863	0.366161
OG1RF_10829	OG1RF_10829	hypothetical protein	1175.75	-0.255906	0.195122	0.105302	0.239734
OG1RF_10830	OG1RF_10830	hypothetical protein	2313.91	-0.281133	0.184447	0.0663539	0.175221
OG1RF_10831	OG1RF_10831	DUF771 domain-containing protein	13.5405	0.130557	0.306301	0.393001	0.576688
OG1RF_10832	OG1RF_10832	site-specific integrase	1407.67	-0.105902	0.147322	0.409264	0.591676
OG1RF_10833	OG1RF_10833		43.644	0.095042	0.193601	0.541864	0.696291
OG1RF_10834	OG1RF_10834	hypothetical protein	2211.83	-0.452144	0.174965	0.00262071	0.0174051
OG1RF_10835	OG1RF_10835	ABC transporter ATP-binding protein	161.964	0.062341	0.133612	0.598395	0.737625
OG1RF_10836	OG1RF_10836	ABC transporter permease	1028.09	-0.0118299	0.12572	0.916235	0.959237
OG1RF_10837	OG1RF_10837	AAA family ATPase	364.494	0.345719	0.189379	0.0272912	0.0950705
mntH2	OG1RF_10838	Mn<sup>2+</sup> transporter MntH2	164.012	0.0956392	0.244303	0.573329	0.718319
OG1RF_10839	OG1RF_10839	universal stress protein	64.3169	-0.0557519	0.243294	0.742032	0.845092
OG1RF_10840	OG1RF_10840	PucR family transcriptional regulator	101.672	0.145477	0.233719	0.390014	0.573962
OG1RF_10841	OG1RF_10841	peptide ABC transporter substrate-binding protein	22.5278	0.0661165	0.232874	0.694358	0.812588
OG1RF_10842	OG1RF_10842	amidohydrolase family protein	14.5936	0.564551	0.342489	0.00256906	0.0172307
OG1RF_10843	OG1RF_10843	amidohydrolase	27.7617	0.259807	0.245941	0.133256	0.279595
OG1RF_10844	OG1RF_10844	GAF domain-containing protein	83.9456	-0.256255	0.201765	0.111356	0.248403
OG1RF_10845	OG1RF_10845	VOC family protein	4245.89	-0.14289	0.172658	0.32422	0.508317
OG1RF_10846	OG1RF_10846	sugar O-acetyltransferase	507.958	-0.339871	0.121845	0.00270512	0.0178216
OG1RF_10847	OG1RF_10847	hypothetical protein	742.162	-0.386921	0.180414	0.01123	0.0502781
galM	OG1RF_10848	galactose-1-epimerase	134.078	0.387334	0.257673	0.0290367	0.0995151
OG1RF_10849	OG1RF_10849	galactokinase	1549.3	-0.294014	0.175486	0.047684	0.141494
galE	OG1RF_10850	UDP-glucose 4-epimerase GalE	852.162	-0.155509	0.173996	0.286175	0.471032
galT	OG1RF_10851	UDP-glucose--hexose-1-phosphate uridylyltransferase	2117.89	-0.248411	0.167423	0.0823691	0.202186
OG1RF_10852	OG1RF_10852	LacI family DNA-binding transcriptional regulator	1092.62	-0.2997	0.164028	0.0346142	0.112132
OG1RF_10853	OG1RF_10853	kinase	35.5373	0.269707	0.267141	0.120439	0.260882
OG1RF_10854	OG1RF_10854	hypothetical protein	1081.19	0.0351972	0.163352	0.800319	0.886837
OG1RF_10855	OG1RF_10855	GNAT family N-acetyltransferase	2542.88	0.143829	0.164147	0.303382	0.484916
OG1RF_10856	OG1RF_10856	DUF4111 domain-containing protein	2136.97	0.132217	0.159752	0.334029	0.519215
OG1RF_10857	OG1RF_10857	GNAT family N-acetyltransferase	1058.36	0.101093	0.137794	0.404962	0.588468
emeA	OG1RF_10858	efflux transporter EmeA	346.027	0.131114	0.117919	0.21583	0.388984
OG1RF_10859	OG1RF_10859	Y-family DNA polymerase	407.697	0.406185	0.148888	0.00237062	0.0162932
OG1RF_10860	OG1RF_10860	hypothetical protein	135.318	0.42837	0.199249	0.00831366	0.0405012
OG1RF_10861	OG1RF_10861	hypothetical protein	1641.83	0.0506237	0.187897	0.740691	0.845032
OG1RF_10862	OG1RF_10862	hypothetical protein	1897.94	0.377629	0.193948	0.0177422	0.0687782
OG1RF_10863	OG1RF_10863	universal stress protein	3158.97	0.403104	0.185791	0.00958648	0.0446491
OG1RF_10864	OG1RF_10864	hypothetical protein	1888.59	0.41916	0.189277	0.0078017	0.0383747
OG1RF_10865	OG1RF_10865	GNAT family N-acetyltransferase	104.592	-0.11119	0.189974	0.470719	0.640813
OG1RF_10866	OG1RF_10866	DsbA family protein	45.222	0.114751	0.267381	0.496813	0.661811
OG1RF_10867	OG1RF_10867	DUF805 domain-containing protein	3698.48	-0.140979	0.158092	0.299255	0.479827
ebpR	OG1RF_10868	helix-turn-helix domain-containing protein	30.4713	0.248349	0.299245	0.132635	0.279181
ebpA	OG1RF_10869	endocarditis and biofilm-associated pilus tip protein EbpA	470.437	0.606811	0.222632	0.000448827	0.00509227
ebpB	OG1RF_10870	endocarditis and biofilm-associated pilus minor subunit EbpB	267.078	0.568669	0.206835	0.000640222	0.00661823
ebpC	OG1RF_10871	endocarditis and biofilm-associated pilus major subunit EbpC	470.46	0.366523	0.184979	0.0178388	0.0690474
srtC	OG1RF_10872	Ebp pilus assembly class C sortase SrtC (Bps)	447.326	0.0840059	0.123114	0.445225	0.617605
OG1RF_10873	OG1RF_10873		157.044	-0.121702	0.163922	0.383037	0.567724
OG1RF_10874	OG1RF_10874	DUF378 domain-containing protein	744.459	-0.139029	0.182482	0.355445	0.541905
entV	OG1RF_10875	enterococcin EntV	195.244	-0.205337	0.187543	0.181445	0.34357
OG1RF_10876	OG1RF_10876	hypothetical protein	34.2233	-0.131783	0.232359	0.43503	0.611368
OG1RF_10877	OG1RF_10877	DUF898 family protein	39.1855	0.133318	0.266815	0.431308	0.607654
ace	OG1RF_10878	collagen-binding MSCRAMM adhesin Ace	242.83	0.318778	0.207117	0.0520371	0.150836
OG1RF_10879	OG1RF_10879	ABC transporter ATP-binding protein	280.471	-0.482003	0.137038	0.000122594	0.00227644
OG1RF_10880	OG1RF_10880	class I SAM-dependent methyltransferase	239.785	-0.29518	0.117757	0.00702755	0.0356851
OG1RF_10881	OG1RF_10881	YxeA family protein	21.573	0.179075	0.248531	0.296267	0.477444
OG1RF_10882	OG1RF_10882	putative transporter, amino acid-polyamine-organocation family	12.8774	0.283191	0.297444	0.0925422	0.219964
OG1RF_10883	OG1RF_10883	hypothetical protein	64.431	-0.414035	0.206956	0.0123052	0.0533085
OG1RF_10884	OG1RF_10884	hypothetical protein	320.591	0.103197	0.192346	0.506241	0.669731
OG1RF_10886	OG1RF_10886	(Fe-S)-binding protein	2022.69	0.0353125	0.149311	0.785707	0.877879
OG1RF_10887	OG1RF_10887	LutB/LldF family L-lactate oxidation iron-sulfur protein	4460.77	0.0147812	0.150376	0.90992	0.955378
OG1RF_10888	OG1RF_10888	lactate utilization protein C	3066.91	-0.196624	0.154252	0.141648	0.291788
lepB	OG1RF_10889	signal peptidase I	22.3264	0.319745	0.269708	0.0682653	0.178599
OG1RF_10890	OG1RF_10890	PD-(D/E)XK nuclease family protein	2923.11	-0.0204728	0.104571	0.829602	0.904665
addA	OG1RF_10891	helicase-exonuclease AddAB subunit AddA	3891.83	0.213333	0.137153	0.08066	0.198758
OG1RF_10892	OG1RF_10892	helix-turn-helix domain-containing protein	2244.88	-0.25989	0.197462	0.102415	0.237029
pheS	OG1RF_10893	phenylalanine--tRNA ligase subunit alpha	402.851	-0.099176	0.200786	0.532754	0.688062
pheT	OG1RF_10894	phenylalanine--tRNA ligase subunit beta	1404.87	0.127299	0.151903	0.333297	0.518711
OG1RF_10895	OG1RF_10895	amino acid ABC transporter permease	67.5545	0.152062	0.202951	0.342623	0.528376
OG1RF_10896	OG1RF_10896	amino acid ABC transporter permease	47.9349	0.266129	0.257771	0.125866	0.268092
OG1RF_10897	OG1RF_10897	ABC transporter substrate-binding protein	107.989	-0.172659	0.228361	0.305693	0.487996
OG1RF_10898	OG1RF_10898	amino acid ABC transporter ATP-binding protein	131.425	0.100449	0.192739	0.518097	0.677737
racE	OG1RF_10899	glutamate racemase	891.385	-0.350021	0.10953	0.000726127	0.00707487
rph	OG1RF_10900	ribonuclease PH	1608.39	0.0848031	0.0982785	0.341434	0.527002
OG1RF_10901	OG1RF_10901	metallophosphoesterase	1069.14	-0.0195537	0.107957	0.84185	0.91371
OG1RF_10902	OG1RF_10902	DeoR/GlpR family DNA-binding transcription regulator	203.238	0.101371	0.134799	0.394812	0.578679
ulaG	OG1RF_10903	L-ascorbate 6-phosphate lactonase	485.593	0.0262566	0.181462	0.860731	0.92133
OG1RF_10904	OG1RF_10904	PTS enzyme IIA component	193.63	0.117172	0.175924	0.424549	0.605304
OG1RF_10905	OG1RF_10905	PTS enzyme IIC component	654.426	0.0552481	0.179477	0.710061	0.822067
OG1RF_10906	OG1RF_10906	PTS enzyme IIB component	244.465	-0.101228	0.184451	0.503544	0.666587
OG1RF_10907	OG1RF_10907	3-keto-L-gulonate-6-phosphate decarboxylase UlaD	542.91	0.0822649	0.171176	0.567557	0.714503
OG1RF_10908	OG1RF_10908	L-ribulose-5-phosphate 3-epimerase	586.299	0.276005	0.158896	0.0458211	0.137571
OG1RF_10909	OG1RF_10909	L-ribulose-5-phosphate 4-epimerase	448.663	0.322631	0.176928	0.0312129	0.104072
cbpB	OG1RF_10910	cyclic-di-AMP-binding protein CbpB	150.457	-0.159112	0.236656	0.349048	0.535684
dapD	OG1RF_10911	2,3,4,5-tetrahydropyridine-2,6-dicarboxylate N-acetyltransferase	179.834	0.130644	0.214666	0.426627	0.605463
OG1RF_10912	OG1RF_10912	N-acetyldiaminopimelate deacetylase	119.968	0.193642	0.240885	0.257687	0.438913
OG1RF_10913	OG1RF_10913	putative small conductance mechanosensitive channel	465.464	-0.402521	0.12244	0.00042444	0.004997
OG1RF_10914	OG1RF_10914	hypothetical protein	199.968	-0.0969884	0.125266	0.385327	0.568868
OG1RF_10915	OG1RF_10915	aldo/keto reductase	9062.91	-0.254482	0.144434	0.0470824	0.140036
OG1RF_10916	OG1RF_10916	gamma-glutamyl-gamma-aminobutyrate hydrolase family protein	165.794	0.356106	0.181914	0.0199176	0.0744859
OG1RF_10917	OG1RF_10917	VOC family protein	928.883	-0.106861	0.125251	0.338748	0.525249
OG1RF_10918	OG1RF_10918	NUDIX hydrolase	1050.75	-0.172572	0.153067	0.193392	0.358713
yidA	OG1RF_10919	sugar-phosphatase	9688.23	0.225753	0.168532	0.115207	0.253529
OG1RF_10920	OG1RF_10920	dNTPase	3238.19	0.23189	0.147372	0.073842	0.187593
OG1RF_10921	OG1RF_10921	lipoate--protein ligase family protein	1035.16	-0.115023	0.114252	0.263206	0.445628
OG1RF_10922	OG1RF_10922	DUF1934 domain-containing protein	527.61	-0.314904	0.165782	0.0278543	0.096635
rpoE	OG1RF_10923	DNA-directed RNA polymerase subunit delta	3394.82	-0.528869	0.169596	0.00033281	0.00423167
OG1RF_10924	OG1RF_10924	CTP synthase	717.717	-0.0905506	0.154244	0.496442	0.661662
pbp1A	OG1RF_10925	putative bifunctional peptidoglycan glycosyltransferase/DD-transpeptidase, penicillin-binding protein 1A	986.337	0.0392405	0.22413	0.813547	0.895248
recU	OG1RF_10926	Holliday junction resolvase RecU	302.746	-0.299735	0.210698	0.0695358	0.180992
OG1RF_10927	OG1RF_10927	DUF1273 domain-containing protein	763.044	-0.110556	0.131668	0.343596	0.529233
gpsB	OG1RF_10928	cell division regulator GpsB	2751.02	-0.347646	0.17225	0.0184453	0.0711781
OG1RF_10929	OG1RF_10929	class I SAM-dependent RNA methyltransferase	875.905	0.0568437	0.0895104	0.485807	0.652274
OG1RF_10930	OG1RF_10930	putative peptidoglycan DD-carboxypeptidase	817.472	0.432959	0.107929	2.35694e-05	0.000705141
OG1RF_10931	OG1RF_10931	DnaD domain protein	1060.22	-0.12875	0.135187	0.281196	0.465851
nth	OG1RF_10932	endonuclease III	485.822	0.203873	0.137786	0.0957534	0.226393
OG1RF_10933	OG1RF_10933	GntR family transcriptional regulator, LSA1692 subfamily	320.793	-0.438274	0.194954	0.00631158	0.0330574
OG1RF_10934	OG1RF_10934	Sapep family Mn(2+)-dependent dipeptidase	836.278	-0.560892	0.155708	5.14255e-05	0.0012222
OG1RF_10935	OG1RF_10935	N(4)-(beta-N-acetylglucosaminyl)-L-asparaginase	123.678	-0.232152	0.261771	0.179045	0.340716
OG1RF_10936	OG1RF_10936	PTS enzyme IIB component	24.647	-0.289987	0.29972	0.0845831	0.206227
celB	OG1RF_10937	PTS enzyme IIC component	330.771	-0.731432	0.290399	0.000141532	0.00246935
OG1RF_10938	OG1RF_10938		49.7544	-0.561235	0.269636	0.00227736	0.0159488
OG1RF_10939	OG1RF_10939		66.8044	-0.65783	0.26477	0.000386947	0.0046664
OG1RF_10940	OG1RF_10940	helicase C-terminal domain-containing protein	656.712	-0.0159216	0.111045	0.874247	0.930214
OG1RF_10941	OG1RF_10941	asparaginase	360.646	0.231503	0.105642	0.0188179	0.0718529
OG1RF_10942	OG1RF_10942	HD domain-containing protein	243.693	-0.00632472	0.124125	0.954655	0.97461
OG1RF_10943	OG1RF_10943	YajQ family cyclic di-GMP-binding protein	830.471	-0.313586	0.166194	0.0287657	0.0989868
OG1RF_10944	OG1RF_10944	YitT family protein	216.432	0.107248	0.180975	0.473156	0.643063
fba	OG1RF_10945	fructose bisphosphate aldolase subunit	14868.1	-0.259527	0.130089	0.0279052	0.0966796
OG1RF_10946	OG1RF_10946	UDP-N-acetylglucosamine 1-carboxyvinyltransferase	175.5	0.176977	0.200902	0.267512	0.450221
rho	OG1RF_10947	transcription termination factor Rho	310.141	0.0928827	0.172498	0.520927	0.680021
OG1RF_10948	OG1RF_10948	type B 50S ribosomal protein L31	3281.98	-0.408948	0.20974	0.0139994	0.0585036
OG1RF_10949	OG1RF_10949	DUF916 and DUF3324 domain-containing protein	11.3483	-0.119886	0.283598	0.466141	0.636625
cscK	OG1RF_10951	fructokinase CscK	897.978	-0.340635	0.112179	0.00126592	0.0106308
OG1RF_10952	OG1RF_10952	YtxH domain-containing protein	10243.1	-0.511075	0.193073	0.00141292	0.0115253
nfsA	OG1RF_10953	oxygen-insensitive NADPH nitroreductase	477.504	-0.0665211	0.131013	0.567492	0.714503
luxS	OG1RF_10954	S-ribosylhomocysteine lyase	1564.99	-0.33725	0.160101	0.016053	0.0645019
OG1RF_10955	OG1RF_10955	aspartate-semialdehyde dehydrogenase	518.693	-0.0602936	0.15776	0.656416	0.786276
dapA	OG1RF_10956	4-hydroxy-tetrahydrodipicolinate synthase	1335.86	0.0176569	0.160095	0.897527	0.946666
rnj	OG1RF_10957	ribonuclease J	1692.7	-0.165593	0.162787	0.233634	0.410029
OG1RF_10958	OG1RF_10958	bifunctional metallophosphatase/5'-nucleotidase	381.328	0.0827594	0.100794	0.364924	0.550415
OG1RF_10959	OG1RF_10959	YutD family protein	542.758	-0.321942	0.109453	0.00182747	0.0138311
OG1RF_10960	OG1RF_10960	TIGR01457 family HAD-type hydrolase	415.254	0.0536614	0.146839	0.67529	0.799563
OG1RF_10961	OG1RF_10961	TIGR01906 family membrane protein	287.388	-0.00173824	0.145735	0.989116	0.992755
OG1RF_10962	OG1RF_10962	DUF1836 domain-containing protein	110.895	0.0854505	0.158062	0.528883	0.686549
OG1RF_10963	OG1RF_10963	DegV family protein	142.138	0.034731	0.190955	0.822059	0.901448
OG1RF_10964	OG1RF_10964	putative channel protein, MIP family	59.6397	0.67626	0.309565	0.000464865	0.00519734
yycF	OG1RF_10965	response regulator WalR	944.221	-0.480468	0.113495	7.12621e-06	0.000251694
walK	OG1RF_10966	cell wall metabolism sensor histidine kinase WalK	1716.61	-0.0672909	0.102405	0.468583	0.638306
yycH	OG1RF_10967	YycH protein	973.188	0.014199	0.121048	0.896138	0.94592
yycI	OG1RF_10968	two-component system regulatory protein YycI	581.454	0.0410924	0.116426	0.695243	0.813045
yycJ	OG1RF_10969	metallo-beta-lactamase YycJ	968.399	-0.118579	0.102052	0.200287	0.365926
OG1RF_10970	OG1RF_10970	putative transporter	41.6306	0.232762	0.28835	0.165884	0.323748
OG1RF_10971	OG1RF_10971	TIGR03943 family protein	76.363	0.271206	0.230773	0.112178	0.249798
OG1RF_10972	OG1RF_10972	putative transporter, threonine/serine exporter family	49.5742	0.211439	0.2623	0.219267	0.39212
OG1RF_10973	OG1RF_10973	putative transporter, threonine/serine exporter family	45.6803	0.182061	0.258478	0.288498	0.471861
ireB	OG1RF_10974	regulatory phosphoprotein IreB	4603.52	0.185806	0.157204	0.170639	0.330468
ruvX	OG1RF_10975	Holliday junction resolvase RuvX	13552.8	0.0382313	0.148326	0.767277	0.863356
OG1RF_10976	OG1RF_10976	DUF1292 domain-containing protein	14937.6	-0.000368998	0.167933	0.997926	0.998712
OG1RF_10977	OG1RF_10977	helix-turn-helix domain-containing protein	940.612	-0.758408	0.15944	5.72605e-08	7.28067e-06
maeE	OG1RF_10978	NAD-dependent malic enzyme	229.088	0.0848203	0.163554	0.54242	0.696302
OG1RF_10979	OG1RF_10979	putative transporter, 2-hydroxycarboxylate transporter family	161.352	0.00947714	0.183492	0.949862	0.972032
hk14	OG1RF_10981	Sensory box histidine kinase	1673.09	0.215458	0.152545	0.105067	0.239734
rr14	OG1RF_10982	Transcriptional regulatory protein	981.21	0.184236	0.174298	0.207669	0.376409
npr	OG1RF_10983	NADH peroxidase monomer	7564.9	0.319981	0.147402	0.0149674	0.0619658
OG1RF_10984	OG1RF_10984	LCP family protein	291.674	-0.359422	0.159575	0.0102942	0.0469985
alsS	OG1RF_10985	acetolactate synthase AlsS	7086.73	-0.00900817	0.147604	0.944212	0.970235
budA	OG1RF_10986	acetolactate decarboxylase	8737.31	0.101298	0.160149	0.459865	0.629879
OG1RF_10987	OG1RF_10987	PA2928 family protein	1505.21	-0.226941	0.124421	0.0446351	0.135195
OG1RF_10988	OG1RF_10988	WxL domain-containing protein	13.0282	0.117397	0.260524	0.489539	0.654633
OG1RF_10989	OG1RF_10989	hypothetical protein	38.6816	-0.470467	0.242736	0.00791796	0.038848
OG1RF_10990	OG1RF_10990	ABC transporter permease	7.24756	0.41396	0.401665	0.00912346	0.0430666
OG1RF_10991	OG1RF_10991	ABC transporter permease	3.69286	0.0864416	0.3384	0.458136	0.629231
OG1RF_10992	OG1RF_10992	ABC transporter ATP-binding protein	7.63521	0.233524	0.330283	0.113104	0.250612
OG1RF_10993	OG1RF_10993	ABC transporter substrate-binding protein	11.8332	0.303153	0.306663	0.0693911	0.180801
OG1RF_10994	OG1RF_10994	adenine deaminase C-terminal domain-containing protein	12.3111	0.571266	0.342866	0.00235868	0.0162551
OG1RF_10995	OG1RF_10995	amidohydrolase	21.1697	0.0635676	0.260346	0.706897	0.820626
OG1RF_10996	OG1RF_10996	helix-turn-helix transcriptional regulator	341.925	-0.363811	0.115144	0.00077467	0.00738539
OG1RF_10997	OG1RF_10997	FAD:protein FMN transferase	153.489	0.549613	0.249984	0.00228694	0.0159488
OG1RF_10998	OG1RF_10998	NADPH-dependent FMN reductase	117.027	0.627567	0.216246	0.000233202	0.00325842
OG1RF_10999	OG1RF_10999	NADPH-dependent oxidoreductase	487.702	0.345495	0.156252	0.0121457	0.0529785
OG1RF_11000	OG1RF_11000	helix-turn-helix domain-containing protein	427.911	0.449136	0.218879	0.00833707	0.0405291
OG1RF_11001	OG1RF_11001	AP2 domain-containing protein	327.968	0.486879	0.22611	0.00490445	0.0272315
OG1RF_11002	OG1RF_11002	metallophosphoesterase	7.51271	0.0647472	0.30452	0.667847	0.796056
OG1RF_11003	OG1RF_11003	ABC transporter permease	225.229	0.115643	0.129766	0.315737	0.498088
OG1RF_11004	OG1RF_11004	ABC transporter permease	190.961	0.435649	0.161591	0.00218073	0.0156189
OG1RF_11005	OG1RF_11005	hypothetical protein	893.267	0.485794	0.140675	0.000150307	0.00251467
OG1RF_11006	OG1RF_11006	DUF624 domain-containing protein	90.5794	0.271317	0.216329	0.103578	0.238735
OG1RF_11007	OG1RF_11007	acetylxylan esterase	502.311	0.17567	0.136678	0.146795	0.297898
OG1RF_11008	OG1RF_11008	endonuclease/exonuclease/phosphatase family protein	422.599	0.394578	0.142756	0.0022771	0.0159488
OG1RF_11009	OG1RF_11009	glycoside hydrolase family 3 N-terminal domain-containing protein	703.148	0.361796	0.184143	0.0189784	0.0722216
OG1RF_11010	OG1RF_11010	hypothetical protein	1466.06	0.241902	0.146745	0.0617542	0.167958
OG1RF_11011	OG1RF_11011	LacI family DNA-binding transcriptional regulator	888.166	0.00301985	0.106165	0.975046	0.985651
OG1RF_11012	OG1RF_11012	DUF5067 domain-containing protein	29.0665	0.277156	0.288023	0.1043	0.238735
OG1RF_11013	OG1RF_11013	GntR family transcriptional regulator	217.518	-0.43579	0.16469	0.00249004	0.0168858
OG1RF_11014	OG1RF_11014	glycoside hydrolase family 1 protein	986.274	-0.0461597	0.121836	0.672633	0.798556
OG1RF_11015	OG1RF_11015	oxidoreductase	1232.03	-0.17866	0.123958	0.109056	0.24501
OG1RF_11016	OG1RF_11016	DUF441 domain-containing protein	165.1	-0.16647	0.163107	0.231874	0.408363
OG1RF_11017	OG1RF_11017	iron-sulfur cluster biosynthesis family protein	671.867	-0.349095	0.191558	0.0268824	0.094353
OG1RF_11018	OG1RF_11018	hypothetical protein	285.154	0.0483009	0.182652	0.74793	0.848344
efbA	OG1RF_11019	fibronectin-binding protein EfbA	331.359	-0.0140806	0.200421	0.929257	0.961618
OG1RF_11020	OG1RF_11020	hypothetical protein	2896.52	-0.414103	0.139694	0.00113869	0.0097684
OG1RF_11021	OG1RF_11021		90.0143	-0.273189	0.224361	0.106299	0.241141
trpX	OG1RF_11022	tryptophan ABC transporter substrate-binding protein	52.1664	0.140828	0.300893	0.369614	0.555841
OG1RF_11023	OG1RF_11023	ABC transporter permease	76.973	0.171865	0.210889	0.293078	0.474711
OG1RF_11024	OG1RF_11024	ABC transporter ATP-binding protein	125.694	0.229396	0.22161	0.171269	0.330468
OG1RF_11025	OG1RF_11025	putative transporter, threonine/serine exporter family	285.322	0.15084	0.116064	0.149716	0.301095
OG1RF_11026	OG1RF_11026	putative transporter, threonine/serine exporter family	142.637	0.0968493	0.176151	0.509446	0.671823
OG1RF_11027	OG1RF_11027	hypothetical protein	732.789	-0.564108	0.173298	0.000161966	0.00262343
OG1RF_11028	OG1RF_11028	Cof-type HAD-IIB family hydrolase	504.107	-0.339312	0.131759	0.00496625	0.0275145
rr06	OG1RF_11029	response regulator transcription factor	689.024	-0.0893578	0.113478	0.381629	0.567078
hk06	OG1RF_11030	sensor histidine kinase	2009.48	0.0897455	0.106385	0.350595	0.537086
OG1RF_11031	OG1RF_11031	hypothetical protein	67.2822	0.372719	0.232475	0.0312256	0.104072
OG1RF_11032	OG1RF_11032	hypothetical protein	100.561	0.0804674	0.227253	0.630538	0.763188
ltaS-2	OG1RF_11033	lipoteichoic acid synthase 2	5433.6	-0.0769599	0.115309	0.458058	0.629231
OG1RF_11034	OG1RF_11034	class I SAM-dependent rRNA methyltransferase	109.473	-0.030273	0.214941	0.853421	0.919798
rnhC	OG1RF_11035	ribonuclease HIII	219.918	-0.0778519	0.164527	0.577761	0.721633
OG1RF_11036	OG1RF_11036	putative transporter, P-type ATPase family	6119.46	0.190776	0.140776	0.124863	0.267279
OG1RF_11037	OG1RF_11037	putative MSCRAMM adhesin	466.038	0.147424	0.162035	0.286856	0.471846
rimP	OG1RF_11038	ribosome maturation factor RimP	1573.22	-0.345952	0.239121	0.0467002	0.139388
OG1RF_11039	OG1RF_11039		168.423	-0.393258	0.260061	0.026973	0.094353
nusA	OG1RF_11040	transcription termination factor NusA	3032.68	-0.266766	0.239749	0.121737	0.262132
OG1RF_11041	OG1RF_11041	YlxR family protein	340.498	-0.167948	0.253791	0.326925	0.511612
OG1RF_11042	OG1RF_11042	YlxQ-related RNA-binding protein	669.16	-0.21128	0.241236	0.217871	0.390723
infB	OG1RF_11043	translation initiation factor IF-2	8208.74	-0.169825	0.201588	0.287993	0.471861
rbfA	OG1RF_11044	30S ribosome-binding factor RbfA	1437.41	-0.246666	0.148409	0.0591808	0.164341
OG1RF_11045	OG1RF_11045		208.993	0.140688	0.183914	0.352193	0.538382
OG1RF_11046	OG1RF_11046	toxin	152.908	-0.472415	0.161875	0.000918239	0.00828043
OG1RF_11047	OG1RF_11047	helix-turn-helix domain-containing protein	178.944	-0.384531	0.163031	0.00699208	0.0356851
OG1RF_11048	OG1RF_11048	hypothetical protein	6.80581	0.208134	0.312872	0.179268	0.340716
OG1RF_11049	OG1RF_11049	DnaD domain protein	28.3492	-0.0466135	0.230113	0.780999	0.87547
OG1RF_11050	OG1RF_11050	ATP-binding protein	52.6134	0.179895	0.254182	0.294448	0.475679
OG1RF_11051	OG1RF_11051	hypothetical protein	33.5917	-0.0168727	0.261862	0.92024	0.960095
OG1RF_11052	OG1RF_11052	RinA family phage transcriptional activator	24.7706	0.243162	0.294936	0.143941	0.29504
OG1RF_11053	OG1RF_11053		43.5362	0.232429	0.269769	0.176758	0.337298
OG1RF_11054	OG1RF_11054	hypothetical protein	184.226	0.13051	0.236214	0.441134	0.615361
OG1RF_11055	OG1RF_11055	phage major tail protein, TP901-1 family	201.736	0.245218	0.224905	0.146382	0.2978
OG1RF_11056	OG1RF_11056	tail assembly chaperone	73.1667	0.783059	0.214831	3.79599e-06	0.000164767
OG1RF_11057	OG1RF_11057	hypothetical protein	22.9541	0.138617	0.259293	0.416044	0.598754
OG1RF_11058	OG1RF_11058	hypothetical protein	263.933	0.302807	0.244783	0.0816339	0.200695
OG1RF_11059	OG1RF_11059	phage tail family protein	68.5606	0.388589	0.281973	0.0286841	0.0988396
OG1RF_11060	OG1RF_11060	phage tail protein	181.379	0.220701	0.238232	0.197415	0.362737
OG1RF_11061	OG1RF_11061	hypothetical protein	205.214	0.257798	0.236226	0.133021	0.279564
OG1RF_11062	OG1RF_11062	phage holin family protein	42.6924	0.228174	0.24571	0.185429	0.348262
OG1RF_11063	OG1RF_11063	SH3 domain-containing protein	114.541	0.239961	0.26659	0.164644	0.321822
truB	OG1RF_11064	tRNA pseudouridine(55) synthase TruB	92.9741	0.162868	0.254389	0.341432	0.527002
ribF	OG1RF_11065	riboflavin kinase	118.533	0.284505	0.23947	0.0994911	0.232329
OG1RF_11066	OG1RF_11066	N-acetyltransferase	68.095	0.383351	0.275617	0.0309862	0.103681
OG1RF_11067	OG1RF_11067	PadR family transcriptional regulator	75.6444	0.376113	0.240956	0.0315272	0.104802
OG1RF_11068	OG1RF_11068	DUF1048 domain-containing protein	95.4173	0.365722	0.217981	0.0302107	0.102708
OG1RF_11069	OG1RF_11069	DUF2087 domain-containing protein	62.4276	0.264119	0.241306	0.125876	0.268092
OG1RF_11070	OG1RF_11070	FtsW/RodA/SpoVE family cell cycle protein	34.4084	0.520475	0.372426	0.00398118	0.0233275
OG1RF_11071	OG1RF_11071	FtsW/RodA/SpoVE family cell cycle protein	44.4254	0.346799	0.317681	0.0387463	0.121494
OG1RF_11072	OG1RF_11072	LysR family transcriptional regulator	54.3686	0.237297	0.241997	0.167922	0.326224
OG1RF_11073	OG1RF_11073	LysR family transcriptional regulator	60.8454	0.579169	0.287155	0.00190979	0.0142841
mgtA	OG1RF_11074	putative Mg<sup>2+</sup>-specific P-type ATPase	28.1848	0.276654	0.239405	0.108828	0.24501
hemW	OG1RF_11075	radical SAM family heme chaperone HemW	124.555	0.0745096	0.25031	0.660725	0.78995
hrcA	OG1RF_11076	heat-inducible transcriptional repressor HrcA	14367.2	0.436084	0.194439	0.00648988	0.0337501
grpE	OG1RF_11077	nucleotide exchange factor GrpE	14113.2	0.3005	0.2025	0.0634755	0.171101
dnaK	OG1RF_11078	molecular chaperone DnaK	31879.7	0.527793	0.208365	0.0015795	0.0124741
OG1RF_11079	OG1RF_11079	hypothetical protein	1540.24	0.361133	0.193087	0.0228162	0.0838464
dnaJ	OG1RF_11080	molecular chaperone DnaJ	11622.5	0.463233	0.157329	0.000904738	0.00818772
OG1RF_11081	OG1RF_11081		270.631	1.62468	0.256415	5.77406e-15	4.89447e-12
OG1RF_11082	OG1RF_11082	metallophosphoesterase family protein	796.992	0.152284	0.120598	0.159927	0.316247
OG1RF_11083	OG1RF_11083	Tex family protein	3152.88	0.00262571	0.0887805	0.974282	0.985651
OG1RF_11084	OG1RF_11084	SprT family protein	536.024	0.177094	0.110436	0.078904	0.196334
OG1RF_11085	OG1RF_11085	L-alanine transaminase	364.664	-0.269973	0.185939	0.0790391	0.196478
OG1RF_11086	OG1RF_11086	hypothetical protein	50.7253	0.218633	0.269652	0.202603	0.368277
OG1RF_11087	OG1RF_11087	helix-turn-helix transcriptional regulator	217.599	-0.581092	0.170148	8.28456e-05	0.001699
nagA	OG1RF_11088	N-acetylglucosamine-6-phosphate deacetylase	2062.69	-0.293757	0.135266	0.0165285	0.0653684
OG1RF_11089	OG1RF_11089	hypothetical protein	65.549	0.124682	0.182046	0.406311	0.589418
OG1RF_11090	OG1RF_11090	DNA/RNA non-specific endonuclease	164.001	0.222146	0.164751	0.114999	0.253529
OG1RF_11091	OG1RF_11091	ABC transporter ATP-binding protein	1217	0.124221	0.124598	0.264125	0.446588
OG1RF_11092	OG1RF_11092	ABC transporter permease	5473.06	0.140597	0.134157	0.2365	0.41283
OG1RF_11093	OG1RF_11093	hypothetical protein	1536.34	-0.0476787	0.127813	0.675683	0.799563
OG1RF_11094	OG1RF_11094	flotillin family protein	10047	0.0490416	0.150824	0.7079	0.820879
OG1RF_11095	OG1RF_11095	DUF2969 domain-containing protein	288.952	-0.844511	0.313667	2.41105e-05	0.000709709
OG1RF_11096	OG1RF_11096	hypothetical protein	278.857	-0.57477	0.194027	0.000348276	0.00436289
OG1RF_11097	OG1RF_11097	TetR/AcrR family transcriptional regulator	137.078	-0.47425	0.195277	0.00321175	0.0199207
OG1RF_11098	OG1RF_11098	2-hydroxyacyl-CoA dehydratase	1412.8	0.140807	0.155627	0.293962	0.475679
OG1RF_11099	OG1RF_11099	GntR family transcriptional regulator	1480.14	-0.191402	0.157712	0.15936	0.315616
OG1RF_11100	OG1RF_11100	WXG100 family type VII secretion target	5394.7	-1.27526	0.337683	8.04995e-09	1.46222e-06
esaA	OG1RF_11101	type VII secretion protein EsaA	386.047	-0.481816	0.196997	0.00290233	0.0184166
OG1RF_11102	OG1RF_11102	hypothetical protein	55.3074	-0.362126	0.172493	0.0143332	0.0594607
esaB	OG1RF_11103	EsaB/YukD family protein	58.7538	-0.295006	0.213602	0.075764	0.190571
essB	OG1RF_11104	type VII secretion protein EssB	282.864	-0.535229	0.158977	0.000142864	0.00246935
essC1	OG1RF_11105	type VII secretion protein EssC1	1445.99	-0.178432	0.150705	0.173621	0.33272
OG1RF_11106	OG1RF_11106	DUF4176 domain-containing protein	128.565	-0.425748	0.203447	0.00947507	0.0444341
OG1RF_11107	OG1RF_11107	hypothetical protein	210.791	-0.392369	0.213917	0.0193311	0.0730446
OG1RF_11108	OG1RF_11108	hypothetical protein	299.568	-0.657691	0.208618	8.47454e-05	0.00171038
OG1RF_11109	OG1RF_11109	T7SS effector LXG polymorphic toxin	1304.82	-0.664995	0.179002	1.28153e-05	0.000405604
OG1RF_11110	OG1RF_11110	hypothetical protein	354.518	-0.728718	0.198489	7.07654e-06	0.000251694
OG1RF_11111	OG1RF_11111	hypothetical protein	57.0922	-0.24943	0.232001	0.143742	0.295024
OG1RF_11112	OG1RF_11112	hypothetical protein	44.8419	-0.628737	0.267553	0.000692756	0.00684429
OG1RF_11113	OG1RF_11113	hypothetical protein	61.7482	-0.160806	0.262579	0.346094	0.532436
OG1RF_11114	OG1RF_11114	hypothetical protein	71.5721	-0.677645	0.210532	5.54825e-05	0.0012711
essC2	OG1RF_11115	type VII secretion protein EssC2	64.7655	-0.0430415	0.203361	0.787694	0.878555
OG1RF_11116	OG1RF_11116	DUF6232 family protein	14.1356	1.25418e-05	0.291175	0.999937	0.999937
OG1RF_11117	OG1RF_11117	hypothetical protein	21.2845	-0.173552	0.270953	0.30685	0.488616
OG1RF_11118	OG1RF_11118	DUF5082 family protein	23.087	0.0328222	0.273865	0.843292	0.914495
OG1RF_11119	OG1RF_11119	hypothetical protein	11.8605	0.21158	0.300602	0.191106	0.356553
OG1RF_11120	OG1RF_11120	DUF4176 domain-containing protein	14.5248	0.0405576	0.246661	0.810815	0.893413
OG1RF_11121	OG1RF_11121	T7SS effector LXG polymorphic toxin	50.351	-0.00161249	0.283504	0.99208	0.993642
OG1RF_11122	OG1RF_11122	hypothetical protein	34.8404	-0.254844	0.231158	0.13505	0.282196
OG1RF_11123	OG1RF_11123	hypothetical protein	116.152	-0.105197	0.213798	0.520855	0.680021
OG1RF_11124	OG1RF_11124	hypothetical protein	87.0817	-0.293077	0.200684	0.0687657	0.179564
OG1RF_11125	OG1RF_11125	hypothetical protein	117.725	-0.294519	0.182287	0.052982	0.152759
OG1RF_11126	OG1RF_11126	DUF5085 family protein	109.639	-0.0512016	0.193525	0.742192	0.845092
OG1RF_11127	OG1RF_11127	hypothetical protein	102.749	-0.273582	0.181038	0.0703843	0.182623
trxB	OG1RF_11128	thioredoxin-disulfide reductase	881.455	-0.209382	0.130908	0.074623	0.188284
OG1RF_11129	OG1RF_11129	phage tail protein	214.163	-0.550756	0.165774	0.000146159	0.00249451
camE	OG1RF_11130	plasmid sex pheromone cAM373 precursor	328.295	-0.748841	0.353811	0.000209705	0.00307532
OG1RF_11131	OG1RF_11131	ABC transporter ATP-binding protein/permease	608.328	-0.467174	0.370418	0.00701045	0.0356851
OG1RF_11132	OG1RF_11132	MarR family transcriptional regulator	240.538	-0.706111	0.247414	9.99062e-05	0.00192471
mdxG	OG1RF_11133	sugar ABC transporter permease	270.513	0.0928472	0.249291	0.584903	0.728051
mdxF	OG1RF_11134	sugar ABC transporter permease	270.534	0.27812	0.272297	0.10897	0.24501
mdxE	OG1RF_11135	extracellular maltose-binding protein	877.458	0.00894009	0.242691	0.957845	0.975491
OG1RF_11136	OG1RF_11136	glycoside hydrolase family 13 protein	519.381	0.171467	0.188685	0.265205	0.447523
OG1RF_11137	OG1RF_11137	alpha-glucosidase	613.08	0.176002	0.179001	0.236933	0.413251
OG1RF_11138	OG1RF_11138	alpha-glucosidase	1453.43	-0.0691217	0.170512	0.630053	0.763188
OG1RF_11139	OG1RF_11139	TMEM175 family protein	145.152	-0.417919	0.149088	0.00179662	0.0137201
mgtA	OG1RF_11140	putative Mg<sup>2+</sup>-specific P-type ATPase	28.1848	0.276654	0.239405	0.108828	0.24501
pdhA	OG1RF_11141	pyruvate dehydrogenase E1 component subunit alpha	8165.34	-0.389459	0.237603	0.0256292	0.0912814
pdhB	OG1RF_11142	pyruvate dehydrogenase E1 component subunit beta	6077.06	-0.252767	0.235548	0.140243	0.289949
pdhC	OG1RF_11143	PdhC	11223.4	-0.327007	0.231839	0.0572997	0.161347
lpdA	OG1RF_11144	LpdA	9580.19	-0.358721	0.222158	0.034805	0.112137
OG1RF_11145	OG1RF_11145	PocR ligand-binding domain-containing protein	291.728	-0.00943884	0.134109	0.936741	0.966383
OG1RF_11146	OG1RF_11146	glycerol dehydrogenase	37548.5	-0.0359648	0.182624	0.810852	0.893413
dhaM	OG1RF_11147	dihydroxyacetone kinase phosphoryl donor subunit DhaM	10749.5	0.0952685	0.186225	0.531418	0.687419
dhaK	OG1RF_11148	dihydroxyacetone kinase subunit DhaK	26032.6	0.283858	0.194719	0.0728082	0.186269
dhaL	OG1RF_11149	dihydroxyacetone kinase subunit DhaL	22592.3	0.169236	0.183194	0.262512	0.445045
OG1RF_11150	OG1RF_11150	hypothetical protein	1107.41	-0.0263368	0.13203	0.822369	0.901448
mvaS	OG1RF_11151	hydroxymethylglutaryl-CoA synthase monomer	552.151	0.352145	0.120644	0.00174734	0.0136342
mvaE	OG1RF_11152	acetyl-CoA acetyltransferase/HMG-CoA reductase	2060.76	0.0434522	0.126014	0.699519	0.814936
OG1RF_11153	OG1RF_11153	AI-2E family transporter	1024.47	0.099517	0.140334	0.419529	0.601727
OG1RF_11154	OG1RF_11154	YdcF family protein	466.098	0.502415	0.175981	0.000882758	0.00804607
OG1RF_11155	OG1RF_11155	cold-shock protein	2155.89	-0.253706	0.31259	0.112286	0.249818
OG1RF_11156	OG1RF_11156	hypothetical protein	26112.6	-0.140086	0.151936	0.287302	0.471861
OG1RF_11157	OG1RF_11157	helix-turn-helix transcriptional regulator	221.706	-0.00711529	0.147481	0.955892	0.974673
OG1RF_11158	OG1RF_11158	putative transporter, major facilitator superfamily	507.713	0.183785	0.136621	0.129306	0.27402
OG1RF_11159	OG1RF_11159	metal-dependent hydrolase	482.299	-0.0489949	0.137379	0.686167	0.806031
OG1RF_11160	OG1RF_11160	DRTGG domain-containing protein	1565.46	-0.0236217	0.0890707	0.772161	0.86741
nrnA	OG1RF_11161	5'-3' exonuclease NrnA	947.602	-0.300228	0.105454	0.00262137	0.0174051
OG1RF_11162	OG1RF_11162	zinc ribbon domain-containing protein YjdM	631.989	-0.403129	0.147935	0.002431	0.0166184
OG1RF_11163	OG1RF_11163	hypothetical protein	377.002	0.678906	0.192412	2.0894e-05	0.000632542
OG1RF_11164	OG1RF_11164	VanZ family protein	905.34	-0.0759236	0.134003	0.522047	0.680021
OG1RF_11165	OG1RF_11165	DEAD/DEAH box helicase	2749.51	-0.132889	0.130442	0.251431	0.432004
OG1RF_11166	OG1RF_11166	helix-turn-helix domain-containing protein	424.585	-0.119448	0.132508	0.308928	0.490362
alaS	OG1RF_11167	alanine--tRNA ligase	745.543	0.248735	0.172763	0.0888241	0.212893
OG1RF_11168	OG1RF_11168	tRNA (adenine(22)-N(1))-methyltransferase TrmK	1132.29	-0.0241341	0.110479	0.809457	0.893036
OG1RF_11169	OG1RF_11169	Nif3-like dinuclear metal center hexameric protein	1484.55	0.126773	0.109784	0.201277	0.366575
pepT	OG1RF_11170	peptidase T	4201.1	0.0333005	0.142284	0.789777	0.879721
OG1RF_11171	OG1RF_11171	DUF1294 domain-containing protein	92.9034	-0.00143569	0.149002	0.991168	0.993642
OG1RF_11172	OG1RF_11172	lysylphosphatidylglycerol synthase domain-containing protein	272.397	0.147503	0.135522	0.21846	0.391228
OG1RF_11173	OG1RF_11173	molybdenum cofactor guanylyltransferase	64.4186	-0.342006	0.223824	0.0444612	0.135084
OG1RF_11174	OG1RF_11174	putative transporter, formate/nitrite transporter family	175.46	0.0338427	0.196234	0.829161	0.904571
OG1RF_11175	OG1RF_11175	hypothetical protein	149.344	0.0478142	0.162579	0.730214	0.838626
OG1RF_11176	OG1RF_11176	formate dehydrogenase subunit &beta;	189.345	-0.0167673	0.192715	0.913988	0.958858
OG1RF_11177	OG1RF_11177	formate dehydrogenase subunit &gamma;	456.109	-0.00743551	0.165395	0.957776	0.975491
fdhF	OG1RF_11178	formate dehydrogenase subunit &alpha;	2786.49	-0.250715	0.162438	0.0732705	0.186887
OG1RF_11179	OG1RF_11179	molybdopterin molybdotransferase MoeA	1678.1	-0.198507	0.167049	0.162256	0.319116
OG1RF_11180	OG1RF_11180		41.8923	0.169111	0.218598	0.308214	0.489867
moaC	OG1RF_11181	cyclic pyranopterin monophosphate synthase MoaC	551.02	-0.348993	0.141332	0.0063177	0.0330574
moaA	OG1RF_11182	GTP 3',8-cyclase MoaA	964.484	-0.196049	0.1374	0.107932	0.244192
OG1RF_11183	OG1RF_11183	MOSC domain-containing protein	190.895	0.107463	0.151693	0.413435	0.596351
mogA	OG1RF_11184	molybdopterin adenylyltransferase	217.317	0.234631	0.190429	0.131239	0.277194
OG1RF_11185	OG1RF_11185	molybdopterin-binding protein	467.062	0.197648	0.157192	0.145413	0.296302
modA	OG1RF_11186	molybdate ABC transporter substrate-binding protein	658.454	-0.25637	0.153558	0.056401	0.159542
modB	OG1RF_11187	molybdate ABC transporter permease subunit	758.826	-0.149128	0.142098	0.231882	0.408363
OG1RF_11188	OG1RF_11188	ATP-binding cassette domain-containing protein	1451.95	-0.277742	0.136731	0.0242437	0.0875734
OG1RF_11189	OG1RF_11189	Zn<sup>2+</sup>-specific P-type ATPase	3133.68	-0.165907	0.141622	0.182886	0.34527
zapA	OG1RF_11190	cell division protein ZapA	1009.23	-0.58454	0.140632	4.88407e-06	0.000197146
OG1RF_11191	OG1RF_11191	CvpA family protein	564.23	-0.0879589	0.114745	0.394009	0.577834
OG1RF_11192	OG1RF_11192	endonuclease MutS2	739.66	0.29475	0.172486	0.0446379	0.135195
trxA	OG1RF_11193	thioredoxin	9725.33	-0.216725	0.209791	0.185269	0.348239
uvrC	OG1RF_11194	excinuclease ABC subunit UvrC	1520.75	-0.106046	0.147463	0.40899	0.591617
OG1RF_11195	OG1RF_11195	DUF3884 family protein	79.7522	-0.463143	0.173528	0.00195034	0.0143344
OG1RF_11196	OG1RF_11196	ABC transporter ATP-binding protein	419.785	-0.0441317	0.0935612	0.605046	0.742941
OG1RF_11197	OG1RF_11197	ABC transporter permease	735.553	-0.208058	0.129323	0.0734551	0.1869
OG1RF_11198	OG1RF_11198	LacI family DNA-binding transcriptional regulator	278.658	0.144685	0.143139	0.248814	0.428681
OG1RF_11199	OG1RF_11199	6-phospho-beta-glucosidase	5280.4	-0.980932	0.177964	4.29521e-11	1.82045e-08
OG1RF_11200	OG1RF_11200	hypothetical protein	313.219	-0.154466	0.144609	0.222415	0.396079
abc-f	OG1RF_11201	ABC-F type ribosomal protection protein	143.452	-0.29933	0.194771	0.0589321	0.164325
OG1RF_11202	OG1RF_11202	NAD(P)/FAD-dependent oxidoreductase	231.327	-0.241968	0.150959	0.0675311	0.177653
gdhA	OG1RF_11203	NADP-specific glutamate dehydrogenase	1632.26	-0.436456	0.117933	8.01859e-05	0.00165783
OG1RF_11204	OG1RF_11204	glucose-6-phosphate isomerase	9289	-0.367324	0.134319	0.00282264	0.0181721
OG1RF_11205	OG1RF_11205	hypothetical protein	125.514	-0.30534	0.229492	0.074251	0.188172
nrdI	OG1RF_11206	class Ib ribonucleoside-diphosphate reductase assembly flavoprotein NrdI	347.762	-0.0739798	0.1472	0.56419	0.711322
ntpF	OG1RF_11207	V-type ATPase subunit F	741.289	-0.28607	0.161398	0.0409773	0.126547
ntpI	OG1RF_11208	V-type ATPase subunit I	1867.48	0.012463	0.143954	0.921301	0.960095
ntpK	OG1RF_11209	V-type ATPase subunit K	500.257	-0.0107293	0.15461	0.935951	0.966351
ntpE	OG1RF_11210	V-type ATPase subunit E	683.395	-0.140728	0.165436	0.316674	0.498948
ntpC	OG1RF_11211	V-type ATPase subunit C	436.82	0.276373	0.158003	0.0446574	0.135195
ntpG	OG1RF_11212	V-type ATPase subunit G	159.013	0.368181	0.188249	0.0185631	0.0714393
ntpA	OG1RF_11213	V-type ATPase subunit A	2903.47	0.118202	0.138775	0.333135	0.518711
ntpB	OG1RF_11214	V-type ATPase subunit B	2544.84	0.217744	0.160699	0.115449	0.253529
ntpD	OG1RF_11215	V-type ATPase subunit D	1240.27	-0.00717195	0.171069	0.960237	0.976753
OG1RF_11216	OG1RF_11216	hypothetical protein	231.678	-0.258521	0.188993	0.0955307	0.226393
OG1RF_11217	OG1RF_11217	RNA polymerase sigma factor	7.71985	-0.00958939	0.308347	0.947861	0.972032
OG1RF_11218	OG1RF_11218	hypothetical protein	43.9121	0.133464	0.263701	0.432046	0.608357
OG1RF_11219	OG1RF_11219	serine hydrolase	246.575	0.0846652	0.195877	0.589237	0.730229
OG1RF_11220	OG1RF_11220	fructose-bisphosphatase class III	253.311	0.349803	0.209947	0.0347105	0.112137
lysA	OG1RF_11221	diaminopimelate decarboxylase	74.5663	0.591868	0.322225	0.00177428	0.0136727
OG1RF_11222	OG1RF_11222	alpha/beta hydrolase	1155.04	0.328194	0.131294	0.00636193	0.0332205
OG1RF_11223	OG1RF_11223	hypothetical protein	65.8406	-0.281774	0.210328	0.08718	0.210141
OG1RF_11224	OG1RF_11224	hypothetical protein	242.961	0.155988	0.151487	0.235349	0.411902
OG1RF_11225	OG1RF_11225	GNAT family N-acetyltransferase	198.462	0.385144	0.14042	0.00253589	0.0171055
OG1RF_11226	OG1RF_11226	metal-sulfur cluster assembly factor	1340.69	-0.48312	0.189391	0.00225248	0.0159425
OG1RF_11227	OG1RF_11227	dipeptide epimerase	14.2081	0.200059	0.279839	0.236058	0.41283
OG1RF_11228	OG1RF_11228	transglutaminase domain-containing protein	11.9584	0.210387	0.298188	0.19644	0.361743
OG1RF_11229	OG1RF_11229	peptide ABC transporter substrate-binding protein	24.0877	0.0235273	0.257874	0.889278	0.941871
nagY	OG1RF_11230	BglG/SacY family antiterminator NagY	742.35	-0.211629	0.148717	0.104248	0.238735
nagE	OG1RF_11231	putative PTS enzyme II	2951.75	-0.102847	0.125448	0.357873	0.543746
OG1RF_11232	OG1RF_11232	PRD domain-containing protein	350.558	0.00668888	0.158619	0.960818	0.976936
OG1RF_11233	OG1RF_11233	PTS enzyme IIA component	94.7293	0.0133171	0.17888	0.928433	0.961618
OG1RF_11234	OG1RF_11234	PTS enzyme IIB component	138.003	-0.0135624	0.177653	0.926787	0.961183
OG1RF_11235	OG1RF_11235	PTS enzyme IIA component	121.902	0.199689	0.202784	0.213848	0.385958
OG1RF_11236	OG1RF_11236	PTS enzyme IIC component	344.903	0.485257	0.144636	0.000212042	0.00307532
alsE	OG1RF_11237	D-allulose 6-phosphate 3-epimerase	250.353	0.337602	0.161996	0.0168471	0.0665252
OG1RF_11239	OG1RF_11239	lysozyme family protein	215.88	-0.179152	0.330754	0.196362	0.361743
OG1RF_11240	OG1RF_11240	putative transporter, P-type ATPase family	4364.8	-0.313892	0.176303	0.0354765	0.113628
dnaG	OG1RF_11241	DNA primase	8012.57	-0.20573	0.112628	0.0465044	0.13913
rpoD	OG1RF_11242	RNA polymerase sigma factor RpoD	3874.74	-0.0581202	0.131058	0.617633	0.752222
OG1RF_11243	OG1RF_11243	cell division site-positioning protein MapZ family protein	2361.02	-0.489388	0.13015	4.73558e-05	0.00114691
OG1RF_11244	OG1RF_11244	S1-like domain-containing RNA-binding protein	2048.58	-0.405349	0.122449	0.000387185	0.0046664
fur	OG1RF_11245	Fur monomer	547.371	-0.341006	0.161611	0.0156379	0.063526
gap	OG1RF_11246	type I glyceraldehyde-3-phosphate dehydrogenase	21082.8	0.49662	0.150236	0.000232233	0.00325842
obgE	OG1RF_11247	GTPase ObgE	897.396	0.072213	0.128876	0.52882	0.686549
OG1RF_11248	OG1RF_11248	hypothetical protein	139.266	0.0076022	0.174614	0.958444	0.97571
OG1RF_11249	OG1RF_11249	PTS enzyme IIC component	1632.82	-0.138799	0.136915	0.25069	0.431621
OG1RF_11250	OG1RF_11250	TetR/AcrR family transcriptional regulator	32.0923	-0.209453	0.24523	0.222942	0.396586
OG1RF_11252	OG1RF_11252	YxeA family protein	72.1317	-0.500861	0.20289	0.00233793	0.0161947
OG1RF_11253	OG1RF_11253	peptidylprolyl isomerase	205.534	0.0104889	0.186224	0.945025	0.970597
OG1RF_11254	OG1RF_11254	DUF871 domain-containing protein	927.316	-0.79597	0.125749	5.75042e-12	2.92466e-09
OG1RF_11255	OG1RF_11255	alpha/beta hydrolase	71.5329	0.3098	0.274697	0.0759732	0.190668
xerD	OG1RF_11256	site-specific tyrosine recombinase XerD	761.278	0.0595906	0.0988689	0.507116	0.670268
OG1RF_11257	OG1RF_11257	segregation/condensation protein A	645.827	0.140509	0.121811	0.198046	0.363236
scpB	OG1RF_11258	SMC-Scp complex subunit ScpB	582.895	-0.0820089	0.126157	0.465925	0.636625
OG1RF_11259	OG1RF_11259	pseudouridine synthase	584.96	0.0070753	0.12237	0.948639	0.972032
OG1RF_11260	OG1RF_11260	putative riboflavin-specific ECF transporter S component	470.974	0.0664289	0.222052	0.689015	0.808568
OG1RF_11261	OG1RF_11261	hypothetical protein	399.758	-0.145136	0.158203	0.285572	0.470509
OG1RF_11262	OG1RF_11262	ferredoxin	34.9892	-0.118077	0.239516	0.486539	0.652913
OG1RF_11263	OG1RF_11263	helix-turn-helix domain-containing protein	110.659	0.0863853	0.208378	0.593579	0.733466
OG1RF_11264	OG1RF_11264	RecQ family ATP-dependent DNA helicase	291.43	-0.0747002	0.194553	0.63243	0.764023
OG1RF_11265	OG1RF_11265	LysM domain-containing protein	2064.94	-0.33151	0.14854	0.0123332	0.053339
cmk	OG1RF_11266	(d)CMP kinase	972.188	0.00720363	0.125447	0.948839	0.972032
rpsA	OG1RF_11267	30S ribosomal protein S1	31638.3	-0.0543025	0.139955	0.659225	0.78927
der	OG1RF_11268	ribosome biogenesis GTPase Der	636.772	0.0920566	0.117753	0.383632	0.567724
OG1RF_11269	OG1RF_11269	HU family DNA-binding protein	22010.6	-0.321277	0.175183	0.0308008	0.103681
OG1RF_11270	OG1RF_11270	hypothetical protein	1545.79	0.915913	0.230645	1.75004e-07	1.64828e-05
OG1RF_11271	OG1RF_11271	tetratricopeptide repeat protein	16626.6	0.548582	0.198776	0.000760505	0.00735348
OG1RF_11272	OG1RF_11272	ReoY family proteolytic degradation factor	9608.36	0.397281	0.190671	0.0119069	0.052053
OG1RF_11273	OG1RF_11273	YitT family protein	256.755	0.269909	0.169988	0.0625021	0.168908
OG1RF_11274	OG1RF_11274	nucleotide pyrophosphohydrolase	299.232	-0.487614	0.147744	0.000251079	0.00343277
dapB	OG1RF_11275	4-hydroxy-tetrahydrodipicolinate reductase	568.76	-0.0681159	0.135641	0.569867	0.716348
OG1RF_11276	OG1RF_11276	CCA tRNA nucleotidyltransferase	1389.61	-0.0634581	0.122272	0.562163	0.709821
OG1RF_11277	OG1RF_11277	thioesterase	404.744	-0.122477	0.132293	0.296181	0.477444
OG1RF_11278	OG1RF_11278	hypothetical protein	10598.8	-0.302745	0.154487	0.0258826	0.0916707
OG1RF_11279	OG1RF_11279		46.8552	-0.471205	0.206539	0.00449864	0.0255929
aroE	OG1RF_11280	shikimate dehydrogenase	58.8137	0.275393	0.282813	0.108767	0.24501
aroF	OG1RF_11281	3-deoxy-7-phosphoheptulonate synthase	62.1913	0.592255	0.334075	0.00179137	0.0137201
aroB	OG1RF_11282	3-dehydroquinate synthase	159.329	0.436253	0.242509	0.0134205	0.0568808
aroC	OG1RF_11283	chorismate synthase	216.181	0.610708	0.223864	0.00042703	0.00500432
OG1RF_11284	OG1RF_11284	prephenate dehydrogenase	191.33	0.769978	0.262915	3.62854e-05	0.000951275
aroA	OG1RF_11285	3-phosphoshikimate 1-carboxyvinyltransferase	258.319	0.576447	0.238535	0.00118359	0.0100665
OG1RF_11286	OG1RF_11286	shikimate kinase	90.6136	0.530447	0.251405	0.00322879	0.0199291
pheA	OG1RF_11287	prephenate dehydratase	197.153	0.406225	0.230971	0.0190346	0.0722462
OG1RF_11288	OG1RF_11288	LCP family protein	487.202	-0.0731298	0.107924	0.453394	0.625304
OG1RF_11289	OG1RF_11289	DegV family protein	1295.62	-0.384172	0.154422	0.00507865	0.0278942
OG1RF_11290	OG1RF_11290	hypothetical protein	202.312	-0.629121	0.206213	0.000155357	0.00256009
OG1RF_11291	OG1RF_11291	hypothetical protein	476.627	-0.160742	0.111418	0.112076	0.249789
OG1RF_11292	OG1RF_11292	ACP phosphodiesterase	452.642	-0.221055	0.16759	0.121297	0.262132
OG1RF_11293	OG1RF_11293	putative transporter, cation:proton antiporter-1 family	2075.7	-0.0640436	0.0802809	0.380809	0.566646
OG1RF_11294	OG1RF_11294	ABC-F family ATP-binding cassette domain-containing protein	397.774	0.389498	0.151518	0.00397941	0.0233275
OG1RF_11295	OG1RF_11295	thymidylate synthase	381.803	0.377204	0.139604	0.00295779	0.0186179
dfr	OG1RF_11296	trimethoprim-sensitive dihydrofolate reductase	179.556	0.315362	0.182554	0.0388723	0.121739
queG	OG1RF_11297	tRNA epoxyqueuosine(34) reductase QueG	431.6	0.340728	0.166433	0.0179773	0.0694775
lexA	OG1RF_11298	transcriptional repressor LexA	585.973	-0.409808	0.197786	0.0111391	0.0501246
OG1RF_11299	OG1RF_11299	DUF896 family protein	725.122	-0.393165	0.115145	0.000284694	0.0038104
tkt	OG1RF_11300	transketolase	8775.63	-0.217247	0.126722	0.0577883	0.161881
OG1RF_11301	OG1RF_11301	putative transporter, major facilitator superfamily	207.222	0.269531	0.203379	0.0957899	0.226393
OG1RF_11302	OG1RF_11302	glucosaminidase domain-containing protein	1405.01	-0.402633	0.153178	0.00317678	0.0198003
cysK	OG1RF_11303	cysteine synthase A	2775.84	0.078601	0.142721	0.529718	0.687282
OG1RF_11304	OG1RF_11304	Fur family transcriptional regulator	3152.38	-0.108131	0.152857	0.413381	0.596351
nox	OG1RF_11305	NADH oxidase monomer	4349.91	0.432424	0.163764	0.00258155	0.0172307
OG1RF_11306	OG1RF_11306	NUDIX hydrolase	243.713	-0.421017	0.289179	0.0185692	0.0714393
OG1RF_11307	OG1RF_11307	GNAT family N-acetyltransferase	59.7575	0.235478	0.198865	0.139625	0.289141
OG1RF_11308	OG1RF_11308	N-acetyltransferase	137.611	0.171533	0.180762	0.252007	0.432425
OG1RF_11309	OG1RF_11309	AraC family transcriptional regulator	1107.3	0.12327	0.13415	0.298891	0.479827
OG1RF_11310	OG1RF_11310	ABC transporter ATP-binding/permease protein	144.777	0.263399	0.237163	0.125413	0.267778
OG1RF_11311	OG1RF_11311	ABC transporter ATP-binding protein/permease	416.31	-0.148804	0.164535	0.287903	0.471861
OG1RF_11312	OG1RF_11312	NUDIX domain-containing protein	60.3454	-0.148611	0.237078	0.381495	0.567078
OG1RF_11313	OG1RF_11313	hypothetical protein	1181.56	-0.518193	0.118353	2.9926e-06	0.000149636
katA	OG1RF_11314	catalase	87.9475	0.293989	0.246652	0.0909608	0.216992
OG1RF_11315	OG1RF_11315	deoxyribodipyrimidine photo-lyase	204.433	-0.0852571	0.233149	0.612776	0.748629
OG1RF_11316	OG1RF_11316	helix-turn-helix domain-containing protein	152.639	-0.22609	0.231049	0.18352	0.346086
OG1RF_11317	OG1RF_11317	putative sucrose-specific PTS enzyme II	550.945	-1.1444	0.367013	3.03219e-07	2.48738e-05
OG1RF_11318	OG1RF_11318	alpha-glucosidase	330.989	-1.00622	0.575999	4.66344e-05	0.00114691
OG1RF_11319	OG1RF_11319	sucrose-6-phosphate hydrolase	129.421	-0.151988	0.261598	0.372831	0.55958
OG1RF_11320	OG1RF_11320	LacI family DNA-binding transcriptional regulator	314.607	-0.427497	0.155181	0.00194925	0.0143344
OG1RF_11321	OG1RF_11321	hypothetical protein	1105.01	-0.604695	0.215607	0.000382486	0.00465388
OG1RF_11322	OG1RF_11322	glycoside hydrolase family 1 protein	204.1	0.0324639	0.19244	0.834232	0.906991
OG1RF_11323	OG1RF_11323	putative &beta;-glucoside-specific PTS enzyme II	126.838	0.191577	0.241645	0.262941	0.445476
cls	OG1RF_11324	cardiolipin synthase	105.871	0.153413	0.242172	0.368247	0.55477
OG1RF_11325	OG1RF_11325	DUF2179 domain-containing protein	222.528	0.117827	0.164388	0.399327	0.582609
OG1RF_11326	OG1RF_11326	DUF1803 domain-containing protein	221.571	0.271644	0.16107	0.0515002	0.149503
OG1RF_11327	OG1RF_11327	manganese-dependent inorganic pyrophosphatase	1263.69	-0.32354	0.130794	0.00694013	0.0356541
pflA	OG1RF_11328	pyruvate formate-lyase-activating protein	815.742	0.116052	0.175517	0.428248	0.606029
pflB	OG1RF_11329	formate C-acetyltransferase	21771.6	0.0487253	0.176635	0.740356	0.845029
parC	OG1RF_11330	DNA topoisomerase IV subunit A	1205.18	0.0493772	0.151536	0.707035	0.820626
parE	OG1RF_11331	DNA topoisomerase IV subunit B	1142.59	-0.242859	0.101303	0.0108674	0.0492618
OG1RF_11332	OG1RF_11332	CoA-binding protein	3070.44	-0.20002	0.1408	0.10812	0.244399
OG1RF_11333	OG1RF_11333	ethanolamine utilization protein EutQ	103.527	0.111374	0.245834	0.512676	0.673765
eutH	OG1RF_11334	ethanolamine utilization protein EutH	170.05	0.282324	0.240595	0.102381	0.237029
OG1RF_11335	OG1RF_11335	EutN/CcmL family microcompartment protein	52.5125	0.201253	0.26414	0.241035	0.418397
OG1RF_11336	OG1RF_11336	TIGR02536 family ethanolamine utilization protein	78.7857	0.243841	0.261172	0.159063	0.315275
eutD	OG1RF_11337	phosphate propanoyltransferase	106.343	0.0863641	0.238651	0.609812	0.745912
OG1RF_11338	OG1RF_11338	hypothetical protein	116.408	0.294195	0.265913	0.0920235	0.219116
OG1RF_11339	OG1RF_11339	BMC domain-containing protein	278.148	-0.14369	0.284924	0.383461	0.567724
OG1RF_11340	OG1RF_11340	acetaldehyde dehydrogenase (acetylating)	320.44	0.21493	0.254672	0.212634	0.38404
OG1RF_11341	OG1RF_11341	BMC domain-containing protein	248.443	0.0355689	0.247677	0.833718	0.906991
eutL	OG1RF_11342	ethanolamine utilization microcompartment protein EutL	158.006	0.165215	0.261277	0.333696	0.519015
eutC	OG1RF_11343	ethanolamine ammonia-lyase subunit EutC	533.421	-0.0300401	0.207992	0.852474	0.919356
eutB	OG1RF_11344	ethanolamine ammonia-lyase subunit EutB	289.933	0.116677	0.258265	0.492676	0.658023
eutA	OG1RF_11345	ethanolamine ammonia-lyase reactivating factor EutA	286.055	0.0837692	0.264861	0.61951	0.753254
hk17	OG1RF_11346	sensor histidine kinase	1324.2	0.058633	0.16335	0.673446	0.799147
rr17	OG1RF_11347	response regulator	1009.28	-0.20087	0.179445	0.178528	0.340321
OG1RF_11348	OG1RF_11348	BMC domain-containing protein	326.362	-0.116291	0.213347	0.477694	0.646846
OG1RF_11349	OG1RF_11349	1-propanol dehydrogenase PduQ	149.007	0.270636	0.24343	0.11772	0.256302
OG1RF_11350	OG1RF_11350	corrinoid adenosyltransferase	100.226	0.210381	0.205809	0.194057	0.359684
OG1RF_11351	OG1RF_11351	EutP/PduV family microcompartment system protein	84.9554	0.56714	0.213749	0.000814002	0.00765591
hmuV	OG1RF_11352	heme iron ABC transporter ATP-binding protein	314.909	-0.022787	0.146707	0.858797	0.92133
hmuU	OG1RF_11353	heme iron ABC transporter permease	226.176	0.285434	0.193962	0.0706455	0.182735
hmuT	OG1RF_11354	heme iron ABC transporter substrate-binding protein	466.723	0.0817981	0.157269	0.545101	0.69728
plsY	OG1RF_11355	glycerol-3-phosphate 1-O-acyltransferase PlsY	50.4847	0.11358	0.265351	0.502016	0.66491
OG1RF_11356	OG1RF_11356	aldose 1-epimerase family protein	623.452	0.122827	0.139321	0.316218	0.498538
codY	OG1RF_11357	pleiotropic transcriptional regulator CodY subunit	922.537	-0.139436	0.116651	0.184217	0.34701
hslU	OG1RF_11358	two-component ATP-dependent protease subunit HslU	1912.92	-0.288828	0.133085	0.016874	0.0665279
hslV	OG1RF_11359	two-component ATP-dependent protease subunit HslV	493.822	-0.36887	0.160407	0.00876717	0.0418291
xerC	OG1RF_11360	tyrosine recombinase XerC	385.281	-0.298171	0.172376	0.042212	0.129332
trmFO	OG1RF_11361	FADH(2)-oxidizing methylenetetrahydrofolate--tRNA-(uracil(54)-C(5))- methyltransferase TrmFO	232.764	0.0121071	0.192483	0.937792	0.966682
topA	OG1RF_11362	type I DNA topoisomerase	526.493	0.0156458	0.177628	0.915572	0.959237
OG1RF_11363	OG1RF_11363	type II CAAX endopeptidase family protein	61.7007	-0.0583608	0.243382	0.730459	0.838626
dprA	OG1RF_11364	DNA-processing protein DprA	6.445	0.0759621	0.302101	0.619665	0.753254
OG1RF_11365	OG1RF_11365	ribonuclease HII	110.719	0.026083	0.198026	0.868556	0.927262
ylqF	OG1RF_11366	ribosome biogenesis GTPase YlqF	102.949	0.124001	0.224976	0.458252	0.629231
OG1RF_11367	OG1RF_11367	2-dehydropantoate 2-reductase	6365.1	0.216392	0.170634	0.134102	0.280908
OG1RF_11368	OG1RF_11368	LysR family transcriptional regulator	1451.64	0.351453	0.200641	0.0299518	0.102238
OG1RF_11369	OG1RF_11369	PTS enzyme IIC component	1771.15	0.442758	0.212536	0.00836719	0.0405291
bkdC	OG1RF_11370	branched-chain &alpha;-keto acid dehydrogenase system E2 component	7300.43	0.456529	0.202327	0.00536181	0.0291972
bkdB	OG1RF_11371	branched-chain &alpha;-keto acid dehydrogenase system E1 component subunit beta	1349.23	0.63071	0.254994	0.000555893	0.00590439
bkdA	OG1RF_11372	branched-chain &alpha;-keto acid dehydrogenase system E1 component subunit alpha	1626.86	0.469811	0.207213	0.0046835	0.0263499
lpdA	OG1RF_11373	dihydrolipoyl dehydrogenase	9580.19	-0.358721	0.222158	0.034805	0.112137
buk	OG1RF_11374	butyrate kinase	888.043	0.418198	0.158352	0.00281199	0.0181495
ptb	OG1RF_11375	branched-chain phosphotransacylase	503.842	0.550755	0.201319	0.000790488	0.0074729
OG1RF_11376	OG1RF_11376	YdcF family protein	316.41	-0.208925	0.143712	0.0992311	0.231934
OG1RF_11377	OG1RF_11377	TraX family protein	20.6528	-0.0824779	0.262149	0.625692	0.759736
OG1RF_11378	OG1RF_11378	hypothetical protein	9.48678	0.0834527	0.329292	0.513497	0.6738
OG1RF_11379	OG1RF_11379	SDR family oxidoreductase	2870.88	-0.375104	0.154532	0.00620768	0.0327074
OG1RF_11380	OG1RF_11380	MarR family transcriptional regulator	24.2218	0.152378	0.281069	0.360241	0.5452
OG1RF_11381	OG1RF_11381	ring-cleaving dioxygenase	83.0504	0.0545243	0.245152	0.747651	0.848344
OG1RF_11382	OG1RF_11382	alpha/beta hydrolase	48.5266	0.656976	0.318822	0.000672233	0.00675687
OG1RF_11383	OG1RF_11383	NADP-dependent oxidoreductase	6802.85	0.175878	0.172751	0.225902	0.401103
OG1RF_11384	OG1RF_11384	ABC transporter permease	395.589	0.150971	0.135015	0.206507	0.37457
OG1RF_11385	OG1RF_11385	ABC transporter ATP-binding protein	125.004	-0.0250701	0.166787	0.859162	0.92133
OG1RF_11386	OG1RF_11386		7.15337	-0.517877	0.374345	0.00406241	0.0237487
OG1RF_11387	OG1RF_11387	hypothetical protein	79.0963	0.175838	0.214335	0.285673	0.470509
OG1RF_11388	OG1RF_11388	ABC transporter ATP-binding protein	46.2938	-0.168473	0.186415	0.269958	0.45272
OG1RF_11389	OG1RF_11389	GntR family transcriptional regulator	27.455	-0.1565	0.289117	0.339207	0.525249
OG1RF_11390	OG1RF_11390	hypothetical protein	3068.7	-0.553541	0.350366	0.00291093	0.0184166
lepB	OG1RF_11391	signal peptidase I	22.3264	0.319745	0.269708	0.0682653	0.178599
OG1RF_11392	OG1RF_11392	S41 family peptidase	680.622	-0.115256	0.0974585	0.193334	0.358713
OG1RF_11393	OG1RF_11393	YozE family protein	201.551	-0.123788	0.172583	0.392664	0.576688
msrA	OG1RF_11394	peptide-methionine (S)-S-oxide reductase MsrA	907.542	-0.0435767	0.129059	0.704635	0.819336
OG1RF_11395	OG1RF_11395	YpmS family protein	474.174	-0.301952	0.140899	0.0171656	0.067159
OG1RF_11396	OG1RF_11396	SGNH/GDSL hydrolase family protein	636.76	-0.080521	0.13984	0.512553	0.673765
OG1RF_11397	OG1RF_11397	DegV family protein	9340.57	-0.457344	0.1567	0.00101411	0.00889272
OG1RF_11398	OG1RF_11398	hemolysin III family protein	325.751	0.279295	0.165623	0.0499207	0.146761
OG1RF_11399	OG1RF_11399	hypothetical protein	424.683	0.79958	0.19815	7.35629e-07	5.1964e-05
OG1RF_11400	OG1RF_11400	adenine phosphoribosyltransferase	272.757	0.0297494	0.161172	0.829053	0.904571
recJ	OG1RF_11401	single-stranded-DNA-specific exonuclease RecJ	1138.77	0.0576572	0.0991115	0.522071	0.680021
OG1RF_11402	OG1RF_11402	LapA family protein	975.881	-0.257823	0.127193	0.0260611	0.0920465
OG1RF_11403	OG1RF_11403	SDR family oxidoreductase	1203.71	-0.139443	0.109476	0.159552	0.315752
rnz	OG1RF_11404	ribonuclease Z	919.388	-0.160551	0.0831914	0.039153	0.122317
OG1RF_11405	OG1RF_11405	hypothetical protein	1981.34	-0.514454	0.136549	3.91681e-05	0.0010109
OG1RF_11406	OG1RF_11406	KH domain-containing protein	181.645	-0.0605667	0.219341	0.713969	0.824534
rpsP	OG1RF_11407	30S ribosomal protein S16	706.707	-0.196429	0.219494	0.238314	0.414522
OG1RF_11408	OG1RF_11408	GNAT family N-acetyltransferase	160.93	-0.201619	0.19254	0.196448	0.361743
OG1RF_11409	OG1RF_11409	NAD(P)H-dependent oxidoreductase	19491.6	0.523913	0.182055	0.00069627	0.00684429
OG1RF_11410	OG1RF_11410	MerR family transcriptional regulator	90.1143	-0.15098	0.212676	0.356872	0.543417
ffh	OG1RF_11411	signal recognition particle protein	1090.04	0.422951	0.120875	0.000182327	0.00279804
OG1RF_11412	OG1RF_11412	putative DNA-binding protein	351.119	-0.291756	0.157793	0.0342444	0.111218
OG1RF_11413	OG1RF_11413	DUF523 domain-containing protein	255.829	-0.226257	0.134997	0.0611598	0.167288
phoR	OG1RF_11414	response regulator transcription factor	715.22	-0.292002	0.105151	0.00331341	0.0202548
phoP	OG1RF_11415	histidine kinase	1391.59	-0.0626129	0.117322	0.552736	0.702453
OG1RF_11416	OG1RF_11416	phosphate ABC transporter substrate-binding protein PstS family protein	182.446	0.500357	0.222864	0.003662	0.0219117
OG1RF_11417	OG1RF_11417	acetyldiaminopimelate transaminase	198.297	0.179015	0.213572	0.276418	0.460366
OG1RF_11418	OG1RF_11418	alpha-mannosidase	617.501	0.841906	0.163207	2.56167e-09	5.92212e-07
OG1RF_11419	OG1RF_11419	glycoside hydrolase family 125 protein	304.439	0.647973	0.188936	4.07916e-05	0.00103733
OG1RF_11420	OG1RF_11420	substrate-binding domain-containing protein	263.885	0.501148	0.155143	0.000288356	0.00383921
OG1RF_11421	OG1RF_11421	LysR family transcriptional regulator	280.35	-0.118015	0.152401	0.370912	0.557135
OG1RF_11422	OG1RF_11422	carbonic anhydrase family protein	119.711	0.148722	0.224842	0.374379	0.560357
pyrE	OG1RF_11423	orotate phosphoribosyltransferase	665.562	0.285446	0.135487	0.0198351	0.0743963
pyrF	OG1RF_11424	orotidine-5'-phosphate decarboxylase	573.835	0.460523	0.166051	0.001501	0.0120033
pyrDB	OG1RF_11425	dihydroorotate dehydrogenase	540.359	0.483052	0.157797	0.000557237	0.00590439
pyrK	OG1RF_11426	dihydroorotate dehydrogenase electron transfer subunit	528.587	0.529612	0.158286	0.000159917	0.00260685
carB	OG1RF_11427	carbamoyl-phosphate synthase large subunit	6581.77	0.624591	0.151138	3.82274e-06	0.000164767
pyrAa	OG1RF_11428	carbamoyl phosphate synthase small subunit	1272.45	0.829091	0.187106	9.6037e-08	1.06183e-05
pyrC	OG1RF_11429	dihydroorotase	1738.73	0.730278	0.180871	1.80403e-06	0.00010669
pyrB	OG1RF_11430	aspartate carbamoyltransferase catalytic subunit	2328.62	0.113959	0.136351	0.343529	0.529233
pyrP	OG1RF_11431	uracil permease	1110.31	0.490058	0.14383	0.000171776	0.0027132
pyrR	OG1RF_11432	bifunctional pyr operon transcriptional regulator/uracil phosphoribosyltransferase PyrR	774.191	0.241609	0.137911	0.0500404	0.146943
OG1RF_11433	OG1RF_11433	RluA family pseudouridine synthase	3787.7	-0.166117	0.158598	0.223012	0.396586
lspA	OG1RF_11434	signal peptidase II	440.426	-0.0175307	0.150671	0.893418	0.94429
OG1RF_11435	OG1RF_11435	CBS domain-containing protein	646.736	-0.304179	0.122182	0.00713965	0.0359042
OG1RF_11436	OG1RF_11436	formate--tetrahydrofolate ligase	1644.12	-0.326466	0.117673	0.00297425	0.0186753
OG1RF_11437	OG1RF_11437	cold shock domain-containing protein	3356.52	-0.262265	0.208275	0.109061	0.24501
OG1RF_11438	OG1RF_11438	EbsA family protein	83.2288	0.0142086	0.230193	0.93243	0.963498
OG1RF_11439	OG1RF_11439	ribonuclease HI family protein	57.6002	0.0679906	0.179944	0.64788	0.778469
ybaK	OG1RF_11440	Cys-tRNA(Pro) deacylase	612.254	0.0419809	0.124515	0.706297	0.820518
aroD	OG1RF_11441	type I 3-dehydroquinate dehydratase	984.862	0.0578928	0.124452	0.602819	0.740923
OG1RF_11442	OG1RF_11442	ABC transporter ATP-binding protein/permease	707.369	0.226276	0.145048	0.0771034	0.192607
OG1RF_11443	OG1RF_11443	ABC transporter ATP-binding protein/permease	319.359	0.206437	0.174316	0.158729	0.314859
OG1RF_11444	OG1RF_11444	YneF family protein	215.281	-0.210847	0.20795	0.195373	0.361071
OG1RF_11445	OG1RF_11445	deoxyribonuclease IV	1017.47	-0.0902586	0.108831	0.35815	0.543746
OG1RF_11446	OG1RF_11446	DUF1801 domain-containing protein	389.583	-0.0214261	0.114667	0.836109	0.908608
OG1RF_11447	OG1RF_11447	YdeI/OmpD-associated family protein	581.255	-0.0604392	0.111124	0.546952	0.698593
OG1RF_11448	OG1RF_11448		6.50186	-0.0583714	0.32658	0.650917	0.781161
tyrS	OG1RF_11449	tyrosine--tRNA ligase	41582.4	-0.173832	0.174683	0.234907	0.41141
OG1RF_11450	OG1RF_11450	putative bifunctional peptidoglycan glycosyltransferase/DD-transpeptidase, penicillin-binding protein 1B	1515.82	0.133147	0.126473	0.237766	0.414137
OG1RF_11451	OG1RF_11451	ABC transporter permease	75.7313	-0.119986	0.184071	0.427453	0.605916
OG1RF_11452	OG1RF_11452	ABC transporter ATP-binding protein	11.5081	0.188951	0.313384	0.216132	0.389252
ccpA	OG1RF_11453	catabolite control protein A monomer	3006.12	-0.290515	0.143892	0.0238277	0.0864391
OG1RF_11454	OG1RF_11454	Xaa-Pro peptidase family protein	572.117	0.356917	0.129363	0.00275563	0.0180123
OG1RF_11455	OG1RF_11455	YtxH domain-containing protein	4895.97	-0.304891	0.138947	0.0150346	0.0619658
OG1RF_11456	OG1RF_11456	DUF948 domain-containing protein	2639.99	-0.319169	0.149613	0.0163879	0.0651667
galU	OG1RF_11457	UTP--glucose-1-phosphate uridylyltransferase GalU	1426.62	-0.0841521	0.117808	0.426109	0.605463
OG1RF_11458	OG1RF_11458	putative NAD(P)H-dependent glycerol-3-phosphate dehydrogenase	1272	-0.0741147	0.0891843	0.360823	0.5452
lgt	OG1RF_11459	prolipoprotein diacylglyceryl transferase	488.046	0.0838012	0.115974	0.421384	0.602733
hprK	OG1RF_11460	HPr(Ser) kinase/phosphatase	787.154	-0.223999	0.0992621	0.0162498	0.0648716
OG1RF_11461	OG1RF_11461	GIY-YIG nuclease family protein	86.7248	0.175221	0.225768	0.29693	0.478209
liaZ	OG1RF_11462	holin family protein LiaZ	935.118	-0.0808424	0.160375	0.55574	0.705213
liaY	OG1RF_11463	PspC domain-containing protein LiaY	1110.19	-0.109883	0.168243	0.439599	0.614906
liaX	OG1RF_11464	daptomycin-sensing surface protein LiaX	6244.84	0.0156109	0.193716	0.920135	0.960095
phoU	OG1RF_11465	phosphate signaling complex protein PhoU	2670.72	-0.268712	0.142723	0.0347654	0.112137
pstB	OG1RF_11466	phosphate ABC transporter ATP-binding protein PstB	638.068	-0.0785497	0.109862	0.428205	0.606029
pstB	OG1RF_11467	phosphate ABC transporter ATP-binding protein PstB	638.068	-0.0785497	0.109862	0.428205	0.606029
pstA	OG1RF_11468	phosphate ABC transporter permease PstA	406.079	0.299882	0.142135	0.0186942	0.0716937
pstC	OG1RF_11469	phosphate ABC transporter permease PstC	467.245	0.0997014	0.126788	0.377286	0.564044
pstS	OG1RF_11470	phosphate ABC transporter substrate-binding protein	731.272	-0.0244405	0.156377	0.855994	0.920616
ftsX	OG1RF_11472	cell division protein FtsX	1144.51	-0.223236	0.122718	0.0455192	0.136988
ftsE	OG1RF_11473	cell division ATP-binding protein FtsE	1265.04	-0.183509	0.122576	0.0968538	0.228266
prfB	OG1RF_11474	peptide chain release factor 2	1373.27	-0.0915629	0.114389	0.373501	0.560031
OG1RF_11475	OG1RF_11475		170.09	-0.184231	0.146308	0.150545	0.30216
secA	OG1RF_11476	preprotein translocase ATPase	10466.3	-0.0718974	0.141221	0.562043	0.709821
raiA	OG1RF_11477	ribosome-associated translation inhibitor RaiA	69555.8	0.126418	0.196981	0.422166	0.603444
OG1RF_11478	OG1RF_11478	phosphoribosyltransferase family protein	68.8809	0.573317	0.20489	0.000541973	0.00579092
OG1RF_11479	OG1RF_11479	helicase-related protein	137.84	0.566802	0.187523	0.000317729	0.00408073
OG1RF_11480	OG1RF_11480	AAA family ATPase	50.8547	0.124064	0.221876	0.455909	0.627708
OG1RF_11481	OG1RF_11481	PTS enzyme IIB component	2756.44	-0.215263	0.165662	0.127942	0.271811
OG1RF_11482	OG1RF_11482	hypothetical protein	962.557	-0.0380609	0.163125	0.784239	0.877171
OG1RF_11483	OG1RF_11483	YigZ family protein	153.383	-0.596698	0.2314	0.000689467	0.00684429
OG1RF_11484	OG1RF_11484	DUF2829 domain-containing protein	63.0692	-0.0593553	0.242213	0.725935	0.835318
OG1RF_11485	OG1RF_11485	3-oxoacyl-ACP reductase	58.2462	0.264381	0.29437	0.115595	0.253631
OG1RF_11486	OG1RF_11486	putative transporter	104.05	0.595385	0.21684	0.000486879	0.00539773
OG1RF_11487	OG1RF_11487	TIM44-like domain-containing protein	95.289	0.427626	0.218547	0.0118146	0.05198
OG1RF_11488	OG1RF_11488	DUF1648 domain-containing protein	39.2641	0.0867329	0.239737	0.608544	0.745386
purD	OG1RF_11489	phosphoribosylamine--glycine ligase	123.724	0.430874	0.251036	0.0153884	0.063015
purH	OG1RF_11490	bifunctional phosphoribosylaminoimidazolecarboxamide formyltransferase/IMP cyclohydrolase	136.273	0.399942	0.261704	0.0247366	0.0889749
purN	OG1RF_11491	phosphoribosylglycinamide formyltransferase	51.3315	0.404451	0.276961	0.0235273	0.0854713
purM	OG1RF_11492	phosphoribosylformylglycinamidine cyclo-ligase	32.2165	0.360199	0.248828	0.0404562	0.125617
purF	OG1RF_11493	amidophosphoribosyltransferase	24.415	0.371639	0.296766	0.033556	0.109824
purL	OG1RF_11494	phosphoribosylformylglycinamidine synthase subunit PurL	52.666	0.553966	0.259049	0.00234355	0.0161947
purQ	OG1RF_11495	phosphoribosylformylglycinamidine synthase subunit PurQ	24.4961	0.371889	0.236676	0.0325371	0.10704
purS	OG1RF_11496	phosphoribosylformylglycinamidine synthase subunit PurS	8.47973	0.229035	0.316798	0.139235	0.288569
OG1RF_11497	OG1RF_11497	phosphoribosylaminoimidazolesuccinocarboxamide synthase	26.795	0.838807	0.524019	0.000171106	0.0027132
purK	OG1RF_11498	5-(carboxyamino)imidazole ribonucleotide synthase	68.5512	0.343077	0.274044	0.0513344	0.149503
purE	OG1RF_11499	5-(carboxyamino)imidazole ribonucleotide mutase	37.0898	0.420762	0.323072	0.0158863	0.0642273
OG1RF_11500	OG1RF_11500	SPFH domain-containing protein	1261.62	-0.0616795	0.116008	0.554638	0.704165
OG1RF_11501	OG1RF_11501	NAD(P)H-hydrate dehydratase	314.1	0.149997	0.116722	0.154021	0.307921
OG1RF_11502	OG1RF_11502	peptide ABC transporter substrate-binding protein	341.472	-0.123663	0.172293	0.392582	0.576688
OG1RF_11503	OG1RF_11503	cupin domain-containing protein	7.22655	-0.248086	0.304404	0.128003	0.271811
OG1RF_11504	OG1RF_11504	branched-chain amino acid aminotransferase	917.318	-0.151306	0.107919	0.122962	0.264209
OG1RF_11505	OG1RF_11505	DUF2188 domain-containing protein	4335.68	-0.687454	0.190751	1.46817e-05	0.000455311
OG1RF_11506	OG1RF_11506	hypothetical protein	13501.9	-0.19151	0.162885	0.169366	0.328527
OG1RF_11507	OG1RF_11507	DUF998 domain-containing protein	210.948	-0.00182832	0.141344	0.988262	0.992556
OG1RF_11508	OG1RF_11508	AI-2E family transporter	562.347	-0.259188	0.10706	0.00981098	0.0456112
OG1RF_11509	OG1RF_11509	endo-alpha-N-acetylgalactosaminidase family protein	7678.54	-0.456982	0.195631	0.00452555	0.0256886
OG1RF_11510	OG1RF_11510	PTS enzyme IIA component	1587.94	-0.249998	0.194697	0.112941	0.250612
OG1RF_11511	OG1RF_11511	PTS enzyme IID component	2045.72	-0.0300463	0.189138	0.844868	0.915424
OG1RF_11512	OG1RF_11512	PTS enzyme IIC component	2057.11	-0.249741	0.207394	0.125822	0.268092
OG1RF_11513	OG1RF_11513	PTS enzyme IIB component	1141.03	-0.385936	0.227771	0.0248774	0.0893548
OG1RF_11514	OG1RF_11514	beta-galactosidase	3196.65	-0.437307	0.22827	0.0114849	0.0508402
lacC	OG1RF_11515	tagatose-6-phosphate kinase	2753.95	-0.530575	0.257269	0.00341025	0.0206482
lacD	OG1RF_11516	tagatose-bisphosphate aldolase	314.212	0.209979	0.145124	0.100222	0.233453
OG1RF_11517	OG1RF_11517	SIS domain-containing protein	2193.33	-0.644411	0.325319	0.000839295	0.00778951
OG1RF_11518	OG1RF_11518	GntR family transcriptional regulator	2000.17	-1.00166	0.368995	4.06829e-06	0.000167158
OG1RF_11519	OG1RF_11519	glycosyltransferase family 8 protein	131.324	-0.402042	0.302139	0.022515	0.0828591
OG1RF_11520	OG1RF_11520	glycosyltransferase family 8 protein	76.6198	-0.229531	0.285583	0.173522	0.33272
ltaS-1	OG1RF_11521	lipoteichoic acid synthase 1	47.2137	-0.119429	0.23518	0.480118	0.648745
OG1RF_11522	OG1RF_11522	putative transporter, major facilitator superfamily	21.5419	-0.0368654	0.233426	0.826497	0.903215
OG1RF_11523	OG1RF_11523	LysR family transcriptional regulator	146.096	0.432457	0.146899	0.00109451	0.00946712
OG1RF_11524	OG1RF_11524	MBL fold metallo-hydrolase	188.516	0.228091	0.138475	0.064537	0.173001
sprE	OG1RF_11525	serine proteinase SprE	629.279	0.465528	0.265074	0.0098835	0.0456771
gelE	OG1RF_11526	gelatinase	1005.65	0.425573	0.263008	0.0174347	0.0680008
fsrC	OG1RF_11527	histidine kinase FsrC	877.14	0.0506363	0.261565	0.764145	0.860819
fsrB	OG1RF_11528	gelatinase biosynthesis-activating pheromone processing protease FsrB	384.754	0.0919295	0.247851	0.588534	0.729982
fsrA	OG1RF_11529	response regulator FsrA	129.145	-0.371185	0.227795	0.0307223	0.103616
OG1RF_11530	OG1RF_11530	amidase domain-containing protein	2238.77	-0.115785	0.173591	0.425787	0.605463
OG1RF_11531	OG1RF_11531	putative MSCRAMM adhesin	5684.58	-0.216702	0.179033	0.146584	0.297898
OG1RF_11532	OG1RF_11532	hypothetical protein	4220.14	-0.089449	0.16597	0.525105	0.683039
adhP	OG1RF_11533	alcohol dehydrogenase AdhP	3392.95	0.133638	0.158125	0.325087	0.509363
OG1RF_11534	OG1RF_11534	DUF916 and DUF3324 domain-containing protein	383.236	0.478388	0.226959	0.00574881	0.0308429
OG1RF_11535	OG1RF_11535	hypothetical protein	241.954	0.667426	0.25641	0.000277047	0.0037475
OG1RF_11536	OG1RF_11536	hypothetical protein	113.106	0.670904	0.249934	0.000225967	0.00321025
OG1RF_11537	OG1RF_11537	bacterial Ig-like domain-containing protein	1242.28	0.585995	0.207554	0.000446802	0.00509227
OG1RF_11538	OG1RF_11538	helix-turn-helix domain-containing protein	27.5932	0.0210262	0.276299	0.898725	0.947536
OG1RF_11539	OG1RF_11539	FUSC family protein	153.538	0.155712	0.20368	0.332152	0.51788
larE	OG1RF_11540	ATP-dependent sacrificial sulfur transferase LarE	155.059	0.619226	0.234428	0.000465983	0.00519734
OG1RF_11541	OG1RF_11541	putative group I ECF transporter ATP-binding component	46.1908	0.608941	0.308455	0.00132995	0.0110525
OG1RF_11542	OG1RF_11542	putative group I ECF transporter transmembrane (T) component	40.9543	0.304597	0.254905	0.0815563	0.200695
cbiM	OG1RF_11543	putative group I ECF transporter substrate-binding (S) component	54.6049	0.133033	0.255234	0.435386	0.611368
OG1RF_11544	OG1RF_11544	Crp/Fnr family transcriptional regulator	98.1836	0.126965	0.221222	0.445043	0.617605
larA	OG1RF_11545	nickel-dependent lactate racemase	21.3299	0.317605	0.301944	0.0611789	0.167288
larB	OG1RF_11546	nickel pincer cofactor biosynthesis protein LarB	8.14011	0.328756	0.367391	0.0268095	0.094353
larC	OG1RF_11547	nickel pincer cofactor biosynthesis protein LarC	40.8516	0.654084	0.493812	0.000868407	0.00796259
OG1RF_11548	OG1RF_11548	putative channel protein, MIP family	8.73319	0.161236	0.334507	0.223866	0.397827
OG1RF_11549	OG1RF_11549	PTS enzyme IID component	125.727	0.412862	0.22503	0.0161888	0.0648716
OG1RF_11550	OG1RF_11550	PTS enzyme IIC component	108.875	0.771239	0.254033	2.73208e-05	0.000763481
OG1RF_11551	OG1RF_11551	PTS enzyme IIB component	68.9258	0.339241	0.240235	0.0512109	0.149467
OG1RF_11552	OG1RF_11552	PTS enzyme IIA component	76.9831	0.49737	0.235315	0.00467707	0.0263499
OG1RF_11553	OG1RF_11553		14.7529	0.0914465	0.301113	0.553493	0.703064
OG1RF_11554	OG1RF_11554	hypothetical protein	15.9318	-0.106513	0.277139	0.521911	0.680021
lacB	OG1RF_11555	galactose-6-phosphate isomerase subunit LacB	814.858	-0.369584	0.231225	0.0323087	0.10669
lacA	OG1RF_11556	galactose-6-phosphate isomerase subunit LacA	290.504	-0.260261	0.224145	0.123282	0.264562
OG1RF_11557	OG1RF_11557	PTS enzyme IIA component	524.131	0.00460677	0.199499	0.976771	0.985686
OG1RF_11558	OG1RF_11558	PTS enzyme IIB component	274.815	-0.0552685	0.207651	0.732151	0.839811
OG1RF_11559	OG1RF_11559	PTS enzyme IIC component	1107.62	0.0977804	0.19387	0.53064	0.687419
OG1RF_11560	OG1RF_11560	DeoR/GlpR family DNA-binding transcription regulator	252.445	-0.397485	0.198666	0.0139573	0.0584735
OG1RF_11561	OG1RF_11561	DUF4767 domain-containing protein	202.065	0.302817	0.173493	0.0400718	0.124575
yqeK	OG1RF_11562	bis(5'-nucleosyl)-tetraphosphatase (symmetrical) YqeK	40.1919	0.0532337	0.214881	0.745346	0.846835
OG1RF_11563	OG1RF_11563	polysaccharide deacetylase family protein	15.7647	0.0466387	0.24484	0.783071	0.876727
rplS	OG1RF_11564	50S ribosomal protein L19	1222.48	-0.244419	0.190709	0.116541	0.255045
trmD	OG1RF_11565	tRNA (guanosine(37)-N1)-methyltransferase TrmD	524.185	-0.0691054	0.111988	0.493834	0.659132
rimM	OG1RF_11566	ribosome maturation factor RimM	335.553	-0.180276	0.159186	0.18772	0.351785
mntH1	OG1RF_11567	Mn<sup>2+</sup> transporter MntH1	1730.32	-0.0414699	0.143404	0.741449	0.845092
OG1RF_11568	OG1RF_11568	VOC family protein	242.42	-0.0868292	0.140597	0.482005	0.649988
OG1RF_11569	OG1RF_11569	VTT domain-containing protein	385.66	0.317145	0.0986809	0.000768743	0.00738539
OG1RF_11570	OG1RF_11570	glycerophosphodiester phosphodiesterase	480.51	0.0253672	0.11987	0.813935	0.895259
OG1RF_11571	OG1RF_11571	Bax inhibitor-1/YccA family protein	855.025	-0.295387	0.174873	0.0461793	0.13832
OG1RF_11572	OG1RF_11572	MaoC/PaaZ C-terminal domain-containing protein	1383.06	-0.515471	0.15623	0.000207422	0.00306672
murC	OG1RF_11573	UDP-N-acetylmuramate--L-alanine ligase	787.689	0.117704	0.16037	0.39104	0.575139
OG1RF_11574	OG1RF_11574	hypothetical protein	802.256	-0.39157	0.174431	0.00875689	0.0418291
OG1RF_11575	OG1RF_11575	putative transporter, aromatic acid exporter family	4159.3	-0.106402	0.163722	0.445161	0.617605
OG1RF_11576	OG1RF_11576	putative transporter, aromatic acid exporter family	2062.69	-0.494774	0.183519	0.00143193	0.0116273
OG1RF_11577	OG1RF_11577	ROK family protein	3778.08	-0.124589	0.158232	0.35906	0.544153
yidD	OG1RF_11578	membrane protein insertion efficiency factor YidD	471.301	-0.451007	0.150108	0.000815867	0.00765591
OG1RF_11579	OG1RF_11579	SPJ_0845 family protein	320.002	0.183717	0.206243	0.256352	0.437252
yihA	OG1RF_11580	ribosome biogenesis GTP-binding protein YihA/YsxC	197.783	0.312631	0.127108	0.00750294	0.0371044
clpX	OG1RF_11581	ATP-dependent Clp protease ATP-binding subunit ClpX	3946.43	-0.516086	0.204344	0.00179392	0.0137201
pgl	OG1RF_11582	lactonase family protein	803.664	0.172526	0.125434	0.12517	0.267485
OG1RF_11583	OG1RF_11583	GNAT family N-acetyltransferase	180.487	-0.439903	0.148601	0.000997486	0.00882101
dcuC	OG1RF_11584	putative transporter, C4-dicarboxylate uptake family	247.771	0.0864574	0.159494	0.52689	0.684661
rihC	OG1RF_11585	ribonucleoside hydrolase RihC	164.915	0.0386226	0.201323	0.808077	0.891935
OG1RF_11586	OG1RF_11586	PfkB family carbohydrate kinase	364.036	-0.164412	0.129916	0.155722	0.310514
OG1RF_11587	OG1RF_11587	helix-turn-helix domain-containing protein	1236.53	-0.145595	0.160135	0.288535	0.471861
OG1RF_11588	OG1RF_11588	hypothetical protein	634.232	-0.651747	0.163602	5.36274e-06	0.000207473
OG1RF_11589	OG1RF_11589	5-bromo-4-chloroindolyl phosphate hydrolysis family protein	449.327	-0.962293	0.160188	3.30493e-12	2.10111e-09
glpF	OG1RF_11590	glycerol uptake facilitator protein	193.84	0.464691	0.245345	0.00887837	0.0422602
glpO	OG1RF_11591	glycerol-3-phosphate oxidase	1518.96	-0.057015	0.260164	0.73584	0.841439
glpK	OG1RF_11592	glycerol kinase GlpK	1396.41	-0.14721	0.243976	0.388085	0.571859
OG1RF_11593	OG1RF_11593	helix-turn-helix domain-containing protein	843.798	-0.0423408	0.0847613	0.584635	0.728051
OG1RF_11594	OG1RF_11594	FAD-dependent oxidoreductase	889.913	-0.238982	0.133738	0.0468302	0.139612
OG1RF_11595	OG1RF_11595	hypothetical protein	132.852	-0.179526	0.244568	0.294333	0.475679
OG1RF_11596	OG1RF_11596	hypothetical protein	131.538	-0.340402	0.215607	0.042181	0.129332
OG1RF_11597	OG1RF_11597	alpha,alpha-phosphotrehalase	211.841	-0.211134	0.169311	0.141425	0.291683
OG1RF_11598	OG1RF_11598	PTS enzyme IIBC component	112.346	-0.328709	0.140071	0.00942218	0.0442895
OG1RF_11599	OG1RF_11599	GntR family transcriptional regulator	430.853	-0.546192	0.193428	0.000660801	0.00672166
OG1RF_11600	OG1RF_11600	hypothetical protein	1472.88	-0.463376	0.146194	0.000450554	0.00509227
OG1RF_11601	OG1RF_11601	GNAT family N-acetyltransferase	232.16	-0.209107	0.171861	0.149476	0.301095
OG1RF_11602	OG1RF_11602	putative transporter, P-type ATPase family	9243.51	0.0717857	0.138552	0.556368	0.705657
OG1RF_11603	OG1RF_11603	hypothetical protein	24.4364	0.234999	0.287188	0.163049	0.320134
yeiL	OG1RF_11604	transcriptional regulator YeiL	123.825	-0.0939163	0.173061	0.517256	0.677333
OG1RF_11605	OG1RF_11605	DUF3224 domain-containing protein	429.152	-0.252183	0.129915	0.0322028	0.10663
OG1RF_11606	OG1RF_11606	putative transporter, major facilitator superfamily	1529.6	-0.0228443	0.145023	0.857132	0.920616
OG1RF_11607	OG1RF_11607	alkaline phosphatase family protein	173.391	0.242079	0.200836	0.131138	0.277194
OG1RF_11608	OG1RF_11608	hypothetical protein	10354.1	-0.0850037	0.204518	0.596191	0.735978
OG1RF_11609	OG1RF_11609	DUF1801 domain-containing protein	34.9085	0.410013	0.271496	0.0218692	0.080716
OG1RF_11610	OG1RF_11610	DUF2200 domain-containing protein	986.584	-0.130309	0.146755	0.30858	0.490142
OG1RF_11611	OG1RF_11611	SIS domain-containing protein	505.306	-0.211445	0.249624	0.219526	0.392308
OG1RF_11612	OG1RF_11612	SIS domain-containing protein	181.004	-0.0642666	0.271576	0.700389	0.815517
OG1RF_11613	OG1RF_11613	PTS enzyme IID component	73.7192	0.337649	0.272247	0.0549693	0.15689
OG1RF_11614	OG1RF_11614	PTS enzyme IIC component	70.7365	0.0866309	0.266988	0.606909	0.744363
OG1RF_11615	OG1RF_11615	PTS enzyme IIB component	39.1667	-0.241357	0.279179	0.157703	0.313066
OG1RF_11616	OG1RF_11616	PTS enzyme IIA component	19.7116	-0.116748	0.307105	0.440662	0.615361
OG1RF_11617	OG1RF_11617	sigma-54-dependent transcriptional regulator	661.047	0.285913	0.114452	0.00740538	0.036781
OG1RF_11618	OG1RF_11618	hypothetical protein	43309.9	0.0750013	0.195137	0.631637	0.764023
OG1RF_11619	OG1RF_11619	TIGR04141 family sporadically distributed protein	3292.42	-0.450779	0.160407	0.00144484	0.0116273
OG1RF_11620	OG1RF_11620		212.282	-0.406641	0.201633	0.0126586	0.0543762
OG1RF_11621	OG1RF_11621	NgoFVII family restriction endonuclease	4385.42	-0.484286	0.154501	0.000439976	0.00504075
dcm	OG1RF_11622	DNA (cytosine-5-)-methyltransferase	2376.17	-0.386215	0.188164	0.0136519	0.0575733
eno	OG1RF_11623	phosphopyruvate hydratase	16041.7	-0.0609892	0.145007	0.630463	0.763188
tpiA	OG1RF_11624	triose-phosphate isomerase	3177.25	0.0689094	0.171278	0.632179	0.764023
OG1RF_11625	OG1RF_11625	phosphoglycerate kinase	3777.52	0.0729445	0.160494	0.595212	0.735126
gap	OG1RF_11626	type I glyceraldehyde-3-phosphate dehydrogenase	21082.8	0.49662	0.150236	0.000232233	0.00325842
OG1RF_11627	OG1RF_11627	sugar-binding domain-containing protein	2281.27	-0.364844	0.152469	0.00712712	0.0359042
OG1RF_11628	OG1RF_11628	YitT family protein	234.048	-0.0368908	0.138781	0.763001	0.860067
OG1RF_11629	OG1RF_11629	TIGR01440 family protein	196.238	0.741471	0.262609	6.74833e-05	0.00147227
OG1RF_11630	OG1RF_11630	Hmp-family ECF transporter substrate-binding (S) component	210.05	0.296538	0.19632	0.0624325	0.1689
OG1RF_11631	OG1RF_11631	bifunctional hydroxymethylpyrimidine kinase/phosphomethylpyrimidine kinase	224.848	0.368479	0.238562	0.034496	0.111892
aspS	OG1RF_11632	aspartate--tRNA ligase	486.703	0.385829	0.142086	0.00273047	0.0179196
hisS	OG1RF_11633	histidine--tRNA ligase	156.492	0.401012	0.211042	0.0162169	0.0648716
OG1RF_11634	OG1RF_11634	hypothetical protein	178.73	0.383479	0.148403	0.00396165	0.0233206
dtd	OG1RF_11635	D-aminoacyl-tRNA deacylase	847.299	0.193415	0.12208	0.0797214	0.197083
relA	OG1RF_11636	bifunctional (p)ppGpp synthase/hydrolase	5577.97	0.0473893	0.1117	0.638712	0.77015
OG1RF_11637	OG1RF_11637	16S rRNA (uracil(1498)-N(3))-methyltransferase	2435.53	-0.281268	0.127773	0.0160557	0.0645019
prmA	OG1RF_11638	50S ribosomal protein L11 methyltransferase	3068.77	-0.2439	0.141212	0.0523164	0.151182
OG1RF_11639	OG1RF_11639	DUF3013 family protein	1316.17	-0.463873	0.145959	0.000437018	0.00504075
OG1RF_11640	OG1RF_11640	DNA-3-methyladenine glycosylase	425.648	-0.426896	0.116034	9.14876e-05	0.00180351
OG1RF_11641	OG1RF_11641	replication-associated recombination protein A	1289.71	0.0372633	0.110825	0.710216	0.822067
OG1RF_11642	OG1RF_11642	hypothetical protein	1644.56	-0.159112	0.177356	0.281551	0.466135
OG1RF_11643	OG1RF_11643	universal stress protein	14946.3	0.560986	0.18673	0.000353195	0.00440204
OG1RF_11644	OG1RF_11644	acetate kinase	716.508	0.0794592	0.16818	0.576063	0.720925
OG1RF_11645	OG1RF_11645	class I SAM-dependent methyltransferase	791.62	-0.227525	0.135022	0.059823	0.165003
comGG	OG1RF_11646	competence type IV pilus minor pilin ComGG	14.716	0.389466	0.306768	0.0255832	0.0912814
comGF	OG1RF_11647	competence type IV pilus minor pilin ComGF	11.0635	-0.0337827	0.316678	0.808108	0.891935
OG1RF_11648	OG1RF_11648	type II secretion system protein	7.31194	0.0660777	0.336124	0.572725	0.718319
comGB	OG1RF_11651	competence type IV pilus assembly protein ComGB	9.0395	-0.0017573	0.298332	0.990914	0.993642
comGA	OG1RF_11652	competence type IV pilus ATPase ComGA	5.40612	-0.0954183	0.291211	0.551688	0.702018
OG1RF_11653	OG1RF_11653	putative transporter, amino acid-polyamine-organocation family	177.35	0.168966	0.189296	0.273121	0.456039
OG1RF_11654	OG1RF_11654		5.28765	-0.0122428	0.323117	0.925814	0.960866
rlmN	OG1RF_11655	23S rRNA (adenine(2503)-C(2))-methyltransferase RlmN	169.604	-0.260798	0.200592	0.104215	0.238735
OG1RF_11656	OG1RF_11656	ABC transporter permease	444.473	0.0289267	0.102143	0.755748	0.854543
OG1RF_11657	OG1RF_11657	ABC transporter ATP-binding protein	137.601	-0.00396915	0.155484	0.976387	0.985686
OG1RF_11658	OG1RF_11658	GntR family transcriptional regulator	2273.37	-0.531329	0.138388	2.63945e-05	0.000745791
OG1RF_11659	OG1RF_11659	DNA translocase FtsK	3239.57	-0.143885	0.0958877	0.101656	0.235868
OG1RF_11660	OG1RF_11660	NAD(P)/FAD-dependent oxidoreductase	1646.96	-0.0485329	0.187279	0.750552	0.850103
OG1RF_11661	OG1RF_11661	prenyltransferase	724.46	-0.122675	0.135687	0.305949	0.488098
OG1RF_11662	OG1RF_11662	polyprenyl synthetase family protein	701.697	-0.153484	0.144907	0.226121	0.401103
cydC	OG1RF_11663	heme ABC transporter subunit CydC	3417.53	0.711551	0.137826	1.32477e-08	1.87161e-06
cydD	OG1RF_11664	heme ABC transporter subunit CydD	3549.52	0.529313	0.127443	7.44096e-06	0.000256517
cydB	OG1RF_11665	cytochrome <i>bd</i>-I demethylquinol:oxygen oxidoreductase subunit II	15579	0.609637	0.175952	5.38141e-05	0.0012555
cydA	OG1RF_11666	cytochrome <i>bd</i>-I demethylquinol:oxygen oxidoreductase subunit I	14642.6	0.640825	0.165006	8.81951e-06	0.000292381
OG1RF_11667	OG1RF_11667	AraC family transcriptional regulator	410.658	-0.148569	0.145313	0.242267	0.42025
OG1RF_11668	OG1RF_11668	DNA topoisomerase III	527.298	0.00480446	0.149966	0.970603	0.983755
OG1RF_11669	OG1RF_11669	DUF1033 family protein	639.643	-0.294218	0.218346	0.0793663	0.197083
OG1RF_11670	OG1RF_11670	TetR/AcrR family transcriptional regulator	54.4894	-0.0175361	0.243516	0.917455	0.960095
OG1RF_11671	OG1RF_11671	YbhB/YbcL family Raf kinase inhibitor-like protein	30.2506	0.7594	0.394585	0.000235113	0.00326718
OG1RF_11672	OG1RF_11672	putative transporter, major facilitator superfamily	290.908	0.372329	0.161032	0.00835443	0.0405291
mnmA	OG1RF_11673	tRNA 2-thiouridine(34) synthase MnmA	727.909	-0.119936	0.158636	0.378179	0.564715
OG1RF_11674	OG1RF_11674	DUF1831 domain-containing protein	759.669	-0.310732	0.170467	0.0331778	0.108866
OG1RF_11675	OG1RF_11675	cysteine desulfurase family protein	1303.18	0.139229	0.106158	0.148591	0.299656
OG1RF_11676	OG1RF_11676	ribose-phosphate diphosphokinase	16579.6	0.0650743	0.168388	0.647307	0.778298
efaC	OG1RF_11677	Mn<sup>2+</sup> ABC transporter ATP-binding protein	30.4999	-0.00526528	0.31426	0.970239	0.983755
efaB	OG1RF_11678	Mn<sup>2+</sup> ABC transporter permease	35.0859	-0.0315706	0.310921	0.827216	0.903612
efaA	OG1RF_11679	Mn<sup>2+</sup> ABC transporter substrate-binding lipoprotein	142.673	-0.555798	0.317795	0.00291666	0.0184166
OG1RF_11680	OG1RF_11680	ABC-F family ATP-binding cassette domain-containing protein	185.434	-0.110345	0.197631	0.484089	0.650318
OG1RF_11681	OG1RF_11681	M20 family metallopeptidase	88.0152	0.253406	0.261654	0.143981	0.29504
OG1RF_11685	OG1RF_11685		12.5588	0.233827	0.334713	0.106045	0.24078
OG1RF_11686	OG1RF_11686	glucosyltransferase domain-containing protein	288.075	0.0050366	0.136238	0.966667	0.980939
OG1RF_11687	OG1RF_11687		480.184	-0.208767	0.22973	0.217848	0.390723
OG1RF_11688	OG1RF_11688	hypothetical protein	772.228	-0.289477	0.18599	0.0602246	0.165544
OG1RF_11689	OG1RF_11689	hypothetical protein	165.621	0.130368	0.204305	0.416953	0.599583
OG1RF_11690	OG1RF_11690	hypothetical protein	333.006	-0.269376	0.139176	0.0309122	0.103681
murN	OG1RF_11691	<i>N</i>-acetylmuramoyl-<i>N</i>-glucosaminyl-diphosphoundecaprenyl-hexapeptide:alanine alanyltransferase	829.443	-0.244027	0.135922	0.0453372	0.136927
glmS	OG1RF_11692	glutamine--fructose-6-phosphate transaminase (isomerizing)	10141	0.141398	0.171961	0.327894	0.512814
OG1RF_11693	OG1RF_11693	putative group I ECF transporter transmembrane (T) component	176.477	-0.138444	0.160751	0.314154	0.495899
OG1RF_11694	OG1RF_11694	putative group I ECF transporter ATP-binding component	435.589	-0.100896	0.174439	0.489035	0.654633
OG1RF_11695	OG1RF_11695	putative riboflavin-specific ECF transporter substrate-binding (S) component	490.795	-0.375724	0.134529	0.0022969	0.0159591
glmM	OG1RF_11696	phosphoglucosamine mutase	5208.95	-0.076505	0.103053	0.412397	0.595529
OG1RF_11697	OG1RF_11697	CdaR family protein	1889.17	0.213256	0.134749	0.0764484	0.191535
cdaA	OG1RF_11698	diadenylate cyclase CdaA	884.392	-0.0305443	0.136646	0.80035	0.886837
nifJ	OG1RF_11699	pyruvate:ferredoxin (flavodoxin) oxidoreductase	1139.99	0.456255	0.147874	0.000615255	0.00641227
OG1RF_11700	OG1RF_11700	DUF6056 family protein	907.73	-0.322836	0.147239	0.0140501	0.0585036
glnA	OG1RF_11701	type I glutamate--ammonia ligase	1638.76	0.258349	0.150399	0.0508663	0.148682
glnR	OG1RF_11702	nitrogen metabolism transcriptional regulator GlnR	578.058	0.140328	0.1571	0.299133	0.479827
hflX	OG1RF_11703	GTPase HflX	339.578	0.207635	0.162412	0.135982	0.283909
miaA	OG1RF_11704	tRNA (adenosine(37)-N6)-dimethylallyltransferase MiaA	214.648	0.260454	0.130799	0.0280656	0.097103
OG1RF_11705	OG1RF_11705	glycerophosphodiester phosphodiesterase	129.425	-0.100694	0.180248	0.499433	0.663216
OG1RF_11706	OG1RF_11706	glycosyltransferase family 2 protein	1257.44	0.0978984	0.131751	0.40194	0.585601
OG1RF_11707	OG1RF_11707	UDP-<em>N</em>-acetylglucosamine 4-epimerase	1759.39	-0.00498612	0.134466	0.966634	0.980939
OG1RF_11708	OG1RF_11708		64.8533	-0.354964	0.181997	0.0203397	0.0757303
OG1RF_11709	OG1RF_11709	lipopolysaccharide biosynthesis protein	806.379	-0.307258	0.158838	0.0268031	0.094353
OG1RF_11710	OG1RF_11710	enterococcal polysaccharide antigen decoration teichoic acid polymerase	446.753	0.0201913	0.148865	0.876189	0.931501
OG1RF_11711	OG1RF_11711	CDP-glycerol glycerophosphotransferase family protein	494.102	-0.196885	0.135684	0.102889	0.237861
tagD	OG1RF_11712	glycerol-3-phosphate cytidylyltransferase	148.256	-0.0966719	0.161137	0.482647	0.650128
cpsC	OG1RF_11713	CDP-glycerol glycerophosphotransferase family protein	315.976	0.0450078	0.17507	0.758124	0.856849
epaX	OG1RF_11714	putative Rib-ol-P-Gro-P-ManNAc-GlcNAc-PP-undecaprenol <i>N</i>-acetyl-D-galactosaminyltransferase	386.591	-0.252849	0.147878	0.0526699	0.152031
OG1RF_11715	OG1RF_11715	glycosyltransferase family 2 protein	248.152	-0.280091	0.183547	0.0664978	0.175419
OG1RF_11716	OG1RF_11716		148.479	-0.352728	0.237397	0.0423263	0.129526
OG1RF_11717	OG1RF_11717		8.11271	0.10269	0.317719	0.468462	0.638306
OG1RF_11718	OG1RF_11718	DUF5776 domain-containing protein	605.676	-0.312507	0.174996	0.0353579	0.113529
OG1RF_11719	OG1RF_11719	hypothetical protein	9.89324	0.215465	0.334665	0.128072	0.271811
OG1RF_11720	OG1RF_11720	putative Rib-ol-P-Gro-P-ManNAc-GlcNAc-PP-undecaprenol <i>N</i>-acetyl-D-galactosaminyltransferase	150.036	-0.191383	0.2276	0.256493	0.437252
epaR	OG1RF_11721	UDP-glucose&mdash;undecaprenyl-phosphate glucosephosphotransferase	581.641	-0.0805344	0.126436	0.474871	0.644423
epaQ	OG1RF_11722	Glc-P-Und:rhamnan &alpha;-(1,3)-glucosyltransferase	299.233	0.0656381	0.160081	0.631952	0.764023
gacL	OG1RF_11723	GlcNAc-P-Und:rhamnan &beta;-(1,2)-<i>N</i>-acetylglucosaminyltransferase	841.641	-0.194685	0.13714	0.109778	0.24596
epaO	OG1RF_11724	&alpha;-(1,2)-rhamnosyltransferase EpaO	2688.32	-0.144268	0.118179	0.174752	0.334132
epaN	OG1RF_11725	&alpha;-(1,2)-rhamnosyltransferase EpaN	3200.47	0.00870075	0.101153	0.924864	0.960866
epaM	OG1RF_11726	ABC transporter ATP-binding protein	685.613	-0.0979389	0.132626	0.404448	0.588057
epaL	OG1RF_11727	ABC transporter permease	301.929	-0.269637	0.162571	0.0547944	0.15674
OG1RF_11728	OG1RF_11728	hypothetical protein	55.1026	-0.214922	0.21829	0.196675	0.361854
epaJ	OG1RF_11729	undecaprenyl phosphate-<i>N</i>-acetyl-&alpha;-D-glucosamine transferase accessory subunit	168.159	-0.144969	0.172503	0.316962	0.499092
epaI	OG1RF_11730	undecaprenyl phosphate-<i>N</i>-acetyl-&alpha;-D-glucosamine transferase catalytic subunit	635.531	0.331116	0.112572	0.00176839	0.0136687
rfbD	OG1RF_11731	dTDP-4-dehydrorhamnose reductase	804.197	-0.102459	0.118915	0.336478	0.522384
rfbB	OG1RF_11732	dTDP-glucose 4,6-dehydratase	1533.44	-0.0742216	0.11594	0.476498	0.645569
rfbC	OG1RF_11733	dTDP-4-dehydrorhamnose 3,5-epimerase	724.058	-0.183278	0.123848	0.100248	0.233453
rfbA	OG1RF_11734	glucose-1-phosphate thymidylyltransferase RfbA	407.18	0.074949	0.159402	0.583189	0.726985
epaD	OG1RF_11735	&alpha;-(1,3)-rhamnosyltransferase EpaD	148.799	0.099738	0.178668	0.501018	0.66428
epaC	OG1RF_11736	&alpha;-(1,2)-rhamnosyltransferase EpaC	209.376	-0.217902	0.154521	0.10469	0.239214
epaB	OG1RF_11737	&alpha;-(1,3)-rhamnosyltransferase	175.063	-0.111265	0.16849	0.434366	0.610948
tagO	OG1RF_11738	UDP-<em>N</em>-acetylglucosamine&mdash;undecaprenyl-phosphate <em>N</em>-acetylglucosaminephosphotransferase	2171.58	-0.144188	0.132082	0.218679	0.391344
OG1RF_11739	OG1RF_11739	YihY/virulence factor BrkB family protein	181.818	0.254766	0.178202	0.0880497	0.211436
map	OG1RF_11740	type I methionyl aminopeptidase	1101.74	-0.427103	0.15709	0.00215884	0.0155964
OG1RF_11741	OG1RF_11741	flavodoxin	372.49	-0.382492	0.18657	0.0140565	0.0585036
OG1RF_11742	OG1RF_11742	TspO/MBR family protein	437.433	-0.454815	0.139591	0.000354863	0.00440204
OG1RF_11743	OG1RF_11743	TetR/AcrR family transcriptional regulator	2159.62	-0.473934	0.129188	7.37409e-05	0.00156269
OG1RF_11744	OG1RF_11744	aminopeptidase	896.801	-0.217663	0.144009	0.0868106	0.209483
OG1RF_11745	OG1RF_11745	PH domain-containing protein	2818.91	-0.266275	0.180451	0.0773704	0.193084
tadA	OG1RF_11746	tRNA adenosine(34) deaminase TadA	677.243	0.334436	0.202499	0.0395117	0.123135
OG1RF_11747	OG1RF_11747	helix-turn-helix domain-containing protein	1825.18	-0.130014	0.143198	0.299914	0.48058
OG1RF_11748	OG1RF_11748	PhzF family phenazine biosynthesis protein	2024.15	0.0785482	0.14746	0.540924	0.695434
OG1RF_11749	OG1RF_11749	hypothetical protein	18372.8	0.0336117	0.183979	0.823826	0.901448
OG1RF_11750	OG1RF_11750	zinc metallopeptidase	1221.28	0.0722085	0.114621	0.484001	0.650318
OG1RF_11751	OG1RF_11751	YxeA family protein	112.516	0.0421733	0.172078	0.770296	0.865987
OG1RF_11752	OG1RF_11752	nucleoid-associated protein	181.834	-0.214267	0.185542	0.160661	0.31648
treP	OG1RF_11753	putative trehalose-specific PTS enzyme EIIBC component	184.479	0.262409	0.247916	0.129972	0.275202
OG1RF_11754	OG1RF_11754	VOC family protein	122.788	-0.134471	0.189538	0.382727	0.567724
OG1RF_11755	OG1RF_11755	SRPBCC family protein	235.505	-0.0828315	0.133032	0.482059	0.649988
OG1RF_11756	OG1RF_11756	FUSC family protein	65.9957	-0.0425511	0.217755	0.796162	0.884896
OG1RF_11757	OG1RF_11757	GH92 family glycosyl hydrolase	563.942	-0.0162203	0.125987	0.885534	0.939472
rr01	OG1RF_11758	response regulator transcription factor	1986.44	-0.0491317	0.174532	0.736218	0.841439
hk01	OG1RF_11759	sensor histidine kinase	1922.3	0.0126184	0.166465	0.928739	0.961618
OG1RF_11760	OG1RF_11760	DUF624 domain-containing protein	921.721	-0.34121	0.160314	0.0149926	0.0619658
OG1RF_11761	OG1RF_11761	ABC transporter substrate-binding protein	14414.5	-0.39348	0.177162	0.00912816	0.0430666
OG1RF_11762	OG1RF_11762	ABC transporter permease	2788.18	-0.195929	0.17211	0.176806	0.337298
OG1RF_11763	OG1RF_11763	ABC transporter permease	1811.56	-0.127313	0.157024	0.345825	0.532345
OG1RF_11764	OG1RF_11764	isopeptide-forming domain-containing fimbrial protein	502.027	0.177163	0.220401	0.287566	0.471861
chlR	OG1RF_11765	MerR family transcriptional regulator ChlR	361.9	-0.338828	0.168181	0.0194648	0.0734407
efrE	OG1RF_11766	ABC family efflux transporter ATP-binding protein/permease EfrE	66.4453	0.236937	0.292733	0.155432	0.310254
efrF	OG1RF_11767	ABC family efflux transporter ATP-binding protein/permease EfrF	86.2628	-0.00507602	0.25149	0.976084	0.985686
trpS	OG1RF_11768	tryptophan--tRNA ligase	1807.8	-0.149075	0.120035	0.166954	0.325087
OG1RF_11769	OG1RF_11769	Ig-like domain-containing protein	522.69	-0.0136079	0.203513	0.932155	0.963498
OG1RF_11770	OG1RF_11770	hypothetical protein	63.9459	0.07198	0.24784	0.671468	0.798101
OG1RF_11771	OG1RF_11771	hypothetical protein	42.4381	0.196197	0.26048	0.253433	0.433702
OG1RF_11772	OG1RF_11772	ABC transporter permease	97.1183	-0.0199716	0.174755	0.891179	0.9431
OG1RF_11773	OG1RF_11773	ABC transporter permease	82.8314	0.113598	0.228078	0.498346	0.663011
OG1RF_11774	OG1RF_11774	ABC transporter substrate-binding protein	1226.51	-0.225053	0.130304	0.0551756	0.156948
OG1RF_11775	OG1RF_11775	glycoside hydrolase family 88 protein	483.006	0.0277148	0.149723	0.831405	0.905754
OG1RF_11776	OG1RF_11776	DUF2264 domain-containing protein	588.61	0.151307	0.140554	0.221	0.394111
OG1RF_11777	OG1RF_11777	membrane lipoprotein lipid attachment site-containing protein	97.5503	0.136332	0.184824	0.368733	0.555173
OG1RF_11778	OG1RF_11778	LacI family DNA-binding transcriptional regulator	607.19	0.174495	0.101105	0.0610567	0.167288
OG1RF_11779	OG1RF_11779	hypothetical protein	415.31	-0.160988	0.140555	0.193207	0.358713
OG1RF_11780	OG1RF_11780	PTS enzyme IIB component	6747.83	0.273195	0.197957	0.0868245	0.209483
OG1RF_11781	OG1RF_11781	putative transporter, solute:Na<sup>+</sup> symporter family	13194.1	0.401565	0.209195	0.0156314	0.063526
iolE	OG1RF_11782	myo-inosose-2 dehydratase	9350.28	0.532157	0.222641	0.00202669	0.0147529
iolG1	OG1RF_11783	inositol 2-dehydrogenase monomer	7738.47	0.457727	0.221495	0.00751426	0.0371044
iolG2	OG1RF_11784	inositol 2-dehydrogenase monomer	2012.14	0.418548	0.228469	0.015413	0.063015
iolA	OG1RF_11785	CoA-acylating methylmalonate-semialdehyde dehydrogenase monomer	5018.87	0.359139	0.204354	0.0281303	0.0971948
iolB	OG1RF_11786	5-deoxy-glucuronate isomerase	2633.43	0.33668	0.221597	0.0468985	0.139652
iolD	OG1RF_11787	3D-(3,5/4)-trihydroxycyclohexane-1,2-dione acylhydrolase (decyclizing)	3783.64	0.279884	0.205929	0.0859876	0.208254
iolC	OG1RF_11788	5-dehydro-2-deoxygluconokinase	883.236	0.119664	0.23376	0.478674	0.647483
OG1RF_11789	OG1RF_11789	LacI family DNA-binding transcriptional regulator	1599.48	-0.318506	0.166954	0.0269217	0.094353
lepA	OG1RF_11790	translation elongation factor 4	3307.95	0.340737	0.131379	0.00469695	0.0263672
OG1RF_11791	OG1RF_11791	GNAT family N-acetyltransferase	2909.78	0.34154	0.148099	0.00985711	0.0456771
OG1RF_11792	OG1RF_11792	nucleoside 2-deoxyribosyltransferase	823.27	0.508893	0.140196	6.83159e-05	0.00147227
clpB	OG1RF_11793	ATP-dependent chaperone ClpB	18788.5	0.489518	0.159723	0.000527	0.00565469
OG1RF_11794	OG1RF_11794	DoxX family protein	39.7417	-0.046025	0.228479	0.783297	0.876727
purB	OG1RF_11795	adenylosuccinate lyase	1388.47	-0.0732153	0.102625	0.431063	0.607647
purK	OG1RF_11796	5-(carboxyamino)imidazole ribonucleotide synthase	68.5512	0.343077	0.274044	0.0513344	0.149503
OG1RF_11797	OG1RF_11797	putative transporter, nucleobase:cation symporter-2 family	73.9026	0.695469	0.378455	0.000504121	0.00550654
OG1RF_11798	OG1RF_11798	xanthine phosphoribosyltransferase	56.2877	0.355128	0.278056	0.0439743	0.133924
OG1RF_11799	OG1RF_11799	hydrolase	2488.31	-0.0890755	0.152312	0.499235	0.663216
OG1RF_11800	OG1RF_11800	glycoside hydrolase family 73 protein	4737.53	-0.262649	0.149828	0.0466411	0.139375
OG1RF_11801	OG1RF_11801	hypothetical protein	1053.5	-0.196854	0.172034	0.174668	0.334132
OG1RF_11802	OG1RF_11802	hypothetical protein	2514.2	-0.42168	0.155647	0.00228916	0.0159488
OG1RF_11803	OG1RF_11803		41.2592	-0.553657	0.242847	0.00193545	0.0143344
OG1RF_11804	OG1RF_11804	Gfo/Idh/MocA family oxidoreductase	3667.96	0.0458555	0.135944	0.702829	0.817984
asnS	OG1RF_11805	asparagine--tRNA ligase	2629.61	0.0142979	0.134578	0.904581	0.951738
aspB	OG1RF_11806	putative aspartate transaminase	2215.22	0.147773	0.108184	0.132507	0.279176
OG1RF_11807	OG1RF_11807	DUF5590 domain-containing protein	607.251	-0.105667	0.134566	0.37437	0.560357
OG1RF_11808	OG1RF_11808	ATP-dependent DNA helicase DinG	1174.98	0.197273	0.109657	0.0502159	0.147288
OG1RF_11809	OG1RF_11809	hypothetical protein	70.9534	0.115073	0.24432	0.498683	0.663011
OG1RF_11810	OG1RF_11810	putative transporter, amino acid-polyamine-organocation family	724.769	-0.0786713	0.121237	0.468626	0.638306
polC	OG1RF_11811	PolC-type DNA polymerase III	3571.55	0.214831	0.101996	0.0239588	0.086791
OG1RF_11812	OG1RF_11812	hypothetical protein	294.483	0.0620651	0.16999	0.664711	0.793969
OG1RF_11813	OG1RF_11813	hypothetical protein	113.832	0.0391866	0.177288	0.790351	0.879975
OG1RF_11814	OG1RF_11814	hypothetical protein	158.573	0.00283988	0.195626	0.985527	0.991073
OG1RF_11815	OG1RF_11815	hypothetical protein	10.125	0.192809	0.340136	0.148418	0.299546
OG1RF_11817	OG1RF_11817	hypothetical protein	3.61091	-0.0958684	0.330963	0.450438	0.622535
OG1RF_11818	OG1RF_11818	proline--tRNA ligase	896.229	-0.141237	0.141348	0.255208	0.436445
rseP	OG1RF_11819	putative intramembrane metalloprotease Eep	511.349	-0.0969435	0.145165	0.44455	0.617605
gdh	OG1RF_11820	glucose dehydrogenase	37.9868	0.0878693	0.207028	0.586123	0.72905
OG1RF_11821	OG1RF_11821	hypothetical protein	21.5048	0.031019	0.236568	0.854031	0.919798
OG1RF_11822	OG1RF_11822	ATP-binding protein	6753	-0.371972	0.155666	0.00693293	0.0356541
OG1RF_11823	OG1RF_11823	methyltransferase	1032.16	-0.552666	0.221699	0.00133566	0.0110638
OG1RF_11824	OG1RF_11824		7.53995	0.0284597	0.326513	0.823561	0.901448
sufB	OG1RF_11825	Fe-S cluster assembly protein SufB	3408.2	-0.3218	0.136876	0.00958455	0.0446491
OG1RF_11826	OG1RF_11826	SUF system NifU family Fe-S cluster assembly protein	893.614	-0.310436	0.135346	0.0115593	0.0510336
OG1RF_11827	OG1RF_11827	cysteine desulfurase	1476.28	-0.0908921	0.134749	0.445414	0.617605
sufD	OG1RF_11828	Fe-S cluster assembly protein SufD	1917.29	-0.12584	0.142656	0.314116	0.495899
sufC	OG1RF_11829	Fe-S cluster assembly ATPase SufC	917.371	-0.182057	0.127106	0.110217	0.246727
frr	OG1RF_11830	ribosome recycling factor	1603.67	-0.111189	0.154436	0.404122	0.588057
pyrH	OG1RF_11831	UMP kinase	1017.99	0.311891	0.120335	0.00526593	0.0287366
tsf	OG1RF_11832	translation elongation factor Ts	6159.91	-0.250797	0.147104	0.0535651	0.154091
rpsB	OG1RF_11833	30S ribosomal protein S2	7125.47	-0.251457	0.157421	0.0660382	0.174799
OG1RF_11834	OG1RF_11834	GNAT family N-acetyltransferase	275.607	-0.137896	0.120018	0.200418	0.365926
OG1RF_11835	OG1RF_11835	RNA methyltransferase	476.913	-0.308732	0.121015	0.00595236	0.0316671
OG1RF_11836	OG1RF_11836	acylphosphatase	654.967	0.356464	0.160263	0.0111603	0.0501246
yidC	OG1RF_11837	membrane protein insertase YidC	2422.92	0.168175	0.135165	0.160506	0.31648
OG1RF_11838	OG1RF_11838	DNA-directed RNA polymerase subunit alpha C-terminal domain-containing protein	90.8609	0.247059	0.176762	0.0960234	0.226729
glyS	OG1RF_11839	glycine--tRNA ligase subunit beta	1007.58	0.219458	0.122858	0.0493171	0.145323
glyQ	OG1RF_11840	glycine--tRNA ligase subunit alpha	184.405	0.276349	0.185626	0.0720973	0.184822
recO	OG1RF_11841	DNA repair protein RecO	161.256	-0.0582702	0.158403	0.668217	0.796056
era	OG1RF_11842	GTPase Era	1688.84	0.155111	0.111049	0.123613	0.265049
OG1RF_11843	OG1RF_11843	diacylglycerol kinase family protein	554.066	0.224075	0.137466	0.0675544	0.177653
ybeY	OG1RF_11844	rRNA maturation RNase YbeY	1150.29	0.060462	0.125857	0.590481	0.731414
OG1RF_11845	OG1RF_11845	HDIG domain-containing protein	5583.05	-0.158565	0.114232	0.1251	0.267485
OG1RF_11846	OG1RF_11846	PhoH family protein	1214.33	-0.501491	0.11707	5.05513e-06	0.000200863
OG1RF_11847	OG1RF_11847	GatB/YqeY domain-containing protein	4264.41	-0.286485	0.154772	0.0348361	0.112137
rpsU	OG1RF_11848	30S ribosomal protein S21	2986.39	-0.505433	0.180466	0.000998997	0.00882101
OG1RF_11849	OG1RF_11849	transcriptional repressor	329.802	0.00708055	0.137144	0.953413	0.974489
OG1RF_11850	OG1RF_11850	pyruvate, water dikinase regulatory protein	776.074	-0.392344	0.115633	0.000308375	0.00404225
thrB	OG1RF_11851	homoserine kinase	1941.79	0.0790733	0.119341	0.459962	0.629879
thrC	OG1RF_11852	threonine synthase	4211.81	-0.056941	0.120843	0.599292	0.738372
OG1RF_11853	OG1RF_11853	homoserine dehydrogenase	1890.45	0.00728356	0.0842673	0.925024	0.960866
OG1RF_11854	OG1RF_11854	metalloregulator ArsR/SmtB family transcription factor	255.733	0.0377243	0.122446	0.731131	0.839019
proC	OG1RF_11855	pyrroline-5-carboxylate reductase	84.0165	0.081494	0.226569	0.625893	0.759736
OG1RF_11856	OG1RF_11856	phospho-sugar mutase	1960.26	-0.355915	0.105656	0.000391632	0.00469773
OG1RF_11857	OG1RF_11857	PLP-dependent aminotransferase family protein	124.08	-0.257926	0.151312	0.0523098	0.151182
OG1RF_11858	OG1RF_11858	permease prefix domain 1-containing protein	507.551	0.320072	0.114417	0.00284408	0.0182639
OG1RF_11859	OG1RF_11859	PadR family transcriptional regulator	62.9694	0.293028	0.228761	0.0859541	0.208254
guaC	OG1RF_11860	GMP reductase	139.301	0.155494	0.172251	0.282823	0.467938
OG1RF_11861	OG1RF_11861	putative transporter, nucleobase:cation symporter-2 family	31.6135	0.48533	0.232679	0.00553795	0.0300277
guaD	OG1RF_11862	guanine deaminase	112.573	0.103308	0.247979	0.543606	0.6965
OG1RF_11863	OG1RF_11863	MBL fold metallo-hydrolase	1065.99	-0.39857	0.240528	0.0229797	0.0842035
OG1RF_11864	OG1RF_11864	histidine phosphatase family protein	858.941	-0.374588	0.224369	0.0283741	0.0979043
OG1RF_11865	OG1RF_11865	MurR/RpiR family transcriptional regulator	1193.86	-0.208269	0.152496	0.116766	0.255045
OG1RF_11866	OG1RF_11866	PTS enzyme IIBC component	218.514	0.225571	0.206109	0.164604	0.321822
murQ	OG1RF_11867	N-acetylmuramic acid 6-phosphate etherase	329.164	0.284249	0.162584	0.0433214	0.132094
OG1RF_11868	OG1RF_11868	MupG family TIM beta-alpha barrel fold protein	101.779	0.188973	0.239094	0.268447	0.450742
OG1RF_11869	OG1RF_11869	PTS enzyme IIA component	492.628	-0.401541	0.160517	0.00445694	0.0254697
OG1RF_11870	OG1RF_11870	undecaprenyl-diphosphate phosphatase	215.918	-0.238468	0.175313	0.105898	0.24066
OG1RF_11871	OG1RF_11871	ChbG/HpnK family deacetylase	978.4	-0.226812	0.138486	0.0660033	0.174799
OG1RF_11872	OG1RF_11872	DUF47 family protein	724.867	-0.271305	0.143715	0.0340834	0.111121
OG1RF_11873	OG1RF_11873	putative transporter, inorganic phosphate transporter family	710.682	-0.0678368	0.100167	0.455455	0.627422
rpsT	OG1RF_11874	30S ribosomal protein S20	1956.33	-0.398007	0.208615	0.0163977	0.0651667
OG1RF_11875	OG1RF_11875	acyl-CoA thioesterase	100.452	0.0186675	0.192378	0.90419	0.95172
OG1RF_11876	OG1RF_11876	2-dehydropantoate 2-reductase	1821.62	-0.000593848	0.170351	0.996697	0.997874
holA	OG1RF_11877	DNA polymerase III subunit delta	625.129	-0.28181	0.121377	0.0118864	0.052053
OG1RF_11878	OG1RF_11878	DNA internalization-related competence protein ComEC/Rec2	353.861	0.188386	0.161375	0.173323	0.33265
OG1RF_11879	OG1RF_11879	ComE operon protein 2	207.477	-0.458475	0.184548	0.00319772	0.0198822
OG1RF_11880	OG1RF_11880		14.2608	0.0400104	0.281036	0.806889	0.891364
OG1RF_11881	OG1RF_11881		5.722	-0.124527	0.306007	0.414692	0.597316
OG1RF_11882	OG1RF_11882	SepM family pheromone-processing serine protease	441.36	-0.179752	0.123248	0.105256	0.239734
coaD	OG1RF_11883	pantetheine-phosphate adenylyltransferase	193.371	-0.396109	0.127145	0.000775423	0.00738539
rsmD	OG1RF_11884	16S rRNA (guanine(966)-N(2))-methyltransferase RsmD	209.854	-0.208693	0.125256	0.0652067	0.173634
OG1RF_11885	OG1RF_11885	YlbG family protein	917.74	-0.0570413	0.149479	0.660675	0.78995
OG1RF_11886	OG1RF_11886	YlbF family regulator	889.433	-0.109636	0.120091	0.308088	0.489867
OG1RF_11887	OG1RF_11887	CAP-associated domain-containing protein	2099.37	0.0449346	0.123188	0.683815	0.804321
OG1RF_11888	OG1RF_11888	pyruvate carboxylase	10968.2	0.145772	0.126765	0.197562	0.362745
OG1RF_11889	OG1RF_11889	FtsW/RodA/SpoVE family cell cycle protein	663.394	0.244847	0.100663	0.0098633	0.0456771
OG1RF_11890	OG1RF_11890	YlaN family protein	441.305	-0.519389	0.166526	0.000358016	0.00441959
recQ	OG1RF_11891	DNA helicase RecQ	555.341	0.256898	0.116541	0.0171297	0.067159
typA	OG1RF_11892	translational GTPase TypA	970.507	0.080185	0.14212	0.519981	0.679851
OG1RF_11893	OG1RF_11893	inositol monophosphatase family protein	1711.88	-0.189695	0.112778	0.0655291	0.174128
OG1RF_11894	OG1RF_11894	UPF0223 family protein	427.559	-0.557777	0.169201	0.000149863	0.00251467
OG1RF_11895	OG1RF_11895	putative transporter, chloride carrier/channel family	27.3081	0.367821	0.23816	0.0347213	0.112137
OG1RF_11896	OG1RF_11896	glycosyltransferase family 2 protein	66.988	0.332738	0.261402	0.0586263	0.163831
OG1RF_11897	OG1RF_11897	hypothetical protein	5.54772	0.265949	0.33996	0.0709567	0.182735
OG1RF_11898	OG1RF_11898	SpaA isopeptide-forming pilin-related protein	414.874	0.533555	0.225738	0.00209914	0.0152083
OG1RF_11899	OG1RF_11899	hypothetical protein	9.69391	0.12711	0.316377	0.380055	0.565855
OG1RF_11900	OG1RF_11900	helix-turn-helix transcriptional regulator	230.15	-0.518372	0.169763	0.000440049	0.00504075
OG1RF_11901	OG1RF_11901	HD domain-containing protein	1970.52	-0.247439	0.276029	0.149573	0.301095
argS	OG1RF_11902	arginine--tRNA ligase	1135.59	-0.202281	0.145126	0.112918	0.250612
tsaD	OG1RF_11903	tRNA (adenosine(37)-N6)-threonylcarbamoyltransferase complex transferase subunit TsaD	921.642	-0.00903232	0.104599	0.924414	0.960866
rimI	OG1RF_11904	ribosomal protein S18-alanine N-acetyltransferase	194.79	-0.215665	0.15843	0.114988	0.253529
rimI	OG1RF_11905	ribosomal protein S18-alanine N-acetyltransferase	194.79	-0.215665	0.15843	0.114988	0.253529
tsaB	OG1RF_11906	tRNA (adenosine(37)-N6)-threonylcarbamoyltransferase complex dimerization subunit type 1 TsaB	235.827	-0.303023	0.174682	0.0408546	0.126391
pbp4	OG1RF_11907	putative peptidoglycan transpeptidase, penicillin-binding protein 4	3183.15	-0.0788318	0.090905	0.340065	0.525706
OG1RF_11908	OG1RF_11908	SPFH domain-containing protein	442.842	0.0778401	0.15893	0.567863	0.714535
OG1RF_11909	OG1RF_11909	hypothetical protein	324.967	0.275653	0.197539	0.0837312	0.205133
OG1RF_11910	OG1RF_11910	TPM domain-containing protein	300.7	0.519255	0.195691	0.00129449	0.0108286
OG1RF_11911	OG1RF_11911	HAD family hydrolase	428.637	-0.144901	0.167814	0.307659	0.489598
OG1RF_11912	OG1RF_11912	hypothetical protein	8411.39	-0.00859712	0.187147	0.955064	0.97461
OG1RF_11913	OG1RF_11913	diphthine--ammonia ligase	78.0449	-0.0861396	0.228015	0.607081	0.744363
OG1RF_11914	OG1RF_11914	phosphatidate cytidylyltransferase	321.027	-0.180507	0.163377	0.195829	0.36165
OG1RF_11915	OG1RF_11915	isoprenyl transferase	1163.84	-0.233429	0.176847	0.115431	0.253529
OG1RF_11916	OG1RF_11916	MetQ/NlpA family ABC transporter substrate-binding protein	389.501	0.254229	0.122169	0.0232167	0.0847061
OG1RF_11917	OG1RF_11917	methionine ABC transporter permease	148.801	0.185795	0.181968	0.217105	0.390451
OG1RF_11918	OG1RF_11918	methionine ABC transporter ATP-binding protein	273.494	-0.037854	0.134797	0.751153	0.850103
OG1RF_11919	OG1RF_11919	glycine cleavage system protein H	315.404	-0.267302	0.154753	0.0483131	0.142861
OG1RF_11920	OG1RF_11920	arsenate reductase family protein	168.341	-0.106835	0.190634	0.48912	0.654633
OG1RF_11921	OG1RF_11921	FtsW/RodA/SpoVE family cell cycle protein	400.405	0.23107	0.17533	0.116931	0.255045
OG1RF_11922	OG1RF_11922	helix-turn-helix domain-containing protein	97.7036	0.15729	0.243409	0.35678	0.543417
OG1RF_11923	OG1RF_11923	hypothetical protein	55.0864	0.280769	0.286747	0.100885	0.234721
OG1RF_11924	OG1RF_11924	bacterial Ig-like domain-containing protein	734.143	0.289773	0.211674	0.079697	0.197083
OG1RF_11925	OG1RF_11925	hypothetical protein	503.954	-0.251174	0.0963881	0.00605584	0.0321503
OG1RF_11926	OG1RF_11926	XRE family transcriptional regulator	310.638	-0.609047	0.135967	9.74793e-07	6.35615e-05
OG1RF_11927	OG1RF_11927	putative branched-chain amino acid efflux pump, AzlC family protein	59.8261	0.379814	0.27221	0.0325146	0.10704
OG1RF_11928	OG1RF_11928	putative branched-chain amino acid efflux pump, AzlD family protein	24.0527	0.159514	0.267558	0.348061	0.534492
OG1RF_11929	OG1RF_11929	hypothetical protein	1098.01	-0.230321	0.187091	0.134095	0.280908
OG1RF_11930	OG1RF_11930	membrane protein	568.095	-0.707659	0.170304	1.47611e-06	9.11829e-05
upp	OG1RF_11931	uracil phosphoribosyltransferase	1205.61	-0.565527	0.190295	0.000370691	0.00453205
glyA	OG1RF_11932	serine hydroxymethyltransferase	1274.47	-0.0194077	0.103245	0.836434	0.908608
OG1RF_11933	OG1RF_11933	L-threonylcarbamoyladenylate synthase	518.378	0.176843	0.1268	0.119685	0.259693
prmC	OG1RF_11934	peptide chain release factor N(5)-glutamine methyltransferase	484.648	0.0308616	0.0860843	0.695388	0.813045
prfA	OG1RF_11935	peptide chain release factor 1	3296.63	-0.11471	0.139976	0.351094	0.537203
OG1RF_11936	OG1RF_11936	thymidine kinase	1030.83	-0.361257	0.145172	0.00568318	0.0306193
OG1RF_11937	OG1RF_11937		5.23488	-0.0379698	0.313559	0.789628	0.879721
OG1RF_11938	OG1RF_11938	fumarate reductase	4269.45	-0.379564	0.118363	0.000619316	0.00642824
OG1RF_11939	OG1RF_11939	Ktr-family potassium uptake protein D	465.286	-0.367462	0.189415	0.0192251	0.0728606
nifJ	OG1RF_11940	pyruvate:ferredoxin (flavodoxin) oxidoreductase	1139.99	0.456255	0.147874	0.000615255	0.00641227
gltA	OG1RF_11941	NADPH-dependent glutamate synthase	4349.21	-0.345175	0.189964	0.0278109	0.0966163
[truncated: 630 more rows]

## Sheet: Dataset S2C
Dataset S2C - invitro_CaEf_v_Ef_DEthreshold
[truncated: 409 more rows]

## Sheet: Dataset S2D
Dataset S2D - up_invitro_CaEf_v_Ef
[truncated: 255 more rows]

## Sheet: Dataset S2E
Dataset S2E - down_invitro_CaEf_v_Ef
[truncated: 155 more rows]
