# Supplementary material for: Shared metabolism between a bacterial and fungal species that reside in the human gut
Source: Proc Natl Acad Sci U S A. 2025 Aug 25;122(35):e2504785122. doi: 10.1073/pnas.2504785122 (PMC12415286; doi:10.1073/pnas.2504785122)
Supplement: Supplementary file 4 — Dataset S03 (XLSX) [file pnas.2504785122.sd03.xlsx]

## Sheet: Guide
Tab Title	Tab Contents	Notes
Guide	Guide	A guide to the information contained in this Data Set
Dataset S3A	CaEf_v_Ca_glycolysis_TCAgenes	DESeq2 results of in vitro and mouse dataset, comparing C. albicans + E. faecalis vs. C. albicans samples. Genes shown are in the TCA Cycle and Glycolysis Pathways
Dataset S3B	Ca_normcounts_glycolysis_TCAgen	DESeq2 normalized counts of in C. albicans in vitro and mouse datasets. Genes shown are in the TCA Cycle and Glycolysis Pathways
Dataset S3C	CaEf_v_Ef_citratemetabolism	DESeq2 results of in vitro , comparing C. albicans + E. faecalis vs. E. faecalis samples. Genes shown are in the citrate metabolism pathway
Dataset S3D	Ef_normcounts_citratemetabolism	DESeq2 normalized counts of in E. faecalis in vitro datasets. Genes shown are in the citrate metabolism pathways
Dataset S3E	CaEf_v_Ca_FDHgenes	DESeq2 results of in vitro and mouse dataset, comparing C. albicans + E. faecalis vs. C. albicans samples. Genes shown are homologs of formate dehydrogenase
Dataset S3F	Ca_normcounts_FDHgenes	DESeq2 normalized counts of in C. albicans in vitro and mouse datasets. Genes shown are homologs of formate dehydrogenase. Empty cells indicate raw read counts did not pass thresholds
Definitions
CaEf	C. albicans + E. faecalis
Ca	C. albicans
Ef	E. faecalis
mCa/mCaEf	mouse
M/F	male/female mouse

## Sheet: Dataset S3A
Dataset S3A - CaEf_v_Ca_glycolysis_TCAgenes
gene_ORF19	gene_CaOID	Assembly22	KEGG	ORF19_ID	CaO19_ID	genename	Pathway	function.	sc_genename	CaEf_v_Ca_log2FoldChange_invitro	CaEf_v_Ca_padj_invitro	CaEf_v_Ca_log2FoldChange_mouse	CaEf_v_Ca_padj_mouse
PYC2	PYC2	C4_03940C_A	CAALFM_C403940CA	orf19.789	CaO19.789	PYC2	TCA Cycle	Putative pyruvate carboxylase; binds biotin cofactor; repressed by Ssk1 response regulator, by benomyl treatment, or in an azole-resistant strain overexpressing MDR1; stationary phase enriched protein; flow model biofilm repressed	PYC2	-3.61881	9.64397e-103	-1.44231	9.26213e-09
CIT1	CIT1	CR_03500W_A	CAALFM_CR03500WA	orf19.4393	CaO19.4393	CIT1	TCA Cycle	Citrate synthase; induced by phagocytosis; induced in high iron; Hog1-repressed; Efg1-regulated under yeast, not hyphal growth conditions; present in exponential and stationary phase; Spider biofilm repressed; rat catheter biofilm induced	CIT1	3.54033	1.28825e-178	1.99188	6.65246e-26
ACO1	ACO1	CR_08210C_A	CAALFM_CR08210CA	orf19.6385	CaO19.6385	ACO1	TCA Cycle	Aconitase; induced in high iron; 2 upstream CCAAT motifs; amino acid starvation (3-AT), amphotericin B, phagocytosis, farnesol induced; Hap43, fluconazole-repressed; Gcn4-regulated; antigenic in infection; flow and Spider biofilm repressed	ACO1	-1.19146	6.24197e-09	-3.04781	1.12762e-37
ACO2	ACO2	CR_05790C_A	CAALFM_CR05790CA	orf19.6632	CaO19.6632	ACO2	TCA Cycle	Putative aconitate hydratase 2; induced in high iron; regulated by Gcn4; repressed by amino acid starvation (3-AT); protein levels decrease in stationary phase yeast; flow model and Spider biofilm repressed	ACO2	0.440013	0.40767	0.198629	0.49178
IDH1	IDH1	C1_09630W_A	CAALFM_C109630WA	orf19.4826	CaO19.4826	IDH1	TCA Cycle	Putative mitochondrial NAD-isocitrate dehydrogenase subunit 1; soluble protein in hyphae; protein level decrease in stationary phase cultures	IDH1	-0.0666044	0.772747	-0.386098	0.0518996
IDH2	IDH2	C2_03080W_A	CAALFM_C203080WA	orf19.5791	CaO19.5791	IDH2	TCA Cycle	Putative mitochondrial NAD-isocitrate dehydrogenase subunit; induced by ciclopirox; induced in high iron; present in exponential and stationary growth phases; Spider biofilm repressed	IDH2	0.0990544	0.801587	-2.62943	2.84341e-21
KGD1	KGD1	C3_00880W_A	CAALFM_C300880WA	orf19.6165	CaO19.6165	KGD1	TCA Cycle	Putative 2-oxoglutarate dehydrogenase; regulated by Efg1 under yeast but not hyphal growth conditions; transcript induced in an RHE model of oral candidiasis; stationary phase enriched protein; Hap43-repressed; rat catheter biofilm induced	KGD1	1.50992	3.55291e-18	0.267222	0.0567792
KGD2	KGD2	CR_07420W_A	CAALFM_CR07420WA	orf19.6126	CaO19.6126	KGD2	TCA Cycle	Putative dihydrolipoamide S-succinyltransferase; induced in high iron; Hap43-repressed; Spider biofilm repressed	KGD2	-1.07056	8.68103e-07	-2.65515	3.14464e-42
LSC1	LSC1	C1_01690C_A	CAALFM_C101690CA	orf19.3358	CaO19.3358	LSC1	TCA Cycle	Putative succinate-CoA ligase subunit; induced by high iron; fluconazole-induced; protein present in exponential and stationary growth phase yeast cultures; Spider biofilm repressed	LSC1	-3.35933	6.48462e-21	-2.81888	4.36408e-17
LSC2	LSC2	CR_06760C_A	CAALFM_CR06760CA	orf19.1860	CaO19.1860	LSC2	TCA Cycle	Putative succinate-CoA ligase beta subunit; regulated by Mig1, Tup1; induced in high iron; protein present in exponential and stationary growth phase yeast cells; Spider biofilm repressed	LSC2	-2.3066	1.2437e-19	-0.827859	0.000122229
SDH2	SDH2	CR_05180C_A	CAALFM_CR05180CA	orf19.637	CaO19.637	SDH2	TCA Cycle	Succinate dehydrogenase, Fe-S subunit; localizes to surface of yeast cells, but not hyphae; induced in high iron and during log phase aerobic growth; repressed by nitric oxide, Hap43	SDH2	3.0841	6.46705e-66	1.05055	1.41616e-08
FUM12	FUM12	C3_07640C_A	CAALFM_C307640CA	orf19.6724	CaO19.6724	FUM12	TCA Cycle	Putative fumarate hydratase; enzyme of citric acid cycle; fluconazole, Efg1 repressed; induced in high iron; protein present in exponential and stationary growth phase		0.311793	0.314871	0.899067	1.93879e-05
MDH1-1	MDH1-1	C4_01900C_A	CAALFM_C401900CA	orf19.4602	CaO19.4602	MDH1-1	TCA Cycle	Predicted malate dehydrogenase precursor; macrophage-induced transcript; protein present in exponential and stationary growth phase yeast cultures; Spider biofilm repressed	MDH1	0.0243036	0.910795	-2.14329	1.02077e-18
PGI1	PGI1	CR_06340C_A	CAALFM_CR06340CA	orf19.3888	CaO19.3888	PGI1	Glycolysis	Glucose-6-phosphate isomerase; enzyme of glycolysis; antigenic; Efg1-regulated; induced upon adherence to polystyrene; repressed by phagocytosis, human neutrophils; flow model biofilm induced; rat catheter and Spider biofilm repressed	PGI1	-2.40017	2.39771e-25	-2.4789	1.49744e-17
PFK2	PFK2	C7_01800C_A	CAALFM_C701800CA	orf19.6540	CaO19.6540	PFK2	Glycolysis	Phosphofructokinase beta subunit; fructose 2,6-bisphosphate, AMP activated; ATP inhibited; phagocytosis, hyphal repressed; fluconazole-induced; stationary-phase enriched; flow model biofilm induced; rat catheter/Spider biofilm repressed	PFK2	-0.707664	0.000396064	-0.569602	0.0156931
PFK1	PFK1	C5_04810W_A	CAALFM_C504810WA	orf19.3967	CaO19.3967	PFK1	Glycolysis	Phosphofructokinase alpha subinit; activated by fructose 2,6-bisphosphate, AMP, ATP inhibited; activity reduced on hyphal induction; phagocytosis-repressed; fluconazole, flow model biofilm induced; rat catheter and Spider biofilm repressed	PFK1	-1.4587	1.41903e-11	-2.025	1.62938e-22
FBA1	FBA1	C4_01750C_A	CAALFM_C401750CA	orf19.4618	CaO19.4618	FBA1	Glycolysis	Fructose-bisphosphate aldolase; glycolytic enzyme; antigenic in murine/human infection; regulated by yeast-hypha switch; induced by Efg1, Gcn4, Hog1, fluconazole; phagocytosis-repressed; flow model biofilm induced; Spider biofilm repressed	FBA1	-3.9016	8.34127e-135	-2.8442	5.87114e-31
TPI1	TPI1	C3_07440W_A	CAALFM_C307440WA	orf19.6745	CaO19.6745	TPI1	Glycolysis	Triose-phosphate isomerase; antigenic in mouse/human; mutation affects filamentation; macrophage-repressed; protein in exponential and stationary growth phase yeast; possibly essential; flow model biofilm induced; Spider biofilm repressed	TPI1	-2.45855	1.96922e-45	-1.30768	3.80395e-13
TDH3	TDH3	C3_06870W_A	CAALFM_C306870WA	orf19.6814	CaO19.6814	TDH3	Glycolysis	NAD-linked glyceraldehyde-3-phosphate dehydrogenase; binds fibronectin, laminin; at cell surface; antigenic in infection; farnesol-repressed; stationary phase-enriched; GlcNAc-induced; flow model biofilm induced; Spider biofilm repressed	TDH3	-3.53853	1.12447e-47	-3.57953	1.03885e-23
PGK1	PGK1	C6_00750C_A	CAALFM_C600750CA	orf19.3651	CaO19.3651	PGK1	Glycolysis	Phosphoglycerate kinase; localizes to cell wall and cytoplasm; antigenic in murine/human infection; flow model biofilm, Hog1-, Hap43-, GCN-induced; repressed upon phagocytosis; repressed in Spider biofilms by Bcr1, Ndt80, Rob1, Brg1	PGK1	-1.62994	9.41183e-24	-1.72994	2.07177e-21
GPM1	GPM1	C2_03270W_A	CAALFM_C203270WA	orf19.903	CaO19.903	GPM1	Glycolysis	Phosphoglycerate mutase; surface protein that binds host complement Factor H and FHL-1; antigenic; fluconazole, or amino acid starvation (3-AT) induced, farnesol-repressed; Hap43, flow model biofilm induced; Spider biofilm repressed	GPM1	-2.99303	1.55338e-94	-1.82689	2.75682e-17
GPM2	GPM2	C1_04320W_A	CAALFM_C104320WA	orf19.1067	CaO19.1067	GPM2	Glycolysis	Putative phosphoglycerate mutase; repressed in hyphae; macrophage/pseudohyphal-repressed; induced by high levels of peroxide stress, farnesol; flow model biofilm induced; rat catheter and Spider biofilm repressed		-1.00652	0.00132562	-1.27175	0.00257213
ENO1	ENO1	C1_08500C_A	CAALFM_C108500CA	orf19.395	CaO19.395	ENO1	Glycolysis	Enolase, involved in glycolysis and gluconeogenesis; also has transglutaminase activity involved in assembly of cell wall polysaccharides; major cell-surface antigen; binds host plasmin/plasminogen; immunoprotective; may be essential	ENO1	-2.28575	2.49591e-27	-2.34948	2.49023e-22
CDC19	CDC19	C2_05460W_A	CAALFM_C205460WA	orf19.3575	CaO19.3575	CDC19	Glycolysis	Pyruvate kinase at yeast cell surface; Gcn4/Hog1/GlcNAc regulated; Hap43/polystyrene adherence induced; repressed by phagocytosis/farnesol; hyphal growth role; stationary phase enriched; flow model biofilm induced; Spider biofilm repressed	CDC19	-4.22065	1.55066e-68	-2.91535	8.31759e-16

## Sheet: Dataset S3B
Dataset S3B - Ca_normcounts_glycolysis_TCAgenes
gene_ORF19	Ca1	Ca2	Ca3	CaEf1	CaEf2	CaEf3	mCa_13AM1	mCa_13AM2	mCa_13BM3	mCa_13CF2	mCa_13CF3	mCa_21AM1	mCa_21AM2	mCa_21AM3	mCa_21BM4	mCa_21CF1	mCa_21CF2	mCa_21CF3	mCa_21CF4	mCaEf_23M2	mCaEf_23M3	mCaEf_23M4	mCaEf_23F1	mCaEf_23F2	mCaEf_23F3	mCaEf_23F4	mCaEf2_M5	mCaEf2_F1	mCaEf2_F3	mCaEf2_M1	mCaEf2_M2	mCaEf2_M3	mCaEf2_M6
PYC2	2336.1	2383.9	2394.4	212.416	167.947	183.836	244.876	341.163	520.714	673.358	424.415	411.399	526.798	475.376	498.16	387.45	380.631	291.856	426.682	190.071	233.583	802.312	216.981	200.653	45.3	29.3926	177.264	118.203	112.211	125.706	62.1111	64.8065	129.677
CIT1	697.09	656.081	619.995	7607.65	8490.17	7154.89	522.007	554.673	471.325	250.532	332.018	471.062	376.321	399.103	360.525	584.462	365.434	450.634	239.868	3674.71	1489.09	2292.32	1178.93	1645.36	1993.2	2410.19	1477.2	1059.61	906.663	803.623	1608.68	1896.67	1956.34
ACO1	840.836	918.465	778.147	271.421	375.671	430.176	1494.48	1911.66	1614.09	710.923	1261.56	1352.38	1700.62	1689.61	1106.11	1978.54	1657.77	1751.18	1287.67	126.714	145.989	0	50.629	60.196	181.2	411.496	512.096	116.092	166.072	211.007	180.122	99.3699	219.11
ACO2	25.0396	12.1762	26.5851	51.1372	8.83933	36.7672	91.218	73.6661	163.211	127.667	83.2442	85.2999	63.7262	78.6903	35.9077	68.9892	88.7307	90.2307	72.0863	0	87.5937	458.464	159.12	73.5729	0	88.1778	78.784	97.0954	89.7686	62.8532	155.278	99.3699	69.3104
IDH1	1248.89	937.565	894.189	1125.02	875.093	919.179	334.022	365.892	394.687	286.968	357.645	373.682	270.592	262.573	283.54	319.865	215.301	313.398	174.479	190.071	321.177	171.924	231.447	227.407	226.5	382.104	196.96	107.649	139.141	219.986	267.078	343.474	228.053
IDH2	49.1518	84.9944	62.4846	82.6063	53.036	77.211	251.164	278.468	397.242	158.736	276.144	280.798	207.372	231.298	165.686	225.348	188.323	205.263	134.225	0	58.3958	0	7.23271	20.0653	0	58.7852	59.088	31.6615	40.3959	17.9581	12.4222	43.2043	73.782
KGD1	3272.46	2412.08	2538	7556.51	8883.52	7526.24	1802.02	1711.91	1542.98	1134.31	1476.78	1482.65	1564.09	1826.2	1342.78	1713.43	1742.95	1747.5	1390	1393.85	1226.31	2235.01	1728.62	1611.92	1721.4	1440.24	3564.98	1853.26	1669.7	1903.55	2186.31	1896.67	2141.91
KGD2	495.846	580.159	578.079	200.615	327.055	238.986	527.185	459.064	561.446	432.146	425.548	512.135	567.355	611.153	373.689	653.898	505.143	360.12	430.86	126.714	0	171.924	57.8617	66.8845	45.3	88.1778	118.176	59.1015	62.838	44.8951	43.4778	103.69	125.206
LSC1	293.365	329.95	336.679	15.7345	39.777	29.4137	171.339	224.133	220.69	121.735	225.587	255.43	260.218	311.621	164.583	347.946	212.367	157.361	244.841	0	0	0	0	60.196	0	88.1778	216.656	8.44308	13.4653	26.9371	24.8444	15.1215	20.1224
LSC2	471.116	386.534	432.735	62.9381	101.652	84.5644	337.129	375.645	359.632	158.454	439.494	481.867	430.396	444.917	311.453	459.375	441.376	399.519	383.311	126.714	87.5937	114.616	166.352	207.342	45.3	499.674	275.744	84.4308	170.56	278.35	285.711	289.469	214.639
SDH2	475.444	710.515	614.949	5298.6	5073.77	5312.85	414.365	333.849	444.36	85.2995	344.831	516.766	372.742	337.056	303.872	353.179	300.747	371.363	342.194	1267.14	525.562	916.928	556.919	769.171	770.099	499.674	590.88	717.661	619.404	691.385	906.822	786.318	892.091
FUM12	1122.76	603.556	594.962	975.541	848.575	1143.46	474.659	364.848	259.009	103.094	372.376	452.74	341.006	410.565	328.752	377.239	389.39	532.645	190.064	443.499	525.562	802.312	556.919	782.548	1177.8	352.711	1024.19	605.791	399.47	484.868	807.444	868.407	724.405
MDH1-1	1312.57	1167.72	1354.67	1026.68	1485.01	1400.83	365.242	478.569	387.733	154.782	221.665	481.263	381.273	499.868	306.973	489.625	479.26	589.051	444.587	63.357	58.3958	286.54	57.8617	93.6382	90.5999	88.1778	216.656	48.5477	67.3265	76.3217	124.222	56.1656	93.9043
PGI1	11900	7947.7	9125.27	1337.44	1988.85	1937.63	250.054	363.803	564.285	823.903	686.438	817.161	912.409	1153.19	749.583	628.37	513.464	614.23	1316.19	63.357	291.979	114.616	43.3962	100.327	135.9	117.57	393.92	52.7692	26.9306	179.581	111.8	108.011	84.9611
PFK2	7167.2	6957.61	7930.5	3375.06	5188.69	4680.46	891.614	960.968	666.611	1364.23	1036.76	900.447	2607.93	2813.63	1760.1	882.692	2502.42	2538.84	2166.17	760.284	1109.52	2349.63	867.925	909.629	1132.5	822.993	689.36	1317.12	960.524	1028.1	1198.74	836.003	1079.9
PFK1	9318.14	7384.73	8121.06	2132.03	3394.3	3191.39	960.342	849.337	858.49	1535.39	1217.02	901.051	1949.49	2059.42	1628.46	823.148	2100.15	1961.88	1860.65	253.428	583.958	573.08	448.428	187.276	181.2	235.141	295.44	373.606	462.308	354.672	403.722	231.143	248.176
FBA1	13583.8	14050.1	16681.4	861.466	1073.98	970.653	1771.09	2487.23	2298.86	3544.73	2212.81	2375.78	5493.47	5829.36	3559	2437.79	3678.34	5297.16	6443.8	443.499	729.947	916.928	79.5598	247.473	634.2	617.245	787.84	301.84	430.889	534.252	428.566	395.319	507.531
TPI1	8022.57	8478.43	9706.65	1380.71	1865.1	1415.54	834.427	841.326	1174.69	1322.14	1126.46	993.801	1668.59	1572.05	1400.4	656.45	1210.65	1497.17	1569.85	253.428	700.75	286.54	614.78	274.226	724.8	352.711	886.32	466.48	426.401	529.763	484.466	341.314	415.862
TDH3	43636.9	37497.6	38127.4	2135.96	3778.81	3849.52	3746.82	5263.03	5149.95	10041	6671.56	5893.48	14447.2	14226	8106.12	4423.41	8863.7	9974.94	12901.5	696.927	1518.29	1375.39	260.377	287.603	1449.6	352.711	1122.67	282.843	175.049	615.063	204.967	282.988	362.202
PGK1	21874.7	21571.4	22664.6	6065.66	8388.52	6482.05	1516.01	2080.07	1796.32	3546.99	2449.99	1691.9	3839.55	3924.43	3259.2	1278.06	2556.55	3155.95	3332.75	1140.43	759.145	1088.85	752.202	749.106	498.3	411.496	906.016	924.517	673.265	1010.14	795.022	628.623	666.274
GPM1	10458.5	10290.1	11816.8	1164.36	1454.07	1404.51	919.652	943.727	1184.49	1895.8	1266.62	1018.63	2113.52	2023.02	1725.16	813.766	1372.39	1811.98	1927.89	126.714	759.145	401.156	231.447	227.407	407.7	705.422	492.4	428.486	345.609	709.343	260.867	231.143	321.958
GPM2	409.289	429.747	434.869	212.416	282.858	102.948	49.1231	42.3188	2.83845	51.9706	48.2903	25.3685	88.4865	55.2967	75.0547	51.0558	98.4096	45.3988	67.7094	0	0	57.308	7.23271	0	45.3	0	0	29.5508	44.8843	8.97903	12.4222	25.9226	24.594
ENO1	17192.3	19097.7	20239.8	2745.68	4547.83	3904.67	2026.92	3152.67	3795.86	6037.34	3574.36	3070.73	7705.99	8056.08	4874.49	2101.52	4794.39	4693.79	6636.18	380.142	1109.52	1260.78	593.082	300.98	724.8	1087.53	1969.6	916.074	574.519	1418.69	677.011	689.109	588.02
CDC19	4018.09	4594.71	6537.98	271.421	251.921	250.017	349.336	701.308	901.067	2207.05	1023.77	1004.74	2321.51	2231.65	1334.1	536.469	1325.66	1256.19	2043.68	190.071	175.187	687.696	166.352	33.4422	90.5999	146.963	59.088	97.0954	44.8843	359.161	167.7	84.2484	96.1402

## Sheet: Dataset S3C
Dataset S3C - CaEf_v_Ef_citratemetabolism
gene_OG1RF	gene_id	Pathway	Product	CaEf_v_Ef_log2FoldChange_invitro	CaEf_v_Ef_padj_invitro
citG	OG1RF_12560	citrate metabolism	triphosphoribosyl-dephospho-CoA synthase CitG	3.60595	4.00743e-22
citM	OG1RF_12561	citrate metabolism	soluble oxaloacetate decarboxylase	4.01213	1.53367e-29
oadA	OG1RF_12562	citrate metabolism	Na<sup>+</sup>-translocating oxaloacetate decarboxylase subunit OadA	3.97387	4.51188e-29
citX	OG1RF_12563	citrate metabolism	citrate lyase holo-[acyl-carrier protein] synthase	3.66334	7.67927e-22
citF	OG1RF_12564	citrate metabolism	citrate lyase subunit alpha	3.52781	1.71491e-19
citE	OG1RF_12565	citrate metabolism	citrate (pro-3S)-lyase subunit beta	3.47675	2.33738e-17
citD	OG1RF_12566	citrate metabolism	citrate lyase acyl carrier protein	3.47033	4.24737e-15
citC	OG1RF_12567	citrate metabolism	[citrate (pro-3S)-lyase] ligase	3.47168	3.35143e-15
OG1RF_12568	OG1RF_12568	citrate metabolism	OadG-related small transporter subunit	3.02682	4.26545e-09
oadB	OG1RF_12569	citrate metabolism	Na<sup>+</sup>-translocating oxaloacetate decarboxylase subunit OadB	3.25393	1.24937e-12
oadD	OG1RF_12570	citrate metabolism	Na<sup>+</sup>-translocating oxaloacetate decarboxylase, biotin acceptor protein	3.61239	1.55682e-13
oadH	OG1RF_12571	citrate metabolism	Na<sup>+</sup>-translocating oxaloacetate decarboxylase subunit OadH	3.95378	1.98056e-13
citH	OG1RF_12572	citrate metabolism	citrate:proton symporter	5.50039	9.99823e-55
citO	OG1RF_12573	citrate metabolism	DNA binding transcriptional regulator CitO	4.80538	1.51681e-39

## Sheet: Dataset S3D
Dataset S3D - Ef_normcounts_citratemetabolism
gene_OG1RF	Ef1	Ef2	Ef3	CaEf1	CaEf2	CaEf3
citG	2110.79	1698.94	2501.28	21672.5	45528	20707.1
citM	2048.48	1708.96	2423.21	27493	55949.6	29537.1
oadA	3357.79	2895.43	4161.75	51087.6	91192	43103.3
citX	1119.26	847.797	1325.45	11127.3	25056.8	11893
citF	4244.94	3488.11	5596.16	37597.4	95332.5	45131.2
citE	2531.39	2290.5	3592.53	20642.6	61771.6	27811
citD	803.812	688.487	1104.27	5482.64	20651.3	8710.76
citC	3434.9	2726.1	4013.75	21097.4	82786.7	32619.6
OG1RF_12568	352.057	158.196	281.353	1076.16	5409.49	1792.44
oadB	2875.65	1957.4	3083.5	13264.6	57626.4	21349.1
oadD	697.884	678.461	1068.49	3986.43	23766.9	10398.4
oadH	281.957	272.944	318.758	1233.54	11927.6	5222.17
citH	473.564	492.413	557.827	21125.2	36575.3	17484.4
citO	279.621	218.355	346.406	10988.4	10083.4	5471.6

## Sheet: Dataset S3E
Dataset S3E - CaEf_v_Ca_FDHgenes
gene_ORF19	gene_CaOID	Assembly22	KEGG	ORF19_ID	CaO19_ID	genename	Pathway	function.	sc_genename	CaEf_v_Ca_log2FoldChange_invitro	CaEf_v_Ca_padj_invitro	CaEf_v_Ca_log2FoldChange_mouse	CaEf_v_Ca_padj_mouse
FDH1	FDH1	CR_05170C_A	CAALFM_CR05170CA	orf19.638	CaO19.638	FDH1	Formate Dehydrogenase	Formate dehydrogenase; oxidizes formate to CO2; Mig1 regulated; induced by macrophages; fluconazole-repressed; repressed by Efg1 in yeast, not hyphal conditions; stationary phase enriched; rat catheter and Spider biofilm induced	FDH1	5.52155	1.24628e-76	1.69341	0.000618449
orf19.1117	CaO19.1117	C5_03770C_A	CAALFM_C503770CA	orf19.1117	CaO19.1117		Formate Dehydrogenase	Protein similar to Candida boidinii formate dehydrogenase; virulence-group-correlated expression; Hap43-repressed; Spider biofilm repressed		9.09256	1.25305e-159
orf19.1774	CaO19.1774	C2_10070W_A	CAALFM_C210070WA	orf19.1774	CaO19.1774		Formate Dehydrogenase	Predicted dehydrogenase; transcript upregulated in an RHE model of oral candidiasis; virulence-group-correlated expression; Spider biofilm repressed		8.09724	1.11502e-245

## Sheet: Dataset S3F
Dataset S3F - Ca_normcounts_FDHgenes
gene_ORF19	Ca1	Ca2	Ca3	CaEf1	CaEf2	CaEf3	mCa_13AM1	mCa_13AM2	mCa_13BM3	mCa_13CF2	mCa_13CF3	mCa_21AM1	mCa_21AM2	mCa_21AM3	mCa_21BM4	mCa_21CF1	mCa_21CF2	mCa_21CF3	mCa_21CF4	mCaEf_23M2	mCaEf_23M3	mCaEf_23M4	mCaEf_23F1	mCaEf_23F2	mCaEf_23F3	mCaEf_23F4	mCaEf2_M5	mCaEf2_F1	mCaEf2_F3	mCaEf2_M1	mCaEf2_M2	mCaEf2_M3	mCaEf2_M6
FDH1	4730.32	2612.86	2183.08	156743	178546	134564	29.5922	22.1173	8.94113	160.148	7.14767	12.0802	44.0264	27.507	30.6698	19.9756	7.6205	22.723	0.3979	63.357	291.979	343.848	36.1635	46.8191	271.8	264.533	137.872	46.4369	35.9075	80.8113	68.3222	101.53	76.0178
orf19.1117	4.9461	2.38748	2.13457	1368.9	2081.66	1717.03
orf19.1774	14.22	8.59494	10.6728	3099.7	3646.22	2555.32
